# Supplementary material for: Protein Changes in Response to Lead Stress of Lead-Tolerant and Lead-Sensitive Industrial Hemp Using SWATH Technology
Source: Genes (Basel). 2019 May 22;10(5):396. doi: 10.3390/genes10050396 (PMC6562531; doi:10.3390/genes10050396)
Supplement: Supplementary file 1 [file genes-10-00396-s001.zip]

Archive with 5 entries (3 files):
- genes-485599-supplementary/supplementary file 1-3/
- genes-485599-supplementary/supplementary file 1-3/S1 table. List of hemp proteins.xlsx
- genes-485599-supplementary/supplementary file 1-3/S2 table.  List of proteins in Bm leave.xlsx
- genes-485599-supplementary/supplementary file 1-3/S3 table.  List of proteins in Y1 leave.xlsx
- genes-485599-supplementary/
