# Supplementary material for: Protein Changes in Response to Lead Stress of Lead-Tolerant and Lead-Sensitive Industrial Hemp Using SWATH Technology
Source: Genes (Basel). 2019 May 22;10(5):396. doi: 10.3390/genes10050396 (PMC6562531; doi:10.3390/genes10050396)
Supplement: Supplementary file 1 [file genes-10-00396-s001.zip › genes-485599-supplementary/supplementary file 1-3/S1 table. List of hemp proteins.xlsx]

## Sheet: Summary
Table S1 List of hemp proteinsindentified in this study. Three control samples of Y1 were labeled with tags YD1, YD2 and YD3, three Pb-treatment samples of Y1 were labeled with tags YC1, YC2 and YC3, three control samples of BM were labeled with tags BD1, BD2 and BD3, three Pb-treatment samples of BM were labeled with tags BC1, BC2 and BC3.
transcriptome ID	uniprot Accession Number	Name	Mass	Peptides(95%)	BC1	BC2	BC3	BD1	BD2	BD3	YC1	YC2	YC3	YD1	YD2	YD3
PK08005.1	O03042	Ribulose bisphosphate carboxylase large chain (RuBisCO large subunit) (EC 4.1.1.39)	52955	1058	2.83339e+07	2.40154e+07	2.61127e+07	2.72939e+07	3.91021e+07	3.83223e+07	3.56656e+07	2.81112e+07	3.93902e+07	3.79588e+07	3.64388e+07	3.86806e+07
PK06555.1	Q9ZNZ7	Ferredoxin-dependent glutamate synthase 1, chloroplastic/mitochondrial (EC 1.4.7.1) (Fd-GOGAT 1)	176752	117	4.77823e+06	4.78593e+06	4.96309e+06	4.29165e+06	4.20163e+06	4.28229e+06	5.14893e+06	5.18412e+06	5.15541e+06	2.51386e+06	2.43377e+06	2.48748e+06
PK28281.1	Q9LJL3	Presequence protease 1, chloroplastic/mitochondrial (AtPreP1) (PreP 1) (EC 3.4.24.-) (Zinc metalloprotease 1) (AtZnMP1)	121015	60	2.03533e+06	2.08197e+06	1.85304e+06	2.56023e+06	2.60878e+06	2.54189e+06	2.64847e+06	2.62517e+06	2.62955e+06	2.85195e+06	2.87823e+06	2.90099e+06
PK08374.1	Q8RWV0	Transketolase-1, chloroplastic (TK) (EC 2.2.1.1)	79968	155	2.72816e+07	2.72838e+07	2.6861e+07	2.49448e+07	2.37659e+07	2.59046e+07	2.96791e+07	3.02853e+07	3.01228e+07	1.99251e+07	1.99027e+07	2.06411e+07
PK15227.1	P19366	ATP synthase subunit beta, chloroplastic (EC 3.6.3.14) (ATP synthase F1 sector subunit beta) (F-ATPase subunit beta)	53934	281	4.07526e+07	4.06069e+07	4.86594e+07	4.75033e+07	4.75965e+07	5.50475e+07	4.71256e+07	5.46617e+07	5.43203e+07	4.53792e+07	5.23613e+07	5.17791e+07
PK26095.1	Q94B78	Glycine dehydrogenase (decarboxylating) 1, mitochondrial (EC 1.4.4.2) (Glycine cleavage system P protein 1) (Glycine decarboxylase 1) (Glycine decarboxylase P-protein 1) (AtGLDP1) (Glycine dehydrogenase (aminomethyl-transferring) 1)	112925	101	5.50759e+06	5.25999e+06	5.25339e+06	5.49703e+06	5.46643e+06	5.31479e+06	6.14231e+06	6.07873e+06	6.1199e+06	4.97289e+06	5.1277e+06	5.0223e+06
PK16951.1	Q84VW9	Phosphoenolpyruvate carboxylase 3 (AtPPC3) (PEPC 3) (PEPCase 3) (EC 4.1.1.31)	110160	60	4.02867e+06	3.91601e+06	3.98864e+06	3.83733e+06	3.36171e+06	3.83226e+06	4.80576e+06	4.96611e+06	4.39641e+06	2.97582e+06	2.91537e+06	2.9085e+06
PK10103.1	Q9FI56	Chaperone protein ClpC1, chloroplastic (ATP-dependent Clp protease ATP-binding subunit ClpC homolog 1) (Casein lytic proteinase C1) (Protein DE-REGULATED CAO ACCUMULATION 1) (Protein IRON-RESCUED MUTANT 1)	103453	76	5.73293e+06	5.82111e+06	5.6776e+06	6.54394e+06	6.49102e+06	6.72337e+06	6.10547e+06	5.93674e+06	5.87281e+06	6.77171e+06	6.93783e+06	6.85971e+06
PK15840.1	Q9SEI3	26S proteasome regulatory subunit 10B homolog A (26S proteasome AAA-ATPase subunit RPT4a) (26S proteasome subunit 10B homolog A) (Regulatory particle triple-A ATPase subunit 4a)	44817	322	2.05069e+07	1.83232e+07	2.01992e+07	1.72612e+07	2.07322e+07	1.26495e+07	2.40102e+07	2.15079e+07	2.33622e+07	1.76074e+07	1.73474e+07	1.77404e+07
PK03518.1	O50008	5-methyltetrahydropteroyltriglutamate--homocysteine methyltransferase 1 (EC 2.1.1.14) (Cobalamin-independent methionine synthase 1) (AtMS1) (Vitamin-B12-independent methionine synthase 1)	84357	95	9.26784e+06	9.16241e+06	9.35961e+06	8.56613e+06	8.58912e+06	8.306e+06	8.72067e+06	8.54478e+06	8.51203e+06	1.12493e+07	1.12229e+07	1.10289e+07
PK01001.1	Q9SI75	Elongation factor G, chloroplastic (cEF-G) (Elongation factor EF-G/SCO1) (Protein SNOWY COTYLEDON 1, chloroplastic) (AtSCO1)	86058	58	4.43605e+06	4.37638e+06	4.36617e+06	3.98283e+06	4.02627e+06	3.96277e+06	4.6577e+06	4.38531e+06	4.03691e+06	3.66743e+06	3.73145e+06	3.53716e+06
PK06252.1	Q9LIB2	Alpha-glucan phosphorylase 1 (AtPHS1) (EC 2.4.1.1) (Alpha-glucan phosphorylase, L isozyme) (Starch phosphorylase L)	108585	46	1.14858e+06	1.12666e+06	1.19941e+06	1.2312e+06	1.16276e+06	1.16845e+06	1.14549e+06	1.14347e+06	1.08569e+06	1.24694e+06	1.23084e+06	1.26774e+06
PK22808.1	Q9S841	Oxygen-evolving enhancer protein 1-2, chloroplastic (OEE1) (33 kDa subunit of oxygen evolving system of photosystem II) (33 kDa thylakoid membrane protein) (Manganese-stabilizing protein 2) (MSP-2) (OEC 33 kDa subunit)	35019	318	1.25757e+07	1.50529e+07	1.89588e+07	2.09145e+07	2.24529e+07	2.34091e+07	2.23735e+07	2.1312e+07	2.23969e+07	2.01627e+07	2.04486e+07	2.03235e+07
PK00204.1	P56757	ATP synthase subunit alpha, chloroplastic (EC 3.6.3.14) (ATP synthase F1 sector subunit alpha) (F-ATPase subunit alpha)	55328	131	3.43204e+07	2.66585e+07	3.18281e+07	3.27804e+07	2.95881e+07	3.25652e+07	3.25193e+07	3.04084e+07	3.26014e+07	1.9278e+07	1.97341e+07	1.96285e+07
PK00309.1	Q9LNC5	110 kDa U5 small nuclear ribonucleoprotein component CLO (Protein CLOTHO) (Protein GAMETOPHYTE FACTOR 1) (Protein MATERNAL EFFECT EMBRYO ARREST 5) (Protein VAJRA-1) (SNU114 homolog)	110442	49	2.44617e+06	2.41263e+06	2.4913e+06	2.27737e+06	2.25601e+06	2.12561e+06	2.53977e+06	2.48239e+06	2.53452e+06	2.18315e+06	2.20269e+06	2.24014e+06
PK05605.1	Q9SZD6	Elongation factor Ts, mitochondrial (EF-Ts) (EF-TsMt)	103782	52	3.61086e+06	3.79696e+06	3.41635e+06	3.77404e+06	3.57343e+06	3.69115e+06	3.15881e+06	2.95901e+06	3.32044e+06	3.31278e+06	3.23566e+06	3.31899e+06
PK09711.1	Q8H0S9	Puromycin-sensitive aminopeptidase (PSA) (EC 3.4.11.14) (Cytosol alanyl aminopeptidase) (AAP-S) (Meiotic prophase aminopeptidase 1)	99159	37	679712	671110	663794	565815	619084	612179	706617	711847	682994	700601	624753	689589
PK04094.1	O23654	V-type proton ATPase catalytic subunit A (V-ATPase subunit A) (EC 3.6.3.14) (V-ATPase 69 kDa subunit) (Vacuolar H(+)-ATPase subunit A) (Vacuolar proton pump subunit alpha)	68812	45	2.79674e+06	2.75492e+06	2.75849e+06	2.83729e+06	3.00454e+06	3.14692e+06	3.02193e+06	2.91112e+06	3.00322e+06	3.13242e+06	3.20104e+06	3.1185e+06
PK05817.1	Q9LJE4	Chaperonin 60 subunit beta 2, chloroplastic (CPN-60 beta 2)	63342	67	1.24839e+07	1.21281e+07	1.24648e+07	1.30603e+07	1.32527e+07	1.29688e+07	1.23816e+07	1.23045e+07	1.20407e+07	1.53442e+07	1.55869e+07	1.5853e+07
PK10276.1	P50318	Phosphoglycerate kinase 2, chloroplastic (EC 2.7.2.3)	49939	124	2.67699e+07	2.78444e+07	2.80749e+07	2.85874e+07	2.77623e+07	2.70487e+07	2.67512e+07	2.68178e+07	2.67314e+07	2.27303e+07	2.29093e+07	2.32478e+07
PK16666.1	Q9SZJ5	Serine hydroxymethyltransferase 1, mitochondrial (AtSHMT1) (EC 2.1.2.1) (Glycine hydroxymethyltransferase 1) (Serine Transhydroxymethyltransferase) (STM) (Serine methylase 1)	57401	74	8.92575e+06	9.15631e+06	9.11671e+06	9.02594e+06	9.33751e+06	9.31906e+06	9.13893e+06	8.74762e+06	8.95432e+06	8.0539e+06	8.34401e+06	8.52539e+06
PK09016.1	Q39161	Ferredoxin--nitrite reductase, chloroplastic (NiR) (EC 1.7.7.1)	65505	51	4.50792e+06	4.59771e+06	4.54505e+06	4.27488e+06	4.46956e+06	4.32995e+06	6.06594e+06	5.87601e+06	5.35911e+06	3.92269e+06	4.02157e+06	3.83564e+06
PK19568.1	P22953	Probable mediator of RNA polymerase II transcription subunit 37e (Heat shock 70 kDa protein 1) (Heat shock cognate 70 kDa protein 1) (Heat shock cognate protein 70-1) (AtHsc70-1) (Heat shock protein 70-1) (AtHsp70-1) (Protein EARLY-RESPONSIVE TO DEHYDRATION 2)	71358	79	7.31883e+06	7.43385e+06	7.47263e+06	7.71465e+06	8.09542e+06	7.73389e+06	7.60073e+06	7.35197e+06	6.40172e+06	1.0157e+07	1.00374e+07	1.0138e+07
PK28308.1	O03986	Heat shock protein 90-4 (AtHSP90.4) (AtHsp90-4) (Heat shock protein 81-4) (Hsp81-4)	80141	42	3.0084e+06	2.86457e+06	2.87713e+06	2.66702e+06	2.61517e+06	2.64162e+06	2.75907e+06	2.64004e+06	2.73888e+06	3.07771e+06	3.03498e+06	3.1254e+06
PK29595.1	Q9S7E9	Glutamate--glyoxylate aminotransferase 2 (AtGGT2) (EC 2.6.1.4) (Alanine aminotransferase GGT2) (EC 2.6.1.2) (Alanine--glyoxylate aminotransferase GGT2) (EC 2.6.1.44) (Alanine-2-oxoglutarate aminotransferase 2) (EC 2.6.1.-)	53444	57	5.38617e+06	5.64586e+06	5.59025e+06	5.40562e+06	5.33645e+06	5.46146e+06	6.43114e+06	6.12933e+06	6.3802e+06	4.03041e+06	4.10616e+06	4.22555e+06
PK17283.1	P25857	Glyceraldehyde-3-phosphate dehydrogenase GAPB, chloroplastic (EC 1.2.1.13) (NADP-dependent glyceraldehydephosphate dehydrogenase B)	47660	88	1.13119e+07	1.1159e+07	1.21426e+07	1.23646e+07	1.30364e+07	1.21954e+07	1.30486e+07	1.29426e+07	1.27229e+07	9.52984e+06	9.60642e+06	9.54269e+06
PK27688.1	Q9STW6	Heat shock 70 kDa protein 6, chloroplastic (Chloroplast heat shock protein 70-1) (cpHsc70-1) (Heat shock protein 70-6) (AtHsp70-6)	76508	67	9.80075e+06	1.03028e+07	1.04106e+07	1.22823e+07	1.17318e+07	1.22476e+07	1.08581e+07	1.05323e+07	1.06084e+07	1.30279e+07	1.32666e+07	1.32259e+07
PK00800.1	Q9LF37	Chaperone protein ClpB3, chloroplastic (ATP-dependent Clp protease ATP-binding subunit ClpB homolog 3) (Casein lytic proteinase B3) (Protein ALBINO OR PALE GREEN 6)	108943	37	1.10504e+06	1.1349e+06	1.07604e+06	1.07773e+06	1.26633e+06	1.21299e+06	901831	760004	891250	1.17642e+06	1.08727e+06	1.04496e+06
PK17359.1	Q9LV11	ATPase 11, plasma membrane-type (EC 3.6.3.6) (Proton pump 11)	105123	35	1.37841e+06	1.55566e+06	1.36994e+06	1.31492e+06	1.35597e+06	1.42694e+06	1.31524e+06	1.35748e+06	1.38966e+06	668515	620988	682759
PK02224.1	Q0WNJ6	Clathrin heavy chain 1	193245	33	407108	406088	442430	362704	308929	315448	292940	310929	321851	154093	172275	196572
PK20446.1				39	1.19617e+06	1.78154e+06	1.2029e+06	1.53276e+06	1.00089e+06	1.44829e+06	694546	712628	717270	1.59542e+06	1.32139e+06	1.40053e+06
PK14502.1	Q9XI01	Protein disulfide isomerase-like 1-1 (AtPDIL1-1) (EC 5.3.4.1) (Protein disulfide-isomerase 1) (PDI 1) (Protein disulfide-isomerase 5) (AtPDI5)	55602	48	2.48005e+06	2.34729e+06	2.98509e+06	3.33221e+06	2.59749e+06	3.41229e+06	2.03166e+06	2.07184e+06	2.01772e+06	4.03522e+06	4.09637e+06	3.38434e+06
PK01893.1	C0Z361	Chaperonin 60 subunit beta 3, chloroplastic (CPN-60 beta 3)	63325	59	1.10999e+07	1.13321e+07	1.13154e+07	1.21813e+07	1.23141e+07	1.21551e+07	9.22301e+06	9.32911e+06	9.65244e+06	1.48376e+07	1.54395e+07	1.48851e+07
PK17531.1	P38418	Lipoxygenase 2, chloroplastic (AtLOX2) (EC 1.13.11.12)	102046	42	1.61411e+06	1.64735e+06	1.73492e+06	1.4142e+06	1.5398e+06	1.2549e+06	2.01211e+06	1.71011e+06	1.76414e+06	1.08039e+06	1.10269e+06	1.08012e+06
PK28645.1	Q944G9	Fructose-bisphosphate aldolase 2, chloroplastic (AtFBA2) (EC 4.1.2.13)	42988	112	3.96807e+07	4.15232e+07	4.03508e+07	3.9386e+07	4.37522e+07	4.09662e+07	4.31135e+07	4.23917e+07	4.45172e+07	3.41682e+07	3.74804e+07	3.92167e+07
PK13818.1	O80860	ATP-dependent zinc metalloprotease FTSH 2, chloroplastic (AtFTSH2) (EC 3.4.24.-) (Protein VARIEGATED 2)	74157	46	7.13916e+06	7.27209e+06	7.24674e+06	8.37853e+06	8.52417e+06	8.36042e+06	9.11417e+06	8.97414e+06	9.22701e+06	8.49111e+06	8.54186e+06	6.98477e+06
PK24145.1	Q9SIF2	Heat shock protein 90-5, chloroplastic (AtHSP90.5) (AtHsp90-5) (Heat shock protein 88-1) (Hsp88-1) (Hsp90C) (Protein EMBRYO DEFECTIVE 1956) (Protein chlorate-resistance 88)	88663	37	1.16908e+06	1.15288e+06	1.05329e+06	1.27679e+06	1.26528e+06	1.28522e+06	1.39625e+06	1.19786e+06	1.28282e+06	1.52485e+06	1.52976e+06	1.53278e+06
PK17154.1	P57751	UTP--glucose-1-phosphate uridylyltransferase 1 (EC 2.7.7.9) (UDP-glucose pyrophosphorylase 1) (AtUGP1) (UDPGP 1) (UGPase 1)	51920	40	3.39776e+06	3.45712e+06	3.53887e+06	3.36386e+06	3.29444e+06	3.31724e+06	3.51895e+06	3.55491e+06	3.37478e+06	3.04945e+06	3.24954e+06	3.19842e+06
PK03707.1	Q39102	ATP-dependent zinc metalloprotease FTSH 1, chloroplastic (AtFTSH1) (EC 3.4.24.-)	76759	55	4.78576e+06	4.83703e+06	4.77632e+06	5.62267e+06	5.61333e+06	5.72824e+06	5.91668e+06	5.61747e+06	5.70244e+06	5.25902e+06	5.20931e+06	5.33326e+06
PK11039.1	Q9FNB0	Magnesium-chelatase subunit ChlH, chloroplastic (Mg-chelatase subunit H) (EC 6.6.1.1) (ABA-binding protein) (Mg-protoporphyrin IX chelatase subunit ChlH) (Protein CONDITIONAL CHLORINA) (Protein GENOMES UNCOUPLED 5) (Protein RAPID TRANSPIRATION IN DETACHED LEAVES 1)	153574	34	958157	949488	1.0035e+06	863632	811713	824765	790400	907837	929144	674229	545820	548058
PK01438.1	Q42029	Oxygen-evolving enhancer protein 2-1, chloroplastic (OEE2) (23 kDa subunit of oxygen evolving system of photosystem II) (23 kDa thylakoid membrane protein) (OEC 23 kDa subunit) (OEC23)	28095	257	8.10771e+06	8.1025e+06	8.16833e+06	9.21417e+06	9.92795e+06	8.66916e+06	1.00026e+07	9.93825e+06	1.21078e+07	8.15302e+06	8.10771e+06	8.47423e+06
PK06549.1	Q9SIB9	Aconitate hydratase 3, mitochondrial (Aconitase 3) (mACO1) (EC 4.2.1.3) (Citrate hydro-lyase 3)	108201	40	1.45245e+06	1.39548e+06	1.18227e+06	1.04161e+06	955772	1.26264e+06	1.39824e+06	1.15507e+06	1.31836e+06	992475	800578	968578
PK10246.1	Q9LW85	MAR-binding filament-like protein 1	81973	36	226134	230962	226219	213950	192554	235604	126149	163186	137593	170308	133790	177937
PK04287.1	Q9C5A9	ATP synthase subunit beta-3, mitochondrial (EC 3.6.3.14)	59859	71	6.72431e+06	6.06117e+06	6.15506e+06	7.15584e+06	6.95723e+06	7.22624e+06	6.66946e+06	6.26639e+06	6.82086e+06	8.57213e+06	7.97785e+06	8.33329e+06
PK05872.1	Q9STH1	Hsp70-Hsp90 organizing protein 3 (AtHop3)	63706	35	404864	298690	536490	406685	496335	768754	354472	521886	456178	529804	630971	536006
PK15975.1	Q8LPR9	Protein TIC110, chloroplastic (Translocon at the inner envelope membrane of chloroplasts 110) (AtTIC110)	112121	33	1.41028e+06	1.50619e+06	1.4593e+06	1.56044e+06	1.46197e+06	1.60243e+06	1.52473e+06	1.38441e+06	1.29047e+06	1.36097e+06	1.48142e+06	1.69282e+06
PK28613.1	O49299	Probable phosphoglucomutase, cytoplasmic 1 (PGM 1) (EC 5.4.2.2) (Glucose phosphomutase 1)	63171	35	2.84964e+06	2.71737e+06	2.57301e+06	2.85827e+06	2.66889e+06	2.81939e+06	2.96619e+06	2.79554e+06	2.89503e+06	3.19332e+06	3.19535e+06	3.05069e+06
PK07689.1	Q9LKR3	Mediator of RNA polymerase II transcription subunit 37a (Heat shock 70 kDa protein 11) (Heat shock protein 70-11) (AtHsp70-11) (Luminal-binding protein 1) (AtBP1) (BiP1)	73629	39	1.89419e+06	1.79645e+06	1.79497e+06	1.73557e+06	1.87481e+06	1.76403e+06	1.80746e+06	1.72295e+06	1.72048e+06	2.51328e+06	2.51201e+06	2.59689e+06
PK07983.1	Q8LDN8	Bifunctional UDP-glucose 4-epimerase and UDP-xylose 4-epimerase 3 (EC 5.1.3.2) (EC 5.1.3.5) (UDP-D-xylose 4-epimerase) (UDP-L-arabinose 4-epimerase) (UDP-galactose 4-epimerase 3) (UDP-glucose 4-epimerase 3) (AtUGE3)	38910	48	8.86687e+06	8.30599e+06	8.71679e+06	8.17239e+06	8.18333e+06	8.07409e+06	9.33512e+06	8.35155e+06	9.2043e+06	6.78087e+06	6.85575e+06	6.99692e+06
PK12107.1	Q8W493	Ferredoxin--NADP reductase, leaf isozyme 2, chloroplastic (EC 1.18.1.2) (Leaf FNR 2) (AtLFNR2) (FNR-2)	41168	75	1.1762e+07	1.11439e+07	1.10024e+07	1.06633e+07	1.11287e+07	1.07062e+07	1.18336e+07	1.15951e+07	1.19312e+07	8.38006e+06	8.32056e+06	8.67105e+06
PK28716.1	F4ISU2	Early endosome antigen	148614	26	156719	127501	122106	145546	136270	142064	82417.6	80231.3	72091.9	103618	97900.4	108034
PK07484.1	Q43127	Glutamine synthetase, chloroplastic/mitochondrial (EC 6.3.1.2) (GS2) (Glutamate--ammonia ligase)	47411	98	1.12695e+07	9.83486e+06	7.90934e+06	1.12633e+07	1.22222e+07	1.04793e+07	1.47048e+07	1.44663e+07	1.40543e+07	1.07486e+07	1.13618e+07	1.04424e+07
PK06392.1	Q8W4H7	Elongation factor 1-alpha 2 (EF-1-alpha 2) (eEF-1A2)	49502	81	1.06506e+07	1.03697e+07	1.05762e+07	1.03008e+07	1.0079e+07	9.96024e+06	1.20664e+07	1.19833e+07	1.2255e+07	1.01075e+07	1.01315e+07	9.85404e+06
PK23068.1	F4K0E8	4-hydroxy-3-methylbut-2-en-1-yl diphosphate synthase (ferredoxin), chloroplastic (EC 1.17.7.1) (1-hydroxy-2-methyl-2-(E)-butenyl 4-diphosphate synthase) (Protein CHLOROPLAST BIOGENESIS 4) (Protein CONSTITUTIVE SUBTILISIN 3)	82256	27	1.26401e+06	1.30912e+06	1.29549e+06	1.24901e+06	1.29315e+06	1.24852e+06	1.4429e+06	1.39534e+06	1.42878e+06	1.17775e+06	1.12152e+06	1.04608e+06
PK14173.1	P55229	Glucose-1-phosphate adenylyltransferase large subunit 1, chloroplastic (EC 2.7.7.27) (ADP-glucose pyrophosphorylase) (ADP-glucose synthase) (AGPase S) (Alpha-D-glucose-1-phosphate adenyl transferase)	57674	32	1.74872e+06	1.54392e+06	1.44386e+06	1.44666e+06	1.31906e+06	1.3266e+06	1.69416e+06	1.76129e+06	1.70718e+06	978475	992489	1.02276e+06
PK10620.1	Q42601	Carbamoyl-phosphate synthase large chain, chloroplastic (EC 6.3.5.5) (Carbamoyl-phosphate synthetase ammonia chain) (Protein VENOSA 6)	129957	27	737300	814300	775652	934309	823202	889116	1.03776e+06	906952	1.01357e+06	863996	946592	1.05666e+06
PK28066.1	Q9LRR9	Peroxisomal (S)-2-hydroxy-acid oxidase GLO1 (EC 1.1.3.15) (Glycolate oxidase 1) (AtGLO1) (GOX 1) (Short chain alpha-hydroxy acid oxidase GLO1)	40341	60	7.24093e+06	7.21712e+06	7.44775e+06	6.37159e+06	6.46218e+06	6.231e+06	6.56456e+06	6.29675e+06	6.551e+06	2.91047e+06	2.86143e+06	2.67338e+06
PK01356.1				28	90951.1	93922.2	102943	91929.5	96316.6	96346.9	119716	118674	105145	103986	108051	107363
PK07120.1	O81283	Translocase of chloroplast 159, chloroplastic (AtToc159) (EC 3.6.5.-) (159 kDa chloroplast outer envelope protein) (Plastid protein import 2) (Translocase of chloroplast 160, chloroplastic) (AtToc160) (Translocase of chloroplast 86, chloroplastic) (AtToc86)	160819	33	716575	724140	706576	661366	605394	803751	705644	842619	572972	676906	639980	712126
PK27399.1	Q9STX5	Endoplasmin homolog (Glucose-regulated protein 94 homolog) (GRP-94 homolog) (Heat shock protein 90-7) (AtHSP90.7) (AtHsp90-7) (Protein SHEPHERD)	94204	30	719438	827221	768366	934389	851292	939048	741357	627699	816736	1.30554e+06	1.40094e+06	1.30726e+06
PK02375.1	Q9C9W5	Glycerate dehydrogenase HPR, peroxisomal (GDH) (EC 1.1.1.29) (NADH-dependent hydroxypyruvate reductase 1) (AtHPR1) (HPR 1)	42248	44	4.22887e+06	4.31368e+06	4.38636e+06	4.03564e+06	3.85004e+06	3.85461e+06	4.02235e+06	4.00477e+06	4.08806e+06	2.42297e+06	2.37014e+06	2.3485e+06
PK26062.1	O65396	Aminomethyltransferase, mitochondrial (EC 2.1.2.10) (Glycine cleavage system T protein) (GCVT)	44445	40	7.58973e+06	7.44637e+06	7.58873e+06	7.97098e+06	8.15305e+06	7.65878e+06	8.76177e+06	8.97365e+06	9.18917e+06	6.88689e+06	6.82008e+06	6.81506e+06
PK08456.1	Q8S9L5	Trigger factor-like protein TIG, Chloroplastic (EC 5.2.1.8) (Immunophilin TIG) (Peptidyl-prolyl cis-trans isomerase TIG) (PPIase TIG) (Rotamase)	61734	30	1.53639e+06	1.59781e+06	1.56508e+06	1.65735e+06	1.68916e+06	1.66026e+06	1.41948e+06	1.47161e+06	1.42191e+06	1.976e+06	2.01742e+06	2.01765e+06
PK01328.1	Q06327	Linoleate 9S-lipoxygenase 1 (EC 1.13.11.58) (Lipoxygenase 1) (AtLOX1)	98045	32	804530	619925	847581	520665	417944	481808	311293	354991	284780	570284	520132	528820
PK23533.1	P46248	Aspartate aminotransferase, chloroplastic (EC 2.6.1.1) (Transaminase A)	49831	27	1.6928e+06	1.77383e+06	1.8155e+06	1.88669e+06	1.74113e+06	1.80659e+06	1.60052e+06	1.5899e+06	1.59448e+06	1.88554e+06	1.91977e+06	1.8424e+06
PK08893.1	P25697	Phosphoribulokinase, chloroplastic (PRK) (PRKase) (EC 2.7.1.19) (Phosphopentokinase)	44464	79	9.0137e+06	9.04788e+06	9.42202e+06	1.01524e+07	1.07477e+07	9.80948e+06	1.24599e+07	1.14666e+07	1.16743e+07	9.85877e+06	1.05569e+07	1.05826e+07
PK10729.1	O23254	Serine hydroxymethyltransferase 4 (AtSHMT4) (EC 2.1.2.1) (Glycine hydroxymethyltransferase 4) (Serine methylase 4)	51718	33	1.35478e+06	1.3266e+06	1.35122e+06	1.28791e+06	1.30979e+06	1.19476e+06	1.29667e+06	1.18013e+06	1.05169e+06	1.4131e+06	1.36604e+06	1.47865e+06
PK08050.1	Q9SD76	Alpha-glucan phosphorylase 2, cytos...	95159	28	1.02918e+06	1.39398e+06	739656	986383	887028	928463	1.07732e+06	1.13281e+06	1.0762e+06	1.06517e+06	700427	733439
PK10211.1	P25819	Catalase-2 (EC 1.11.1.6)	56931	38	2.94633e+06	3.03682e+06	3.04742e+06	2.71576e+06	2.77794e+06	2.78277e+06	2.2452e+06	1.99873e+06	2.21453e+06	1.17218e+06	1.13453e+06	1.0703e+06
PK14380.1	P25696	Bifunctional enolase 2/transcriptional activator (EC 4.2.1.11) (2-phospho-D-glycerate hydro-lyase 2) (2-phosphoglycerate dehydratase 2) (LOW EXPRESSION OF OSMOTICALLY RESPONSIVE GENES 1)	47719	41	3.92597e+06	3.72911e+06	3.87441e+06	3.9368e+06	3.7258e+06	3.85757e+06	3.64156e+06	3.46102e+06	3.43763e+06	4.47275e+06	4.5579e+06	4.63114e+06
PK03553.1	O23627	Glycine--tRNA ligase, mitochondrial 1 (EC 6.1.1.14) (Diadenosine tetraphosphate synthetase) (AP-4-A synthetase) (Glycyl-tRNA synthetase 1) (GlyRS-1)	81944	25	997754	1.14595e+06	1.1189e+06	1.15352e+06	1.01375e+06	1.14493e+06	1.08704e+06	1.22889e+06	1.22688e+06	868708	807943	974301
PK04921.1	Q9M5K3	Dihydrolipoyl dehydrogenase 1, mitochondrial (AtmLPD1) (mtLPD1) (EC 1.8.1.4) (Dihydrolipoamide dehydrogenase 1) (Glycine cleavage system L protein 1) (Pyruvate dehydrogenase complex E3 subunit 1) (E3-1) (PDC-E3 1)	53988	44	2.18216e+06	2.04347e+06	2.0941e+06	2.31081e+06	2.22897e+06	2.35517e+06	2.19556e+06	1.85322e+06	2.0633e+06	1.9614e+06	1.94281e+06	1.92442e+06
PK16038.1				29	1.12631e+06	1.19112e+06	1.1182e+06	1.05173e+06	1.00721e+06	970956	1.20626e+06	994937	949876	504072	571015	564067
PK01738.1	Q9SYI0	Protein translocase subunit SECA1, chloroplastic (AtcpSecA) (Protein ALBINO OR GLASSY YELLOW 1)	115183	27	815801	839281	758172	844278	799097	778007	880206	895032	848088	604353	584766	604617
PK19685.1	O23404	Pyruvate, phosphate dikinase 1, chl...	105138	24	606580	700028	524668	952448	841436	891717	557526	496105	648098	729763	259762	752123
PK02590.1	Q9MAC8	Starch synthase 2, chloroplastic/am...	87593	26	1.24522e+06	1.18815e+06	1.29536e+06	1.03515e+06	961548	991724	973507	969358	964159	765889	758411	905904
PK04506.1	O04499	2,3-bisphosphoglycerate-independent phosphoglycerate mutase 1 (BPG-independent PGAM 1) (Phosphoglyceromutase 1) (EC 5.4.2.12) (PGAM-I 1)	60580	37	1.82989e+06	1.84566e+06	2.26441e+06	2.21114e+06	2.10566e+06	2.38591e+06	2.37373e+06	2.24592e+06	2.26012e+06	2.64338e+06	2.63678e+06	2.59611e+06
PK01655.1	O23255	Adenosylhomocysteinase 1 (AdoHcyase 1) (EC 3.3.1.1) (Protein EMBRYO DEFECTIVE 1395) (Protein HOMOLOGY-DEPENDENT GENE SILENCING 1) (S-adenosyl-L-homocysteine hydrolase 1) (SAH hydrolase 1)	53379	34	6.29627e+06	6.23434e+06	6.04425e+06	4.14209e+06	4.1393e+06	4.35958e+06	3.44208e+06	3.29037e+06	3.54972e+06	2.92338e+06	3.00669e+06	3.05928e+06
PK09041.1	Q9SKP6	Triosephosphate isomerase, chloroplastic (TIM) (Triose-phosphate isomerase) (EC 5.3.1.1)	33346	59	5.6397e+06	5.83068e+06	5.43057e+06	7.13229e+06	6.97287e+06	7.0118e+06	5.46966e+06	5.11702e+06	5.54543e+06	7.10542e+06	7.34093e+06	7.35793e+06
PK27759.1	Q944P7	Leucine aminopeptidase 2, chloroplastic (EC 3.4.11.1) (Leucyl aminopeptidase 2) (AtLAP2) (Proline aminopeptidase 2) (EC 3.4.11.5) (Prolyl aminopeptidase 2)	61307	33	2.59557e+06	2.63067e+06	2.57563e+06	2.52271e+06	2.48394e+06	2.57651e+06	2.4965e+06	2.38326e+06	2.16789e+06	2.90913e+06	2.92442e+06	2.87023e+06
PK16444.1	O48917	UDP-sulfoquinovose synthase, chloroplastic (EC 3.13.1.1) (Sulfite:UDP-glucose sulfotransferase) (Sulfolipid biosynthesis protein)	53114	33	2.47473e+06	2.40401e+06	2.4745e+06	2.34336e+06	2.33824e+06	2.34593e+06	2.85425e+06	2.35479e+06	3.10814e+06	2.4472e+06	2.72004e+06	2.6193e+06
PK02742.1	Q43870	ATP sulfurylase 2 (EC 2.7.7.4)	53638	34	3.43667e+06	3.60506e+06	3.5928e+06	3.62265e+06	3.50897e+06	3.50584e+06	3.09026e+06	3.05343e+06	3.05965e+06	2.95764e+06	2.79435e+06	2.9875e+06
PK11281.1	Q9MAH0	Phosphoenolpyruvate carboxylase 1 (AtPPC1) (PEPC 1) (PEPCase 1) (EC 4.1.1.31) (107-kDa PEPC polypeptide)	110286	47	1.16295e+06	1.32257e+06	1.29487e+06	1.09805e+06	1.15028e+06	1.05274e+06	1.2508e+06	1.22152e+06	1.15024e+06	891652	922914	912484
PK11300.1	Q9SCY0	Phosphoglucomutase, chloroplastic (PGM) (EC 5.4.2.2) (Glucose phosphomutase)	67989	25	1.74592e+06	1.77312e+06	1.80659e+06	2.28948e+06	2.23761e+06	2.11896e+06	2.50143e+06	2.24269e+06	2.46807e+06	2.13234e+06	2.19431e+06	2.13092e+06
PK12216.1	P41377	Eukaryotic initiation factor 4A-2 (eIF-4A-2) (EC 3.6.4.13) (ATP-dependent RNA helicase eIF4A-2) (DEAD-box ATP-dependent RNA helicase 19)	46763	27	1.45447e+06	1.387e+06	1.50837e+06	1.23837e+06	1.41985e+06	1.42624e+06	1.42579e+06	1.45843e+06	1.56575e+06	1.94689e+06	1.8731e+06	1.88123e+06
PK04165.1	Q38882	Phospholipase D alpha 1 (AtPLDalpha1) (PLD alpha 1) (EC 3.1.4.4) (Choline phosphatase 1) (PLDalpha) (Phosphatidylcholine-hydrolyzing phospholipase D 1)	91848	22	1.08421e+06	1.12126e+06	1.10378e+06	812286	856214	756149	683895	591797	681951	350691	376534	306096
PK02966.1	P46283	Sedoheptulose-1,7-bisphosphatase, chloroplastic (EC 3.1.3.37) (SED(1,7)P2ase) (Sedoheptulose bisphosphatase) (SBPase)	42414	57	1.65227e+07	1.64957e+07	1.64156e+07	1.87493e+07	2.17434e+07	1.90647e+07	1.87793e+07	1.8525e+07	1.86146e+07	2.0433e+07	20693766	2.00991e+07
PK19549.1	Q9SSS9	ATP synthase subunit delta, chloroplastic (ATP synthase F(1) sector subunit delta) (F-type ATPase subunit delta)	25669	51	5.59356e+06	5.61132e+06	5.72147e+06	5.5357e+06	5.42311e+06	5.86655e+06	4.58044e+06	4.51136e+06	4.551e+06	4.7766e+06	4.88338e+06	4.50017e+06
PK16866.1	Q9LZS6	Subtilisin-like protease SBT4.15 (EC 3.4.21.-) (Subtilase subfamily 4 member 15) (AtSBT4.15)	82595	34	2.68844e+06	2.70724e+06	2.71578e+06	2.76715e+06	2.80089e+06	2.67068e+06	2.7637e+06	2.68844e+06	2.72592e+06	2.39756e+06	2.2474e+06	2.31909e+06
PK27044.1	Q9SCN8	Cell division control protein 48 homolog D (AtCDC48d) (Transitional endoplasmic reticulum ATPase D)	90340	21	1.47796e+06	1.50881e+06	1.77545e+06	1.79984e+06	1.63617e+06	1.59195e+06	1.52326e+06	1.43165e+06	1.51787e+06	1.75674e+06	1.86559e+06	1.62858e+06
PK29575.1	Q29Q26	Ankyrin repeat domain-containing protein 2B	36899	60	575814	546892	508608	593170	578998	615670	417004	398550	429778	642590	676821	668009
PK00256.1	Q9SJB3	ATPase 5, plasma membrane-type (EC 3.6.3.6) (Proton pump 5)	104739	34	960503	1.02702e+06	1.0138e+06	984245	1.09804e+06	1.09574e+06	1.09046e+06	1.02764e+06	1.12787e+06	372740	547522	487123
PK03818.1	P0DKC4	Phosphoglycolate phosphatase 1B, chloroplastic (EC 3.1.3.18)	39762	33	4.05883e+06	5.18427e+06	4.09513e+06	4.46954e+06	4.499e+06	4.41278e+06	5.10987e+06	4.99598e+06	5.29667e+06	2.611e+06	2.82056e+06	3.10074e+06
PK09967.1	F4HQD4	Heat shock 70 kDa protein 15 (Heat shock protein 70-15) (AtHsp70-15)	91681	24	679616	540752	647048	627067	720598	660965	642002	667260	632514	754130	796349	785716
PK03151.1	Q9ZP06	Malate dehydrogenase 1, mitochondrial (EC 1.1.1.37) (Mitochondrial MDH1) (mMDH1) (Mitochondrial NAD-dependent malate dehydrogenase 1) (mNAD-MDH 1) (mtNAD-MDH1)	35804	34	2.82447e+06	3.19541e+06	3.37243e+06	3.09833e+06	3.32008e+06	2.95817e+06	3.27785e+06	3.25992e+06	3.18214e+06	3.11083e+06	3.20668e+06	3.42849e+06
PK25823.1	Q9SZN1	V-type proton ATPase subunit B2 (V-ATPase subunit B2) (Vacuolar H(+)-ATPase subunit B isoform 2) (Vacuolar proton pump subunit B2)	54305	29	2.60548e+06	2.57458e+06	2.46268e+06	2.70336e+06	2.69104e+06	2.59028e+06	2.61415e+06	2.51748e+06	2.55149e+06	2.49765e+06	2.68432e+06	2.51328e+06
PK00616.1	Q9ASR0	Tubulin beta-3 chain	50734	39	120657	113523	95205.9	104959	109765	103745	90570.7	97153.2	79026.1	159252	122366	152521
PK12820.1	P29197	Chaperonin CPN60, mitochondrial (HSP60)	61281	26	692488	591798	591101	695371	719841	686025	581571	598571	561627	922024	968659	984693
PK11288.1	Q9LZ66	Assimilatory sulfite reductase (ferredoxin), chloroplastic (AtSiR) (EC 1.8.7.1) (Sulfite reductase (ferredoxin))	71950	22	1.54664e+06	1.82244e+06	1.87608e+06	1.70351e+06	1.6213e+06	1.57581e+06	2.11995e+06	2.02375e+06	1.97609e+06	1.67844e+06	1.80039e+06	1.76283e+06
PK17267.1	Q9LIN5	Eukaryotic translation initiation factor 4B1 (AtTif4B1) (eIF4B1)	57720	21	132063	83606.4	88774.1	273181	255194	116044	287310	289802	112462	244066	192875	267070
PK01756.1				26	938642	845436	843023	470363	528200	577792	433429	310441	364692	282901	306124	305444
PK05416.1	Q9ZUC1	NADPH-dependent alkenal/one oxidoreductase, chloroplastic (AtAOR) (EC 1.3.1.-)	40986	28	3.02664e+06	2.93376e+06	2.89935e+06	3.12332e+06	3.05944e+06	3.11433e+06	3.00443e+06	3.06638e+06	3.07365e+06	3.22005e+06	3.3217e+06	3.2262e+06
PK14589.1	O78310	Superoxide dismutase [Cu-Zn] 2, chloroplastic (EC 1.15.1.1) (Copper/zinc superoxide dismutase 2)	22244	383	792975	801499	759178	919119	907521	1.0102e+06	746516	724322	817452	732949	706117	764676
PK08368.1	O81852	Bifunctional aspartokinase/homoserine dehydrogenase 2, chloroplastic (AK-HD 2) (AK-HSDH 2) (Beta-aspartyl phosphate homoserine 2) [Includes: Aspartokinase (EC 2.7.2.4); Homoserine dehydrogenase (EC 1.1.1.3)]	100250	22	910916	925465	945681	847965	724008	734327	917694	873539	905087	360815	338831	561531
PK13427.1	Q56YA5	Serine--glyoxylate aminotransferase (EC 2.6.1.45) (Alanine--glyoxylate aminotransferase) (AGT) (EC 2.6.1.44) (Asparagine aminotransferase) (EC 2.6.1.-) (Serine--pyruvate aminotransferase) (EC 2.6.1.51)	44208	41	5.72969e+06	5.77138e+06	5.71248e+06	3.65424e+06	4.27383e+06	4.30377e+06	5.66232e+06	5.36913e+06	5.25082e+06	2.22907e+06	2.34138e+06	2.38993e+06
PK06305.1	Q01908	ATP synthase gamma chain 1, chloroplastic (F-ATPase gamma subunit 1)	40911	56	8.03483e+06	5.5529e+06	7.88353e+06	6.72014e+06	1.04155e+07	6.57242e+06	5.61761e+06	8.60412e+06	7.85658e+06	5.96993e+06	5.6259e+06	5.85625e+06
PK19934.1	Q93VC7	30S ribosomal protein S1, chloroplastic (Plastid ribosomal protein S1) (PRPS1)	45110	28	4.10833e+06	4.24371e+06	4.20599e+06	4.39208e+06	4.2241e+06	4.44902e+06	4.30529e+06	4.189e+06	4.22485e+06	5.10653e+06	5.20808e+06	5.20649e+06
PK17563.1	Q93ZN9	LL-diaminopimelate aminotransferase, chloroplastic (AtDAP-AT) (DAP-AT) (DAP-aminotransferase) (LL-DAP-aminotransferase) (EC 2.6.1.83) (Protein ABERRANT GROWTH AND DEATH 2)	50396	25	2.33024e+06	2.35456e+06	2.30542e+06	2.34438e+06	2.17321e+06	2.38273e+06	2.45925e+06	2.44574e+06	2.60004e+06	3.16807e+06	3.24673e+06	3.16537e+06
PK09415.1	P47999	Cysteine synthase, chloroplastic/chromoplastic (EC 2.5.1.47) (At.OAS.7-4) (Beta-substituted Ala synthase 2;1) (ARAth-Bsas2;1) (CSase B) (AtCS-B) (CS-B) (O-acetylserine (thiol)-lyase) (O-acetylserine sulfhydrylase) (OAS-TL B) (cpACS1)	41656	37	3.69256e+06	3.60434e+06	3.77242e+06	3.13341e+06	3.20388e+06	3.08227e+06	3.40421e+06	3.33689e+06	3.32259e+06	2.53651e+06	2.60545e+06	2.59317e+06
PK15113.1	P16127	Magnesium-chelatase subunit ChlI-1, chloroplastic (Mg-chelatase subunit I-1) (EC 6.6.1.1) (Mg-protoporphyrin IX chelatase subunit ChlI-1) (Protein CHLORINA 42)	46270	34	2.33141e+06	2.59576e+06	2.79076e+06	2.26633e+06	2.76133e+06	2.49286e+06	2.66787e+06	2.7845e+06	2.78623e+06	3.59682e+06	3.67675e+06	3.79745e+06
PK25306.1	Q9FFC7	Alanine--tRNA ligase, chloroplastic...	107830	23	487905	470354	469481	517595	634140	600296	573696	621741	557279	476131	488090	551303
PK29365.1	Q9SJL8	S-adenosylmethionine synthase 3 (AdoMet synthase 3) (EC 2.5.1.6) (Methionine adenosyltransferase 3) (MAT 3)	42497	27	1.02648e+06	1.07135e+06	1.08632e+06	1.25687e+06	1.07291e+06	1.14011e+06	1.25131e+06	1.11165e+06	1.21565e+06	1.34249e+06	1.15775e+06	1.37091e+06
PK25601.1	O22666	UDP-arabinopyranose mutase 3 (EC 5.4.99.30) (Reversibly glycosylated polypeptide 3) (AtRGP3) (UDP-L-arabinose mutase 3)	41282	25	639132	704813	597838	569351	556548	585163	558772	489083	536738	619252	646057	546250
PK17488.1	Q42290	Probable mitochondrial-processing peptidase subunit beta, mitochondrial (EC 3.4.24.64) (Beta-MPP)	59160	21	1.00948e+06	951254	979363	1.02359e+06	949115	1.12867e+06	1.04735e+06	1.20687e+06	843917	1.10966e+06	960382	1.22525e+06
PK10122.1	Q94AM1	Organellar oligopeptidase A, chloroplastic/mitochondrial (EC 3.4.24.70) (Thimet metalloendopeptidase 1) (Zincin-like metalloproteases family protein 1)	88757	21	1.0074e+06	855226	1.03588e+06	1.02903e+06	1.04501e+06	1.15694e+06	1.16186e+06	1.07755e+06	947512	1.09266e+06	1.00601e+06	1.10957e+06
PK12344.1	Q9SRZ6	Cytosolic isocitrate dehydrogenase [NADP] (EC 1.1.1.42)	45746	22	1.51124e+06	1.47234e+06	1.52006e+06	1.53093e+06	1.55031e+06	1.52538e+06	1.72635e+06	1.6424e+06	1.62604e+06	1.65226e+06	1.64555e+06	1.45309e+06
PK08058.1	Q9LIN5	Eukaryotic translation initiation factor 4B1 (AtTif4B1) (eIF4B1)	57720	24	22028.3	13244	4844	9509.77	5762.25	14769.5	8660.92	9830.07	43709.5	4699.68	20565.7	25151.4
PK01804.1	Q42536	Protochlorophyllide reductase A, chloroplastic (PCR A) (EC 1.3.1.33) (NADPH-protochlorophyllide oxidoreductase A) (POR A)	43863	31	3.90144e+06	3.97443e+06	4.14412e+06	3.78561e+06	3.88783e+06	4.04113e+06	4.25711e+06	4.15105e+06	4.23875e+06	4.07254e+06	3.93946e+06	4.2507e+06
PK11565.1	P55826	Protoporphyrinogen oxidase 1, chlor...	57695	20	890112	853186	904885	880878	971379	852089	909935	795974	979475	992277	955184	1.12456e+06
PK07740.1	Q9LFE4	WEB family protein At5g16730, chloroplastic	96208	18	56881.8	93414.1	58469.2	57862.2	36584.3	41697	38277.7	8041.61	27615.2	36975.1	26351.7	60338.8
PK19002.1	Q9FMD5	Protein TIC 40, chloroplastic (Protein PIGMENT DEFECTIVE EMBRYO 120) (Translocon at the inner envelope membrane of chloroplasts 40) (AtTIC40)	48903	34	656851	627676	617880	735121	742080	758001	639719	507511	591091	869872	694907	895313
PK27681.1	Q9CA67	Geranylgeranyl diphosphate reductase, chloroplastic (EC 1.3.1.83) (Geranylgeranyl reductase)	51838	26	2.69136e+06	2.49589e+06	2.6765e+06	2.44533e+06	2.28453e+06	2.34113e+06	2.70617e+06	2.73251e+06	2.46276e+06	2.03332e+06	2.28416e+06	2.15845e+06
PK01936.1	Q84MD8	Bifunctional riboflavin kinase/FMN phosphatase [Includes: FMN phosphatase (EC 3.1.3.102) (FMN phosphohydrolase); Riboflavin kinase (EC 2.7.1.26) (Flavokinase)]	42110	20	846624	821858	831493	1.04958e+06	962685	995596	901806	859865	839524	880367	852837	831103
PK21222.1	P27140	Beta carbonic anhydrase 1, chloroplastic (AtbCA1) (AtbetaCA1) (EC 4.2.1.1) (Beta carbonate dehydratase 1) (Protein SALICYLIC ACID-BINDING PROTEIN 3) (AtSABP3)	37450	79	1.84596e+07	1.85591e+07	1.85957e+07	1.64655e+07	1.63701e+07	1.63989e+07	1.93228e+07	1.90728e+07	1.93508e+07	9.64205e+06	9.92145e+06	9.89422e+06
PK26586.1	Q42593	L-ascorbate peroxidase T, chloroplastic (EC 1.11.1.11) (Thylakoid-bound ascorbate peroxidase) (AtAPx06) (tAPX)	46092	22	832111	858589	870236	890940	808501	897021	668949	678733	651254	771287	527079	679395
PK02172.1	O22173	Polyadenylate-binding protein 4 (PABP-4) (Poly(A)-binding protein 4)	71653	24	677714	645605	631312	698268	609376	561268	622608	687764	655143	897102	879828	900364
PK15017.1	Q9STE8	Protein TOC75-3, chloroplastic (75 kDa translocon at the outer-envelope-membrane of chloroplasts 3) (AtTOC75-III)	89189	20	521528	499984	503717	506201	451473	450662	500564	530502	434820	360474	380666	367626
PK25488.1	P56771	Cytochrome f	35357	67	1.13905e+07	1.19173e+07	1.20783e+07	1.18344e+07	1.2084e+07	1.25128e+07	1.44214e+07	1.36017e+07	1.35486e+07	1.09997e+07	1.07136e+07	1.08033e+07
PK01734.1	Q42522	Glutamate-1-semialdehyde 2,1-aminomutase 2, chloroplastic (GSA 2) (EC 5.4.3.8) (Glutamate-1-semialdehyde aminotransferase 2) (GSA-AT 2)	50142	37	4.40146e+06	4.25477e+06	4.41818e+06	4.33017e+06	4.50659e+06	4.55831e+06	4.65059e+06	4.44669e+06	4.28404e+06	5.18901e+06	5.42986e+06	5.16067e+06
PK16249.1	Q9C550	2-isopropylmalate synthase 2, chloroplastic (EC 2.3.3.13) (2-isopropylmalate synthase 1) (Methylthioalkylmalate synthase-like 3)	68136	20	792784	810733	806387	831892	743215	818649	910277	828051	906869	1.02185e+06	1.0165e+06	1.07254e+06
PK15360.1	F4IWV2	2-oxoglutarate dehydrogenase, E1 co...	115163	21	443420	439186	483032	413057	461964	338858	479880	439438	439904	404428	375493	420818
PK05648.1	Q05758	Ketol-acid reductoisomerase, chloroplastic (EC 1.1.1.86) (Acetohydroxy-acid reductoisomerase) (Alpha-keto-beta-hydroxylacyl reductoisomerase)	63812	34	2.82544e+06	2.80543e+06	2.83993e+06	2.68579e+06	2.7072e+06	2.46198e+06	3.05484e+06	2.99847e+06	2.92934e+06	3.32403e+06	3.36472e+06	3.32556e+06
PK21901.1	Q9SIH1	Peptidyl-prolyl cis-trans isomerase CYP18-2 (PPIase CYP18-2) (EC 5.2.1.8) (Cyclophilin of 18 kDa 2) (Cyclophilin-18-2)	18233	36	1.83295e+06	1.57334e+06	1.7531e+06	2.28882e+06	2.3989e+06	2.30708e+06	1.90329e+06	1.89815e+06	2.02406e+06	2.27473e+06	2.41567e+06	2.30411e+06
PK03734.1	Q9SJQ9	Fructose-bisphosphate aldolase 6, cytosolic (AtFBA6) (EC 4.1.2.13) (Cytosolic aldolase 2) (cAld2)	38387	29	277668	256782	177105	230162	265772	210139	254429	266866	244159	520913	545808	425251
PK03662.1				18	967888	920355	988250	1.04684e+06	968336	1.04808e+06	821597	850311	827722	381151	495757	484360
PK04454.1	P10796	Ribulose bisphosphate carboxylase small chain 1B, chloroplastic (RuBisCO small subunit 1B) (EC 4.1.1.39)	20286	167	3.13287e+07	5.06328e+07	2.00475e+07	2.62372e+07	2.66865e+07	4.43457e+07	1.46489e+07	1.4896e+07	5.19688e+07	3.68231e+07	4.02539e+07	3.83562e+07
PK14640.1	Q9SYM5	Trifunctional UDP-glucose 4,6-dehyd...	75372	22	293171	312603	328282	311640	316471	323484	312501	312291	277613	290066	314239	343525
PK08453.1	F4J9A0	Nodulin/glutamine synthase-like protein	94386	21	963924	927093	891628	1.02153e+06	964908	1.05633e+06	1.16012e+06	1.17198e+06	1.12491e+06	745234	668470	649075
PK29442.1	P56778	Photosystem II CP43 reaction center protein (PSII 43 kDa protein) (Protein CP-43)	51868	49	1.1477e+07	1.14827e+07	1.1625e+07	1.15815e+07	1.18547e+07	1.18297e+07	1.10625e+07	1.07516e+07	1.07721e+07	4.61327e+06	4.44558e+06	4.52825e+06
PK04218.1	Q9XFS9	1-deoxy-D-xylulose 5-phosphate reductoisomerase, chloroplastic (1-deoxyxylulose-5-phosphate reductoisomerase) (DXP reductoisomerase) (EC 1.1.1.267) (2-C-methyl-D-erythritol 4-phosphate synthase) (Protein PIGMENT-DEFECTIVE EMBRYO 129)	51964	28	1.8603e+06	1.93685e+06	1.92534e+06	2.7978e+06	2.99708e+06	2.7216e+06	3.02772e+06	2.97554e+06	3.32901e+06	2.50969e+06	2.68764e+06	2.3706e+06
PK22151.1	Q1WIQ6	NADP-dependent glyceraldehyde-3-phosphate dehydrogenase (EC 1.2.1.9) (Aldehyde dehydrogenase family 11 member A3) (Glyceraldehyde-3-phosphate dehydrogenase [NADP(+)]) (Non-phosphorylating glyceraldehyde 3-phosphate dehydrogenase) (Triosephosphate dehydrogenase)	53060	22	2.65504e+06	2.53501e+06	2.34292e+06	2.60137e+06	2.55955e+06	2.3385e+06	2.78601e+06	2.67431e+06	2.61783e+06	2.0626e+06	2.45436e+06	2.48357e+06
PK25339.1				24	1.43264e+06	1.48369e+06	1.52353e+06	1.70033e+06	1.51443e+06	1.19443e+06	1.21578e+06	1.34882e+06	1.27583e+06	1.60716e+06	1.63335e+06	1.58789e+06
PK03414.1	Q9LR75	Coproporphyrinogen-III oxidase 1, chloroplastic (AtCPO-I) (Coprogen oxidase) (Coproporphyrinogenase) (EC 1.3.3.3) (Protein LESION INITIATION 2)	43796	18	2.13294e+06	2.07058e+06	2.25694e+06	2.04545e+06	1.81512e+06	1.86788e+06	1.78622e+06	1.67917e+06	1.57899e+06	2.18387e+06	2.08182e+06	2.18774e+06
PK18057.1	Q9SZ11	Glycerophosphodiester phosphodiesterase GDPDL3 (EC 3.1.4.46) (Glycerophosphodiester phosphodiesterase-like 3) (ATGDPDL3) (Glycerophosphodiesterase-like 2) (Protein MUTANT ROOT HAIR 5) (Protein SHAVEN 3)	82562	25	1.13277e+06	1.17637e+06	1.22802e+06	1.46353e+06	1.40768e+06	1.34193e+06	1.08221e+06	1.2416e+06	1.2046e+06	1.4853e+06	1.40356e+06	1.59698e+06
PK14355.1	Q9FNF2	Starch synthase 1, chloroplastic/amyloplastic (AtSS1) (SSS) (EC 2.4.1.21) (Soluble starch synthase I)	72099	20	283098	277195	273372	213875	254218	270313	327359	316233	292965	238485	149367	243961
PK15927.1	P82281	Thylakoid lumenal 29 kDa protein, chloroplastic (TL29) (EC 1.-.-.-) (AtAPx07) (P29) (Probable L-ascorbate peroxidase 4)	37934	22	2.50876e+06	2.67719e+06	2.63869e+06	3.06259e+06	3.29536e+06	3.05251e+06	2.70993e+06	2.64624e+06	2.59622e+06	3.10862e+06	3.26116e+06	3.08087e+06
PK17872.1	Q94BS2	Protein MET1, chloroplastic (PDZ domain, K-box domain, and TPR region containing protein)	37410	41	3.09803e+06	3.17893e+06	3.13107e+06	3.92739e+06	3.70971e+06	3.87232e+06	3.35608e+06	3.27338e+06	3.30866e+06	3.54401e+06	3.60018e+06	2.83976e+06
PK22302.1	P25819	Catalase-2 (EC 1.11.1.6)	56931	44	4.21332e+06	3.69424e+06	4.07507e+06	4.01165e+06	4.0358e+06	3.85603e+06	4.48938e+06	4.44245e+06	4.7429e+06	2.77235e+06	2.84198e+06	2.76169e+06
PK11801.1	F4HS99	Tetratricopeptide repeat (TPR)-like superfamily protein	198774	19	306741	316723	303524	171480	266198	445510	289131	277688	277486	190436	183536	212942
PK10421.1	P53496	Actin-11	41675	29	1.78219e+06	1.67271e+06	1.19549e+06	1.33891e+06	1.99361e+06	2.06932e+06	1.86912e+06	1.7975e+06	1.10103e+06	1.75267e+06	1.0889e+06	1.0407e+06
PK17134.1	Q93W28	Uncharacterized protein At4g15545	37206	26	343067	268158	408553	266798	186860	196780	262751	131862	136449	218679	225825	159693
PK29187.1	P11490	Plastocyanin minor isoform, chloroplastic	17589	398	1.08545e+07	1.11047e+07	1.06253e+07	1.32118e+07	1.37573e+07	1.3906e+07	1.09462e+07	1.0475e+07	1.06152e+07	1.19097e+07	1.16455e+07	1.17456e+07
PK20087.1	P49691	60S ribosomal protein L4-2 (L1)	44722	20	2.13338e+06	2.06958e+06	2.21966e+06	1.79839e+06	1.54608e+06	1.73607e+06	1.82592e+06	2.07717e+06	2.08188e+06	2.03257e+06	2.00026e+06	1.80885e+06
PK07608.1	Q93VR3	GDP-mannose 3,5-epimerase (GDP-Man 3,5-epimerase) (EC 5.1.3.18)	42758	23	2.65467e+06	2.63558e+06	2.60228e+06	2.17634e+06	2.19483e+06	2.17739e+06	2.61888e+06	2.43008e+06	2.41225e+06	1.58912e+06	1.64952e+06	1.62675e+06
PK10261.1	Q9CA83	NADP-dependent malic enzyme 4, chloroplastic (AtNADP-ME4) (NADP-malic enzyme 4) (EC 1.1.1.40)	71161	18	968937	1.04539e+06	973911	960548	1.07738e+06	1.0032e+06	1.14807e+06	1.12597e+06	1.04934e+06	1.05386e+06	934840	1.12427e+06
PK16727.1	Q9LDZ0	Heat shock 70 kDa protein 10, mitochondrial (Heat shock protein 70-10) (AtHsp70-10) (Mitochondrial heat shock protein 70-2) (mtHsc70-2)	72991	23	1.60345e+06	1.2092e+06	1.05193e+06	1.34324e+06	1.33279e+06	2.30012e+06	1.16477e+06	1.26586e+06	1.67808e+06	1.78375e+06	1.68109e+06	1.73763e+06
PK04705.1	O80977	Vacuolar-sorting receptor 3 (AtVSR3) (BP80-like protein a') (AtBP80a') (Epidermal growth factor receptor-like protein 2a) (AtELP2a)	69744	21	345927	457586	256544	403351	476378	552850	423334	419148	522785	527934	519341	665469
PK07360.1	Q9XI10	DPP6 N-terminal domain-like protein (F8K7.10 protein) (Uncharacterized protein At1g21680)	78442	19	762648	770797	713730	1.02103e+06	949841	1.04657e+06	1.09945e+06	1.09909e+06	1.28595e+06	1.27458e+06	758583	927660
PK04410.1	B3LF83	Probable inactive linolenate hydroperoxide lyase (Cytochrome P450 74B2) (Hydroperoxide lyase 1)	42667	18	1.34891e+06	1.25005e+06	1.33687e+06	1.08833e+06	1.13838e+06	1.13862e+06	1.03385e+06	922768	1.02024e+06	840679	766727	809390
PK10088.1	O82660	Photosystem II stability/assembly factor HCF136, chloroplastic	44104	19	1.97102e+06	1.86889e+06	1.95096e+06	1.82578e+06	1.89103e+06	1.74898e+06	2.01956e+06	2.01433e+06	2.04693e+06	1.01419e+06	1.01858e+06	924990
PK20032.1	Q9SAC6	Alpha-glucan water dikinase 1, chlo...	156582	18	452189	384053	430302	486695	469735	442995	518930	553469	552791	391083	297492	371680
PK11974.1	Q9LKR8	Rubisco accumulation factor 1.1, chloroplastic	48237	17	1.01656e+06	955914	958003	777026	864848	647713	891814	1.104e+06	834735	424968	411221	393102
PK12038.1	P42770	Glutathione reductase, chloroplastic (GR) (GRase) (EC 1.8.1.7) (Protein EMBRYO DEFECTIVE 2360)	60852	20	1.14333e+06	1.18284e+06	1.125e+06	814232	619157	819596	653556	758480	702673	490153	411273	421968
PK12567.1	P56766	Photosystem I P700 chlorophyll a apoprotein A1 (EC 1.97.1.12) (PSI-A) (PsaA)	83231	31	1.07989e+07	1.03349e+07	1.04226e+07	9.82676e+06	9.93227e+06	9.78813e+06	9.34115e+06	8.86594e+06	9.24329e+06	3.41378e+06	3.32052e+06	3.2965e+06
PK06693.1	P56777	Photosystem II CP47 reaction center protein (PSII 47 kDa protein) (Protein CP-47)	56037	62	1.64118e+07	1.6083e+07	1.68275e+07	1.53754e+07	1.59329e+07	1.51336e+07	1.40211e+07	1.31947e+07	1.33681e+07	4.92761e+06	4.95606e+06	5.12303e+06
PK17104.1	O23179	Patatin-like protein 1 (AtPLP1) (EC 3.1.1.-) (Patatin-related phospholipase A IIgamma) (pPLAIIg) (Phospholipase A IVA) (AtPLAIVA)	45824	21	1.37823e+06	1.3078e+06	1.29687e+06	845333	816264	828952	652752	603247	560599	480074	535058	500919
PK19454.1	Q38862	Inositol-3-phosphate synthase isozyme 2 (AtIPS2) (MIP synthase 2) (EC 5.5.1.4) (Myo-inositol 1-phosphate synthase 2) (AtMIPS 2) (MI-1-P synthase 2)	56337	21	1.19617e+06	1.1742e+06	1.17506e+06	1.14398e+06	951041	1.19052e+06	943669	1.00661e+06	1.06583e+06	1.34014e+06	1.0339e+06	1.34136e+06
PK04540.1	P25856	Glyceraldehyde-3-phosphate dehydrogenase GAPA1, chloroplastic (EC 1.2.1.13) (NADP-dependent glyceraldehydephosphate dehydrogenase A subunit 1)	42490	85	1.65927e+07	1.54139e+07	1.62995e+07	1.66935e+07	1.67807e+07	1.65551e+07	1.96235e+07	1.85056e+07	1.88346e+07	1.16518e+07	1.17597e+07	1.16295e+07
PK16497.1	Q9XF88	Chlorophyll a-b binding protein CP29.2, chloroplastic (LHCB4.2) (LHCII protein 4.2)	31194	26	6.53291e+06	6.81471e+06	6.69402e+06	6.36657e+06	6.41556e+06	6.36606e+06	6.103e+06	5.88662e+06	5.94568e+06	2.26024e+06	2.42557e+06	2.32336e+06
PK23956.1	Q9FLG1	Beta-D-xylosidase 4 (AtBXL4) (EC 3.2.1.37)	84308	24	1.48712e+06	1.38857e+06	1.37696e+06	1.461e+06	1.41019e+06	1.41891e+06	1.48646e+06	1.58871e+06	1.56183e+06	1.8068e+06	1.77357e+06	1.79535e+06
PK15110.1	Q9S7B5	Threonine synthase 1, chloroplastic (EC 4.2.3.1) (Protein METHIONINE OVER-ACCUMULATOR 2)	57777	17	850236	837017	815177	788873	782667	809427	901244	857753	879356	835251	756134	757692
PK26553.1	Q8VZG7	Ribonuclease TUDOR 1 (AtTudor1) (TUDOR-SN protein 1) (EC 3.1.-.-)	108235	19	487890	465771	507944	385394	482047	432449	452093	459403	394736	290435	305266	283130
PK15071.1	P93819	Malate dehydrogenase 1, cytoplasmic (EC 1.1.1.37) (Cytosolic NAD-dependent malate dehydrogenase 1) (cNAD-MDH1) (Cytsolic malate dehydrogenase 1) (Cytosolic MDH1)	35571	31	4.80676e+06	4.96981e+06	4.88771e+06	4.64076e+06	4.67231e+06	4.80501e+06	5.20201e+06	5.08587e+06	5.21523e+06	4.76285e+06	4.63611e+06	4.64663e+06
PK21052.1	O04983	Biotin carboxylase, chloroplastic (EC 6.3.4.14) (Acetyl-CoA carboxylase subunit A) (ACC) (EC 6.4.1.2)	58387	16	1.74364e+06	1.88676e+06	1.92969e+06	1.83569e+06	1.80634e+06	1.8429e+06	1.52093e+06	1.63604e+06	1.54749e+06	1.81307e+06	1.81111e+06	1.8543e+06
PK07978.1	Q96529	Adenylosuccinate synthetase, chloroplastic (AMPSase) (AdSS) (EC 6.3.4.4) (IMP--aspartate ligase)	52964	19	1.25191e+06	1.37448e+06	1.33418e+06	1.47948e+06	1.28706e+06	1.34765e+06	1.62043e+06	1.51464e+06	1.5034e+06	1.98585e+06	1.8305e+06	1.96919e+06
PK25240.1	O82392	Phosphomethylpyrimidine synthase, c...	71987	18	498193	466270	511811	421677	375716	431046	472037	474332	432771	349528	316592	313959
PK17482.1	P25851	Fructose-1,6-bisphosphatase 1, chloroplastic (FBPase1) (EC 3.1.3.11) (D-fructose-1,6-bisphosphate 1-phosphohydrolase) (Protein HIGH CYCLIC ELECTRON FLOW 1)	45162	28	4.07218e+06	3.84356e+06	4.00453e+06	3.42546e+06	3.45592e+06	3.30641e+06	3.54919e+06	3.57921e+06	3.68785e+06	2.21284e+06	2.2811e+06	2.30455e+06
PK01139.1	Q8H0U5	Protein TIC 62, chloroplastic (Translocon at the inner envelope membrane of chloroplasts 62) (AtTIC62)	68342	21	2.22354e+06	2.3273e+06	2.40232e+06	2.55019e+06	2.42827e+06	2.4783e+06	2.27465e+06	1.78835e+06	2.06667e+06	1.4796e+06	1.5848e+06	1.61742e+06
PK06000.1	Q9SAJ4	Phosphoglycerate kinase 3, cytosolic (EC 2.7.2.3)	42132	41	4.05523e+06	2.68169e+06	2.78037e+06	3.52746e+06	3.31102e+06	2.15149e+06	3.32851e+06	3.14839e+06	2.41592e+06	1.98986e+06	1.87836e+06	2.02206e+06
PK04437.1				17	392186	459799	408111	401678	491034	461230	429286	422907	379466	422682	439907	406815
PK11497.1	Q38858	Calreticulin-2	48157	19	1.38986e+06	1.32585e+06	1.24797e+06	1.5315e+06	1.54633e+06	1.38764e+06	1.21385e+06	1.25245e+06	1.25747e+06	2.34336e+06	2.12839e+06	2.31134e+06
PK18292.1	Q9FWA3	6-phosphogluconate dehydrogenase, decarboxylating 3 (EC 1.1.1.44)	53577	16	354492	383482	341147	385988	385232	381971	366850	363107	375323	354825	428498	433054
PK03894.1	Q9C524	Probable fructokinase-6, chloroplastic (EC 2.7.1.4)	41471	18	911305	1.13046e+06	1.23951e+06	1.20832e+06	1.18818e+06	1.04016e+06	1.35118e+06	1.37784e+06	1.35956e+06	1.25413e+06	1.17224e+06	1.17836e+06
PK11353.1	Q1PER6	L-ascorbate peroxidase 2, cytosolic (EC 1.11.1.11) (L-ascorbate peroxidase 1b) (APX1b) (AtAPx02)	28006	26	2.70243e+06	2.62701e+06	2.79904e+06	2.64593e+06	2.89038e+06	2.33215e+06	2.77768e+06	2.71618e+06	2.28747e+06	3.52107e+06	3.51396e+06	3.48666e+06
PK03861.1	Q9M8D3	Probable phosphoribosylformylglycinamidine synthase, chloroplastic/mitochondrial (FGAM synthase) (FGAMS) (EC 6.3.5.3) (Formylglycinamide ribonucleotide amidotransferase) (FGAR amidotransferase) (FGAR-AT) (Formylglycinamide ribotide amidotransferase)	153954	16	364699	339782	356733	354190	340600	343399	438539	410776	348487	259814	272301	198169
PK22873.1	Q9LIR4	Dihydroxy-acid dehydratase, chlorop...	64914	19	897722	905440	859619	885923	878390	884056	814165	831902	855397	1.01941e+06	1.13259e+06	1.15277e+06
PK28387.1	Q0WUG6	Subtilisin-like protease SBT6.1 (EC 3.4.21.-) (Site-1 protease) (AtS1P) (Subtilase subfamily 6 member 1) (AtSBT6.1)	116151	17	319075	348685	385457	384800	337344	341680	484254	315586	504303	264763	251766	358977
PK01677.1	P48491	Triosephosphate isomerase, cytosolic (TIM) (Triose-phosphate isomerase) (EC 5.3.1.1)	27169	51	3.68151e+06	3.44809e+06	3.44498e+06	3.54486e+06	3.64174e+06	3.34919e+06	3.78515e+06	3.51131e+06	3.57217e+06	3.45516e+06	3.39295e+06	3.39406e+06
PK22788.1	O49485	D-3-phosphoglycerate dehydrogenase 1, chloroplastic (EC 1.1.1.95) (Protein EMBRYO SAC DEVELOPMENT ARREST 9)	63325	18	853567	869966	889507	892066	820004	805865	774725	761764	631285	737555	800196	725417
PK27350.1	Q43316	Porphobilinogen deaminase, chloroplastic (PBG) (EC 2.5.1.61) (Hydroxymethylbilane synthase) (HMBS) (Pre-uroporphyrinogen synthase) (Protein RUGOSA1)	41043	23	3.02506e+06	3.05012e+06	3.31646e+06	2.8635e+06	2.85825e+06	2.92811e+06	2.64632e+06	2.5786e+06	2.54439e+06	3.24762e+06	3.25948e+06	3.41914e+06
PK04629.1	Q9XI91	Eukaryotic translation initiation factor 5A-1 (AtELF5A-1) (eIF-5A-1)	17360	43	146647	119389	137588	131367	138174	136037	132767	128416	139229	187580	197323	214853
PK07286.1	Q8VZ23	NAD(P)-linked oxidoreductase superfamily protein (Uncharacterized protein At1g04420)	46427	18	1.48156e+06	1.50131e+06	1.47527e+06	1.28159e+06	1.29694e+06	1.29161e+06	1.40693e+06	1.33475e+06	1.38282e+06	1.13644e+06	1.11546e+06	1.11102e+06
PK03133.1				20	514056	456933	471218	375424	349020	344600	249252	238078	241234	191654	162785	190056
PK15606.1	Q9FKP4	Kinesin-like protein KIN-14B	140396	14	327369	324205	316899	434100	285475	389562	300030	336624	342169	293761	319673	305415
PK06390.1	Q8VYK6	40S ribosomal protein S4-3	29816	16	227996	203540	222114	130018	192227	174335	253853	207905	233827	253281	244015	251290
PK07156.1	C0SUW8	Eukaryotic translation initiation factor 2 (eIF-2) family protein (Uncharacterized protein At1g21160) (Fragment)	121119	18	448829	390086	491818	494561	479499	504169	510173	502037	507375	380337	345256	369374
PK15489.1	O65581	Fructose-bisphosphate aldolase 5, cytosolic (AtFBA5) (EC 4.1.2.13)	38294	39	2.03796e+06	1.93713e+06	2.35354e+06	2.42797e+06	2.19745e+06	3.06963e+06	2.31258e+06	2.29336e+06	2.54891e+06	2.17086e+06	2.38122e+06	2.50135e+06
PK15473.1	Q949V6	Probable E3 ubiquitin-protein ligase ARI1 (EC 2.3.2.-) (ARIADNE-like protein ARI1) (Protein ariadne homolog 1) (RING-type E3 ubiquitin transferase ARI1)	68789	19	25318.1	31039.4	23015.9	22455.2	20692.8	6751.59	12382.4	19772.4	6249.86	17474.1	16144.4	26784.8
PK09988.1	Q6ZY51	Phosphoglucan, water dikinase, chlo...	131323	16	573234	395389	558876	501396	702950	535609	686150	502590	669694	723142	1.1459e+06	369391
PK09382.1	Q9LZS3	1,4-alpha-glucan-branching enzyme 2-2, chloroplastic/amyloplastic (AtSBE II-2) (EC 2.4.1.18) (Branching enzyme 2) (AtBE2) (Starch-branching enzyme 2-2)	92591	16	639807	651700	619418	607205	650804	549574	674088	739492	799684	354430	343632	363031
PK26175.1	O04308	Probable mitochondrial-processing peptidase subunit alpha-2, chloroplastic/mitochondrial (EC 3.4.24.64) (Alpha-MPP 2)	54053	21	549193	573048	694963	784471	821544	711207	865118	804011	816774	889618	884512	824515
PK16403.1	O23523	RGG repeats nuclear RNA binding protein A (AtRGGA)	37468	35	259422	289211	309887	345890	321195	346854	391840	348187	365729	621599	465077	469338
PK16479.1	Q94AR8	3-isopropylmalate dehydratase large subunit, chloroplastic (EC 4.2.1.33) (AtLEUC) (Isopropylmalate isomerase large subunit 1) (AtIIL1)	55014	15	860247	869234	937329	904042	978000	842836	1.30818e+06	1.22342e+06	1.41374e+06	1.24331e+06	1.14965e+06	1.26429e+06
PK14649.1	Q9LD43	Acetyl-coenzyme A carboxylase carboxyl transferase subunit alpha, chloroplastic (ACCase subunit alpha) (Acetyl-CoA carboxylase carboxyltransferase subunit alpha) (EC 6.4.1.2)	85306	15	450838	416588	411836	420807	443603	455753	429627	339295	423167	449845	419118	484128
PK01594.1	O82762	F17H15.1/F17H15.1 (KH domain-containing protein) (Uncharacterized protein At2g25970)	64607	36	104375	102043	92685.3	56079.3	105358	114634	76738.6	77311.9	76882.1	131921	63938.4	249165
PK15982.1	Q9M158	Rhodanese-like domain-containing protein 4, chloroplastic (Protein THYLAKOID RHODANESE-LIKE) (Sulfurtransferase 4) (AtStr4)	49387	28	2.46048e+06	2.22753e+06	2.46306e+06	2.52242e+06	2.56583e+06	1.88462e+06	2.36288e+06	2.66497e+06	2.51017e+06	1.94708e+06	2.12226e+06	2.23563e+06
PK23088.1	Q94K71	CBBY-like protein (AtCbby) (EC 3.1.3.-)	34246	27	3.6903e+06	4.20551e+06	4.11404e+06	5.09203e+06	4.98115e+06	5.01137e+06	4.44402e+06	4.15204e+06	4.33657e+06	4.59512e+06	4.59254e+06	4.35105e+06
PK16701.1	O80763	Probable nucleoredoxin 1 (AtNrx1) (EC 1.8.1.8)	65170	15	1.26094e+06	1.01497e+06	1.03536e+06	1.50167e+06	1.24178e+06	1.5222e+06	1.10046e+06	983003	945383	1.18562e+06	956665	1.23991e+06
PK09591.1	Q9C9K3	Pyrophosphate--fructose 6-phosphate 1-phosphotransferase subunit alpha 2 (PFP 2) (6-phosphofructokinase, pyrophosphate dependent 2) (PPi-PFK 2) (Pyrophosphate-dependent 6-phosphofructose-1-kinase 2)	67559	15	423878	440803	371947	384657	477411	341042	346675	384533	408108	415544	455524	348447
PK07819.1	Q9M8S8	Inositol-phosphate phosphatase (EC 3.1.3.25) (L-galactose 1-phosphate phosphatase) (EC 3.1.3.93) (Myo-inositol monophosphatase)	29121	19	1.71897e+06	1.68518e+06	1.68904e+06	1.56613e+06	1.58978e+06	1.68431e+06	1.61672e+06	1.61208e+06	1.62234e+06	1.39491e+06	1.3354e+06	1.34193e+06
PK19477.1	Q9SJ12	Probable ATP synthase 24 kDa subunit, mitochondrial	27597	15	295597	365646	508728	422033	547523	450801	377757	415431	343033	378880	493402	480196
PK03114.1	Q9XF89	Chlorophyll a-b binding protein CP26, chloroplastic (LHCB5) (LHCIIc) (Light-harvesting complex II protein 5)	30157	47	1.28301e+07	1.30216e+07	1.32108e+07	1.17212e+07	1.21391e+07	1.17685e+07	1.27183e+07	1.29433e+07	1.31638e+07	5.9458e+06	5.85213e+06	5.82688e+06
PK26019.1	Q96520	Peroxidase 12 (Atperox P12) (EC 1.11.1.7) (ATP4a) (PRXR6)	39559	27	1.2908e+06	1.17092e+06	1.58261e+06	2.45577e+06	1.63183e+06	1.72248e+06	2.12636e+06	1.70303e+06	2.03779e+06	3.38242e+06	3.38165e+06	3.49263e+06
PK07918.1	Q8LE52	Glutathione S-transferase DHAR3, chloroplastic (EC 2.5.1.18) (Chloride intracellular channel homolog 3) (CLIC homolog 3) (Glutathione-dependent dehydroascorbate reductase 3) (AtDHAR3) (ChlDHAR) (GSH-dependent dehydroascorbate reductase 3)	28514	16	645595	664795	761503	777707	700231	787161	638348	601895	586350	705001	716949	755534
PK23591.1	Q93ZT6	Eukaryotic translation initiation factor isoform 4G-1 (eIF(iso)4G-1)	85572	15	507272	478699	453725	556407	517552	569023	520798	512075	481732	587242	498612	587965
PK04455.1	P93028	Ubiquitin-activating enzyme E1 1	120251	16	377366	852031	372927	448165	465979	471076	513977	424314	886510	769156	875166	912357
PK10802.1	F4K409	Elongation factor family protein	74414	16	731209	788209	733705	653920	623768	641506	680377	643163	803951	336694	489014	417624
PK11615.1	Q9M591	Magnesium-protoporphyrin IX monomethyl ester [oxidative] cyclase, chloroplastic (Mg-protoporphyrin IX monomethyl ester oxidative cyclase) (EC 1.14.13.81) (Copper response defect 1 protein) (Dicarboxylate diiron protein) (AtZIP) (MPE-cyclase)	47631	16	1.54035e+06	1.3539e+06	1.3856e+06	1.21513e+06	1.15627e+06	1.19522e+06	1.33105e+06	1.2575e+06	1.24361e+06	956160	958334	973267
PK10938.1	F4J9G2	Rhodanese/Cell cycle control phosphatase superfamily protein	73935	18	1.23833e+06	1.30773e+06	1.28452e+06	1.3973e+06	1.2518e+06	1.2488e+06	1.15898e+06	1.1048e+06	1.13684e+06	767210	1.03008e+06	977849
PK18884.1	O49006	Pectinesterase/pectinesterase inhibitor 3 [Includes: Pectinesterase inhibitor 3 (Pectin methylesterase inhibitor 3); Pectinesterase 3 (PE 3) (EC 3.1.1.11) (Pectin methylesterase 27) (AtPME27) (Pectin methylesterase 3)]	64256	81	390544	874642	417749	413601	544267	390409	447570	431564	296138	147796	171704	134522
PK08819.1	Q9LU86	Peroxiredoxin Q, chloroplastic (EC 1.11.1.15) (Thioredoxin peroxidase)	23678	82	2.47819e+06	1.26981e+06	2.53074e+06	2.12035e+06	2.60581e+06	2.11911e+06	2.6346e+06	2.61745e+06	2.72749e+06	2.25199e+06	2.34229e+06	2.25039e+06
PK27053.1	Q9FGX1	ATP-citrate synthase beta chain protein 2 (ATP-citrate synthase B-2) (EC 2.3.3.8) (ATP-citrate lyase B-2) (Citrate cleavage enzyme B-2)	65828	15	790760	817973	723376	756551	725672	689105	735029	659850	668230	672201	569769	686145
PK15885.1				18	884725	889098	941581	1.0673e+06	1.04079e+06	1.07869e+06	767289	902532	981490	1.05393e+06	1.0873e+06	1.12072e+06
PK16552.1	Q8L7S8	DEAD-box ATP-dependent RNA helicase 3, chloroplastic (EC 3.6.4.13) (Protein EMBRYO DEFECTIVE 1138)	81156	14	435481	444455	431833	416443	320710	396533	435564	435892	450965	351104	308872	263944
PK03209.1	P04778	Chlorophyll a-b binding protein 1, chloroplastic (Chlorophyll a-b protein 140) (CAB-140) (LHCII type I CAB-1)	28241	146	8.89518e+06	1.05826e+07	8.4883e+06	9.25998e+06	9.37798e+06	1.06086e+07	1.0417e+07	1.03121e+07	1.03754e+07	4.71432e+06	4.30977e+06	4.6265e+06
PK18279.1	Q9FN48	Calcium sensing receptor, chloroplastic (Sulfurtransferase 3) (AtStr3)	41285	16	1.3498e+06	1.27444e+06	1.21536e+06	1.23023e+06	1.26712e+06	1.08434e+06	1.19944e+06	1.32537e+06	1.16572e+06	761429	564168	609931
PK21657.1	O81644	Villin-2	107842	18	386949	345107	355833	380155	351561	399592	293804	262572	260086	233964	232557	520884
PK01903.1	Q9LDV4	Alanine aminotransferase 2, mitochondrial (AtAlaAT2) (AtAlaATm) (EC 2.6.1.2) (Alanine-2-oxoglutarate aminotransferase 3) (EC 2.6.1.-)	59511	15	1.31586e+06	1.2744e+06	1.23163e+06	1.0359e+06	1.06018e+06	1.14367e+06	1.20161e+06	1.04633e+06	1.28257e+06	967993	878824	984861
PK17857.1				15	1.08045e+06	976438	760497	902183	1.39693e+06	1.03995e+06	1.35808e+06	909413	805812	1.21419e+06	1.29411e+06	974914
PK28678.1	Q42560	Aconitate hydratase 1 (Aconitase 1) (EC 4.2.1.3) (Citrate hydro-lyase 1)	98152	25	537162	566263	576002	498131	500068	530390	499407	481336	503450	560770	575011	634294
PK08646.1	Q9LY66	50S ribosomal protein L1, chloroplastic (CL1)	37632	18	2.04144e+06	2.04326e+06	1.82079e+06	2.17382e+06	1.69376e+06	2.14678e+06	2.08301e+06	2.05172e+06	1.93942e+06	2.52431e+06	2.62254e+06	2.81215e+06
PK16252.1	Q9SEI3	26S proteasome regulatory subunit 10B homolog A (26S proteasome AAA-ATPase subunit RPT4a) (26S proteasome subunit 10B homolog A) (Regulatory particle triple-A ATPase subunit 4a)	44817	262	3.9099e+06	3.53449e+06	4.01338e+06	3.90736e+06	3.66344e+06	3.66998e+06	4.3414e+06	4.03045e+06	4.01087e+06	3.29231e+06	3.69104e+06	3.45707e+06
PK27802.1	P11035	Nitrate reductase [NADH] 2 (NR2) (EC 1.7.1.1)	102844	17	461862	449741	423975	439035	378688	411851	478645	429622	418450	256137	244083	260930
PK24275.1	Q9LFA3	Monodehydroascorbate reductase 1, peroxisomal (AtMDAR1) (EC 1.6.5.4)	46487	15	2.55299e+06	2.56132e+06	2.4813e+06	2.09551e+06	1.96653e+06	1.77509e+06	1.98963e+06	1.97977e+06	1.82217e+06	1.02288e+06	997713	956081
PK24529.1	Q9FGI6	NADH dehydrogenase [ubiquinone] iron-sulfur protein 1, mitochondrial (EC 1.6.5.3) (EC 1.6.99.3) (Protein EMBRYO DEFECTIVE 1467)	81525	17	655323	602681	482046	653587	704460	438361	609533	638093	779718	627502	595271	663324
PK19378.1	Q9LXC9	Soluble inorganic pyrophosphatase 6, chloroplastic (EC 3.6.1.1) (Inorganic pyrophosphatase 6) (Pyrophosphate phospho-hydrolase 6) (PPase 6)	33380	20	3.95469e+06	3.79819e+06	3.99079e+06	4.1691e+06	4.5647e+06	4.42252e+06	3.94205e+06	3.66767e+06	3.77377e+06	4.65945e+06	4.7046e+06	4.78968e+06
PK25341.1	O22886	Uroporphyrinogen decarboxylase 2, chloroplastic (UPD2) (URO-D2) (EC 4.1.1.37)	43580	20	2.46731e+06	2.32804e+06	2.45035e+06	2.51564e+06	3.10942e+06	2.31664e+06	2.07594e+06	2.08611e+06	2.3064e+06	3.49084e+06	3.46039e+06	2.9315e+06
PK17651.1				17	661944	661731	703495	614208	638760	623324	426213	452132	383328	574244	568044	581095
PK28733.1	Q04836	31 kDa ribonucleoprotein, chloroplastic (RNA-binding protein 1/2/3) (AtRBP33) (RNA-binding protein CP31A) (RNA-binding protein RNP-T) (RNA-binding protein cp31)	35787	76	4.2126e+06	4.15881e+06	4.42743e+06	4.6348e+06	4.3569e+06	4.70525e+06	3.7851e+06	3.89308e+06	3.95814e+06	6.53006e+06	6.57761e+06	6.28756e+06
PK23901.1	Q8L7K9	NAD-dependent malic enzyme 2, mitoc...	66641	13	498274	439703	405174	474545	510611	529451	457186	443189	336677	558290	444469	460283
PK28781.1	Q9SPK5	Formate--tetrahydrofolate ligase (EC 6.3.4.3) (10-formyletrahydrofolate synthetase) (FHS) (FTHFS) (Formyltetrahydrofolate synthetase)	67802	15	972744	788064	835513	800864	954501	791348	1.00665e+06	833512	1.02943e+06	877084	880356	823069
PK11726.1	Q9SIV2	26S proteasome non-ATPase regulatory subunit 2 homolog A (26S proteasome regulatory subunit RPN1a) (AtRPN1a) (26S proteasome regulatory subunit S2 homolog A)	98144	13	221274	225894	239877	201066	215615	185248	217132	201273	135592	148278	140590	126793
PK28195.1	Q8W4M5	Pyrophosphate--fructose 6-phosphate 1-phosphotransferase subunit beta 1 (PFP 1) (EC 2.7.1.90) (6-phosphofructokinase, pyrophosphate dependent 1) (PPi-PFK 1) (Pyrophosphate-dependent 6-phosphofructose-1-kinase 1)	61459	15	671170	663718	711559	797630	764405	614360	649737	691569	684542	886590	1.03176e+06	1.0209e+06
PK08170.1	Q43729	Peroxidase 57 (Atperox P57) (EC 1.11.1.7) (ATP13a) (PRXR10)	34098	18	1.12448e+06	722129	831583	1.25589e+06	1.19673e+06	1.11811e+06	1.34349e+06	1.34772e+06	1.38942e+06	1.26298e+06	1.23336e+06	1.33324e+06
PK25310.1	Q9SV68	Chloroplast envelope quinone oxidoreductase homolog (ceQORH) (EC 1.3.1.-)	34436	15	739676	683336	689396	1.00776e+06	1.03873e+06	981179	1.04951e+06	1.07683e+06	1.05114e+06	709236	693861	796126
PK15180.1	O22229	NADPH-dependent thioredoxin reductase 3 (NTR3) (EC 1.8.1.9) (NADPH-dependent thioredoxin reductase C) (ANTR-C) (AtNTRC)	57950	17	823752	945427	770348	768736	795609	766325	927077	896194	856284	1.00637e+06	557339	518912
PK19371.1	Q9ZTZ7	K(+) efflux antiporter 1, chloroplastic (AtKEA1)	128033	15	679220	666455	676198	794215	673342	446801	679335	662273	474121	651224	670916	400009
PK22223.1	P92979	5'-adenylylsulfate reductase 1, chloroplastic (EC 1.8.4.9) (3'-phosphoadenosine-5'-phosphosulfate reductase homolog 19) (PAPS reductase homolog 19) (Prh-19) (Adenosine 5'-phosphosulfate 5'-adenylylsulfate sulfotransferase 1) (APS sulfotransferase 1) (Thioredoxin-independent APS reductase 1)	51714	19	2.06197e+06	2.01281e+06	2.04086e+06	2.09992e+06	1.99321e+06	2.04315e+06	1.98793e+06	1.90734e+06	1.92094e+06	1.84578e+06	1.83003e+06	1.89145e+06
PK28252.1	Q9S9N6	Photosynthetic NDH subunit of subco...	51022	15	848851	1.00118e+06	1.01867e+06	1.08844e+06	1.02257e+06	1.04238e+06	1.19544e+06	1.242e+06	1.25923e+06	819563	583811	806650
PK11812.1	Q9LT39	Leucine-rich repeat (LRR) family protein (Polygalacturonase inhibitor-like protein) (Uncharacterized protein At3g20820)	39862	14	1.45818e+06	1.74588e+06	1.82715e+06	2.03982e+06	2.05277e+06	2.23518e+06	1.4368e+06	1.36354e+06	1.52577e+06	1.59007e+06	1.3511e+06	1.5999e+06
PK20926.1	P37107	Signal recognition particle 54 kDa protein, chloroplastic (54 chloroplast protein) (54CP) (SRP54) (cpSRP54) (FFC)	61232	16	635656	638679	667742	523118	484587	535259	558251	541575	543524	519171	529457	462150
PK26537.1	P17094	60S ribosomal protein L3-1 (Protein EMBRYO DEFECTIVE 2207)	44559	14	1.45399e+06	1.57812e+06	1.54367e+06	1.44329e+06	1.23395e+06	1.4727e+06	1.08305e+06	976804	1.02606e+06	405955	511653	565822
PK08027.1	Q9XI55	F9L1.8 protein (FAD/NAD(P)-binding oxidoreductase) (Uncharacterized protein At1g15140) (Uncharacterized protein At1g15140; F9L1.8)	31924	16	1.18842e+06	1.06432e+06	1.06898e+06	1.16967e+06	1.23663e+06	1.1889e+06	1.39407e+06	1.42761e+06	1.47404e+06	1.32239e+06	1.25399e+06	1.35594e+06
PK17918.1	Q9S757	Bifunctional L-3-cyanoalanine synthase/cysteine synthase C1, mitochondrial (EC 2.5.1.47) (EC 4.4.1.9) (Beta-substituted Ala synthase 3;1) (ARAth-Bsas3;1) (Cysteine synthase C1) (AtCYSC1) (O-acetylserine (thiol)-lyase 5)	39927	22	1.7491e+06	1.59923e+06	1.60229e+06	1.4182e+06	1.4705e+06	1.49827e+06	1.90587e+06	1.57133e+06	1.67095e+06	1.30963e+06	1.17746e+06	1.09378e+06
PK19851.1	Q9FF49	Retroelement pol polyprotein-like (Zinc finger (C3HC4-type RING finger) family protein)	76422	18	864255	767511	836897	580605	505348	548555	409257	402574	282179	453537	469256	514756
PK13571.1	Q00218	Phospho-2-dehydro-3-deoxyheptonate ...	56149	19	717650	708862	716409	438009	455198	514422	725424	513132	503971	796661	771624	709299
PK24077.1	Q9ZV15	Calcium-dependent protein kinase 20 (EC 2.7.11.1)	64721	23	40576	64300.9	71840.5	99474.5	79647.6	91921.8	74145.7	83131.6	255114	67722.1	256409	71576.6
PK08265.1	Q9SRY5	Glutathione S-transferase F7 (EC 2.5.1.18) (AtGSTF8) (GST class-phi member 7) (Glutathione S-transferase 11)	23598	18	536728	583470	583760	581998	642733	377475	546904	440398	371404	258678	343998	286783
PK24784.1	Q9MA79	Fructose-1,6-bisphosphatase, cytosolic (FBPase) (EC 3.1.3.11) (D-fructose-1,6-bisphosphate 1-phosphohydrolase) (Protein FRUCTOSE INSENSITIVE 1)	37287	16	997465	1.15707e+06	1.08695e+06	866009	833167	958771	874492	835585	856460	360899	500342	404122
PK07287.1	Q9FX54	Glyceraldehyde-3-phosphate dehydrogenase GAPC2, cytosolic (EC 1.2.1.12) (NAD-dependent glyceraldehydephosphate dehydrogenase C subunit 2)	36913	29	5.37856e+06	5.46614e+06	5.01872e+06	4.18236e+06	4.70835e+06	4.30316e+06	5.08797e+06	5.40533e+06	5.1706e+06	5.26263e+06	5.20144e+06	5.35161e+06
PK16575.1	Q42564	L-ascorbate peroxidase 3 (AtAPx03) (EC 1.11.1.11)	31572	17	1.35796e+06	1.40405e+06	1.37728e+06	1.3856e+06	1.37736e+06	1.43778e+06	1.29413e+06	1.22063e+06	1.2348e+06	1.22263e+06	1.2704e+06	1.14454e+06
PK04860.1	Q9FV81	Glutamyl-tRNA(Gln) amidotransferase subunit B, chloroplastic/mitochondrial (Glu-AdT subunit B) (EC 6.3.5.-)	60941	15	568858	527272	630020	444163	472706	554029	521098	385853	689989	664003	597419	449015
PK05466.1	Q9SGE0	UDP-D-apiose/UDP-D-xylose synthase 2	43790	14	667982	764338	728240	641490	730621	512590	586905	715056	742777	799818	767276	776548
PK17469.1	Q94AZ4	Probable calcium-binding protein CML13 (Calmodulin-like protein 13)	16517	15	774007	620534	714754	857305	754088	830208	529070	439186	519033	836610	868628	921150
PK28755.1	Q94K73	Phenylalanine--tRNA ligase, chloroplastic/mitochondrial (EC 6.1.1.20) (Phenylalanyl-tRNA synthetase) (PheRS)	49252	14	773022	574766	705717	743772	697705	641161	822917	780352	746193	696091	605851	693154
PK02381.1	P93834	Hexokinase-2	54490	14	310601	392757	390344	470806	277330	284504	345352	465822	460503	347345	386027	414136
PK13471.1	Q9SK66	NADH dehydrogenase [ubiquinone] 1 alpha subcomplex subunit 9, mitochondrial	43936	14	521256	594877	572868	608202	646539	677966	498018	617774	517693	693173	691333	671887
PK12910.1	Q8H103	Glucose-6-phosphate isomerase 1, chloroplastic (GPI 1) (EC 5.3.1.9) (Phosphoglucose isomerase 1) (PGI 1) (Phosphohexose isomerase) (PHI)	67048	17	557320	597291	604865	611775	590846	488645	519100	565375	572042	530220	568094	546646
PK17394.1	Q8W4S4	V-type proton ATPase subunit a3 (V-ATPase subunit a3) (V-type proton ATPase 95 kDa subunit a isoform 3) (V-ATPase 95 kDa isoform a3) (Vacuolar H(+)-ATPase subunit a isoform 3) (Vacuolar proton pump subunit a3) (Vacuolar proton translocating ATPase 95 kDa subunit a isoform 3)	92833	13	570230	479273	450685	447666	426085	373828	385389	346672	465097	282340	290121	232001
PK10153.1	Q9SW18	Magnesium protoporphyrin IX methyltransferase, chloroplastic (EC 2.1.1.11)	33796	16	996585	955577	969658	757328	711266	753746	794564	815531	860020	652678	592133	608566
PK27527.1	Q8H1Q1	Thylakoid lumenal protein TL20.3, chloroplastic	30065	17	496849	544820	524290	661047	633287	700075	708914	701737	678104	595472	574730	607747
PK22247.1	F4J6T7	Putative alpha-xylosidase 2 (EC 3.2.1.177)	97450	15	582021	582230	787009	491041	501241	748309	442134	263834	451861	523127	591686	555885
PK24236.1	Q8W593	Probable lactoylglutathione lyase, chloroplastic (EC 4.4.1.5) (Glyoxalase I)	39167	22	2.61115e+06	2.61246e+06	2.49275e+06	2.7077e+06	2.63192e+06	2.5923e+06	3.04606e+06	2.90299e+06	2.85085e+06	2.60565e+06	2.6093e+06	2.58812e+06
PK15594.1	Q9M8L6	At1g80480 (Plastid transcriptionally active 17) (Uncharacterized protein T21F11.27)	49488	18	1.18909e+06	1.21175e+06	1.23736e+06	1.15464e+06	1.06091e+06	1.11084e+06	987650	963926	760632	839312	909439	932952
PK16183.1	O22693	Galactinol synthase 4 (AtGolS4) (GolS-4) (EC 2.4.1.123)	38511	16	781414	739887	750454	755590	716337	562504	675246	589964	641050	570126	524507	593485
PK03645.1	Q9SZX3	Argininosuccinate synthase, chlorop...	53846	14	603565	618522	573030	593254	527831	582349	528807	566856	562479	498465	446450	466912
PK28005.1	P17597	Acetolactate synthase, chloroplastic (AtALS) (EC 2.2.1.6) (Acetohydroxy-acid synthase) (Protein CHLORSULFURON RESISTANT 1)	72585	15	299050	255458	269120	297531	308608	334901	359733	284591	250124	246535	236761	289546
PK02935.1	P31414	Pyrophosphate-energized vacuolar membrane proton pump 1 (EC 3.6.1.1) (Pyrophosphate-energized inorganic pyrophosphatase 1) (H(+)-PPase 1) (Vacuolar proton pyrophosphatase 1) (Vacuolar proton pyrophosphatase 3)	80820	13	1.13944e+06	1.19274e+06	1.09553e+06	1.06702e+06	1.04475e+06	1.12138e+06	1.13349e+06	987315	978844	398483	564819	435202
PK03418.1	P58046	Cytochrome P450 71A15 (EC 1.14.-.-)	56356	76	332359	305481	327090	368605	293242	311725	340101	296601	312508	220857	206344	229430
PK04450.1	P25855	Glycine cleavage system H protein 1, mitochondrial	17947	92	2.27341e+06	2.07685e+06	2.31237e+06	2.86894e+06	2.8994e+06	2.73888e+06	2.10474e+06	2.01733e+06	2.00434e+06	2.40543e+06	2.46291e+06	2.39961e+06
PK04593.1	O24457	Pyruvate dehydrogenase E1 component subunit alpha-3, chloroplastic (EC 1.2.4.1)	47174	13	782499	658912	687338	674030	686816	616677	746461	685152	697318	671047	703166	682447
PK25539.1	Q9FT52	ATP synthase subunit d, mitochondrial (ATPase subunit d)	19586	13	580485	621601	686987	679880	668774	710997	406803	518756	494450	601965	596982	567299
PK08035.1	F4JPR7	Plant UBX domain-containing protein 8 (PUX8) (Ara4-interacting protein) (Suppressor of ARA4-induced defect of ypt1) (SAY1)	62350	16	46219.5	19062.1	148277	131682	50127	52444.9	27674.4	30178.4	149268	132742	22597.2	131254
PK17290.1	Q9FJA6	40S ribosomal protein S3-3	27458	13	314294	325540	327482	260171	192195	256981	261711	230194	326237	174515	195791	224909
PK05987.1	P47998	Cysteine synthase 1 (EC 2.5.1.47) (At.OAS.5-8) (Beta-substituted Ala synthase 1;1) (ARAth-Bsas1;1) (CSase A) (AtCS-A) (Cys-3A) (O-acetylserine (thiol)-lyase 1) (OAS-TL A) (O-acetylserine sulfhydrylase) (Protein ONSET OF LEAF DEATH 3)	33805	17	2.05749e+06	1.90845e+06	1.94855e+06	1.96177e+06	1.99973e+06	1.80861e+06	1.9279e+06	1.81178e+06	1.91252e+06	1.61737e+06	1.60464e+06	1.43839e+06
PK06294.1	Q9XEE2	Annexin D2 (AnnAt2)	36266	13	690853	661674	634619	539200	368676	493458	593086	364550	389208	498395	284568	297954
PK07185.1	F4JRN8	NAD(P)-binding Rossmann-fold superfamily protein	69138	17	512731	470328	465322	390802	359973	429126	611334	604027	648365	276956	441628	427249
PK24009.1	O82399	Malate dehydrogenase 1, peroxisomal (EC 1.1.1.37) (Peroxisomal NAD-dependent malate dehydrogenase 1) (pxNAD-MDH1) (Peroxisomal malate dehydrogenase 1) (Peroxisomal MDH1)	37466	42	2.64162e+06	2.1331e+06	2.33103e+06	2.7303e+06	2.53052e+06	2.37808e+06	2.88935e+06	2.86759e+06	3.05629e+06	2.13438e+06	2.24242e+06	2.17098e+06
PK06763.1	Q9FGC7	Zeaxanthin epoxidase, chloroplastic (AtZEP) (EC 1.14.15.21) (Protein ABA DEFICIENT 1) (AtABA1) (Protein IMPAIRED IN BABA-INDUCED STERILITY 3) (Protein LOW EXPRESSION OF OSMOTIC STRESS-RESPONSIVE GENES 6) (Protein NON-PHOTOCHEMICAL QUENCHING 2)	73842	29	1.67999e+06	1.74986e+06	1.61689e+06	1.30125e+06	1.68892e+06	1.0821e+06	1.46484e+06	1.83766e+06	1.64452e+06	910910	1.2636e+06	943516
PK22467.1	Q9M8M7	Acetylornithine aminotransferase, c...	48827	12	642600	651875	598458	667466	663288	698869	657407	664702	429685	601773	727269	734816
PK07960.1	Q8H0S9	Puromycin-sensitive aminopeptidase	99159	12	402281	414324	402665	371255	399467	291774	299671	371296	352305	287596	197058	267785
PK03335.1	Q8S9M1	Probable plastid-lipid-associated protein 13, chloroplastic (Fibrillin-7b) (AtPGL30)	32986	13	1.0499e+06	1.19443e+06	1.02485e+06	1.41625e+06	1.25585e+06	1.5073e+06	1.13329e+06	1.31926e+06	1.19149e+06	1.39747e+06	1.17941e+06	1.33721e+06
PK13845.1	Q8GYI4	Phosphoenolpyruvate carboxylase family protein (Putative carboxyphosphonoenolpyruvate mutase)	51986	13	702674	927217	948827	1.06908e+06	729991	765869	901583	766590	904452	835412	1.03394e+06	971277
PK10379.1	Q8LC68	NAP1-related protein 2 (Nucleosome/chromatin assembly factor group A5) (Protein SET homolog 2)	29354	13	148944	111408	152187	171343	221016	113346	150240	162430	96549.8	277968	332757	266601
PK13392.1	Q9C8P0	Dihydrolipoyllysine-residue acetyltransferase component 5 of pyruvate dehydrogenase complex, chloroplastic (EC 2.3.1.12) (Dihydrolipoamide S-acetyltransferase component 5 of pyruvate dehydrogenase complex) (Protein EMBRYO DEFECTIVE 3003) (Pyruvate dehydrogenase complex component E2 5) (PDC-E2 5) (PDCE2 5)	48307	14	586281	738928	709941	824692	718578	833006	755707	811430	790491	761439	713793	652423
PK04749.1	Q56Y42	Pyridoxal reductase, chloroplastic	40576	14	1.01345e+06	992058	1.1768e+06	1.13348e+06	1.26303e+06	1.3244e+06	987923	1.01819e+06	787977	1.03446e+06	852769	1.01345e+06
PK00468.1	Q9FF55	Protein disulfide isomerase-like 1-4 (AtPDIL1-4) (EC 5.3.4.1) (Protein disulfide isomerase 2) (AtPDI2) (Protein disulfide isomerase-like 2-2) (AtPDIL2-2)	66357	16	1.32167e+06	758465	735642	885102	796688	752292	648099	622359	663869	1.13939e+06	1.19836e+06	1.21375e+06
PK16512.1	O49675	Probable carotenoid cleavage dioxygenase 4, chloroplastic (AtCCD4) (EC 1.14.99.-) (AtNCED4)	65602	17	341865	339245	327202	287960	309735	259034	250947	224548	222883	174268	119426	159307
PK23917.1	Q9SCX3	Elongation factor 1-beta 2 (EF-1-beta 2) (Elongation factor 1-beta' 2) (EF-1-beta' 2) (Elongation factor 1B-alpha 2) (eEF-1B alpha 2)	24201	19	1.22355e+06	1.29842e+06	1.16175e+06	1.28717e+06	1.33213e+06	1.31413e+06	1.0928e+06	1.0308e+06	1.06473e+06	1.90895e+06	1.86017e+06	1.74327e+06
PK25644.1	O65282	20 kDa chaperonin, chloroplastic (Chaperonin 10) (Ch-CPN10) (Cpn10) (Chaperonin 20) (Protein Cpn21)	26802	28	1.38085e+06	1.50268e+06	1.4875e+06	1.38825e+06	1.15117e+06	1.35375e+06	1.31296e+06	1.23556e+06	1.30007e+06	835428	936631	1.00371e+06
PK03263.1	Q9C933	At1g52870/F14G24_14 (Peroxisomal membrane 22 kDa (Mpv17/PMP22) family protein) (Uncharacterized protein F14G24.14)	41331	15	1.12599e+06	1.11261e+06	1.15842e+06	1.46705e+06	1.40869e+06	1.42682e+06	1.45862e+06	1.20995e+06	1.38784e+06	1.33016e+06	1.40592e+06	1.33903e+06
PK23279.1	Q93VR4	MLP-like protein 423	17054	24	2.70916e+06	2.69609e+06	2.72988e+06	2.98196e+06	3.21451e+06	3.02511e+06	2.04445e+06	1.96432e+06	2.11414e+06	3.27122e+06	3.18907e+06	3.06541e+06
PK19167.1	Q9SDS7	V-type proton ATPase subunit C (V-ATPase subunit C) (Vacuolar H(+)-ATPase subunit C) (Vacuolar proton pump subunit C)	42619	12	859093	764862	789529	905543	946715	873775	867470	874131	831237	977620	890929	986765
PK09117.1	P93832	3-isopropylmalate dehydrogenase 2, chloroplastic (3-IPM-DH 2) (IMDH 2) (EC 1.1.1.85) (Beta-IPM dehydrogenase 2)	43371	13	701968	854625	921015	914861	570932	804021	891302	848738	852819	746938	565103	624137
PK03673.1	Q94JQ3	Serine hydroxymethyltransferase 3, ...	57983	13	1.16596e+06	1.15762e+06	1.10584e+06	1.19153e+06	1.12865e+06	1.17104e+06	1.2152e+06	1.15646e+06	1.15127e+06	995899	1.1628e+06	1.2385e+06
PK01988.1	Q8VZF3	Probable glutamyl endopeptidase, ch...	106103	15	481760	419452	413206	417148	366534	343031	553891	483013	481778	273970	287907	345188
PK27454.1	Q9FLX7	Probable NADH dehydrogenase [ubiquinone] 1 alpha subcomplex subunit 5, mitochondrial	19179	17	159739	202048	206045	251668	179406	225567	172029	152016	170642	200737	181660	234597
PK21582.1	Q8VYM4	30S ribosomal protein 2, chloroplastic (Chloroplastic small ribosomal subunit protein cS22) (Plastid-specific 30S ribosomal protein 2, chloroplastic) (PSRP-2)	27748	23	2.27849e+06	2.33878e+06	2.63351e+06	2.76642e+06	2.43053e+06	2.98572e+06	2.79075e+06	2.68757e+06	2.50525e+06	3.52115e+06	3.55282e+06	3.69914e+06
PK00288.1	O80934	Uncharacterized protein At2g37660, chloroplastic	34880	34	1.36912e+06	1.28705e+06	1.34271e+06	1.62968e+06	1.62969e+06	1.62027e+06	1.53253e+06	1.56172e+06	1.54065e+06	2.02127e+06	2.10098e+06	2.02332e+06
PK12069.1	Q41932	Oxygen-evolving enhancer protein 3-2, chloroplastic (OEE3) (16 kDa subunit of oxygen evolving system of photosystem II) (OEC 16 kDa subunit)	24643	134	3.72103e+06	3.58521e+06	3.63879e+06	3.4988e+06	3.46958e+06	3.52897e+06	2.69477e+06	2.62068e+06	2.58376e+06	2.53444e+06	2.64966e+06	2.65727e+06
PK28125.1	Q9SLA8	Enoyl-[acyl-carrier-protein] reductase [NADH], chloroplastic (ENR) (EC 1.3.1.9) (NADH-dependent enoyl-ACP reductase 1) (Protein MOSAIC DEATH 1)	41214	12	731855	654759	635164	618978	481739	623074	568989	577334	588361	759104	655453	765182
PK00284.1	Q9LUB2	AT5g48220/MIF21_11 (Aldolase-type TIM barrel family protein) (Indole-3-glycerol phosphate synthase)	41968	12	739630	720254	793248	885506	689420	927799	658948	784602	448834	755611	713479	674199
PK04979.1	P49078	Asparagine synthetase [glutamine-hydrolyzing] 1 (EC 6.3.5.4) (Glutamine-dependent asparagine synthetase 1) (Protein DARK INDUCIBLE 6)	65621	13	357265	470761	354415	289821	256984	303581	746164	555327	604588	244978	250056	238568
PK02110.1	Q8GZQ3	Polyribonucleotide nucleotidyltrans...	99566	12	444488	481374	509057	477277	429549	502889	472547	411905	479262	271737	282257	391569
PK03724.1	Q9M5J9	Polygalacturonase inhibitor 1	36689	14	396401	387724	393526	350868	317100	401645	409780	548633	438313	713627	714721	702640
PK17739.1	P25873	50S ribosomal protein L15, chloroplastic (CL15)	29707	18	2.68386e+06	2.77869e+06	2.82991e+06	3.12284e+06	2.93732e+06	3237204	2.67385e+06	2.89543e+06	2.68716e+06	3.09294e+06	3.08603e+06	3.09812e+06
PK16453.1	Q9FXT6	Peroxisomal membrane protein PEX14 (Peroxin-14) (AtPEX14) (Peroxisome biogenesis protein 14) (Pex14p) (Protein PEROXISOME DEFECTIVE 2)	55595	15	55245	47118.1	13966	53193.1	92672.2	62293.1	46891.7	42172.6	46284.3	90469.9	104986	101840
PK11863.1	P92549	ATP synthase subunit alpha, mitochondrial	55045	20	4.64151e+06	4.47217e+06	4.65301e+06	4.51615e+06	4.45132e+06	4.50366e+06	5.01649e+06	4.77401e+06	4.65049e+06	3.40235e+06	3.46505e+06	3.28557e+06
PK19044.1	Q9SJE1	Magnesium-chelatase subunit ChlD, chloroplastic (Mg-chelatase subunit D) (EC 6.6.1.1) (Mg-protoporphyrin IX chelatase subunit ChlD) (Protein ALBINA 1) (Protein PIGMENT DEFECTIVE EMBRYO 166)	83284	14	818976	750931	759821	742161	804984	776913	688949	729478	672579	906057	809879	826998
PK09629.1	Q94AW8	Chaperone protein dnaJ 3 (AtDjA3) (AtJ3)	46444	11	328567	235417	318305	320411	260652	316950	381847	353678	393207	328072	309295	335512
PK24159.1	Q6STH5	Fe-S cluster assembly factor HCF101, chloroplastic (Protein HIGH CHLOROPHYLL FLUORESCENCE 101)	57764	13	549843	540499	521365	467340	523580	506074	536235	545962	568493	538539	513687	474178
PK09035.1	F4JLP5	Dihydrolipoyl dehydrogenase 2, chloroplastic (ptLPD2) (EC 1.8.1.4) (Dihydrolipoamide dehydrogenase 2) (Protein LIPOAMIDE DEHYDROGENASE 2) (Pyruvate dehydrogenase complex E3 subunit 2) (E3-2) (PDC-E3 2)	60145	16	952182	874690	861790	999095	1.01734e+06	952182	936674	997283	925940	1.46265e+06	1.31545e+06	1.46854e+06
PK19887.1	P42697	Dynamin-related protein 1A	68172	14	249536	244506	206872	586006	332403	223407	278158	219808	244997	353433	354152	289817
PK06512.1				15	826644	771539	745253	797108	834677	749563	742835	754613	746215	675039	822108	689352
PK25249.1	Q38900	Peptidyl-prolyl cis-trans isomerase CYP19-1 (PPIase CYP19-1) (EC 5.2.1.8) (Cyclophilin of 19 kDa 1) (Rotamase cyclophilin-3)	18492	58	4.49321e+06	4.75404e+06	4.70016e+06	4.56462e+06	4.689e+06	4.5424e+06	4.99366e+06	5.25996e+06	5.36475e+06	7.32562e+06	7.62922e+06	7.82059e+06
PK09302.1	Q9M2W2	Glutathione S-transferase L2, chloroplastic (AtGSTL2) (EC 2.5.1.18) (GST class-lambda member 2)	33058	15	1.37972e+06	1.3563e+06	1.40323e+06	1.34822e+06	1.17244e+06	1.24063e+06	1.19798e+06	1.15525e+06	1.19049e+06	1.24206e+06	1.18659e+06	1.21857e+06
PK25476.1	Q9S7T8	Serpin-ZX	42639	13	882038	715964	757531	888144	954403	965189	743545	783367	802727	1.11238e+06	1.04253e+06	1.12741e+06
PK11538.1	P60040	60S ribosomal protein L7-2	28171	13	1.40246e+06	1.4245e+06	1.46181e+06	1.01121e+06	1.0182e+06	1.01263e+06	1.04816e+06	1.11652e+06	1.09404e+06	921736	917515	918692
PK23385.1	Q9FNN1	Pyruvate kinase (EC 2.7.1.40)	54977	12	875025	811352	400832	440410	351944	426354	454769	499066	399145	270368	207558	217188
PK07525.1	Q8H1E2	Malate dehydrogenase [NADP], chloroplastic (EC 1.1.1.82) (NADP-MDH)	48316	17	969071	967743	982323	1.05221e+06	1.06482e+06	1.02542e+06	932851	898351	1.01761e+06	1.11816e+06	1.1607e+06	1.12957e+06
PK13732.1	Q8RWN9	Dihydrolipoyllysine-residue acetyltransferase component 2 of pyruvate dehydrogenase complex, mitochondrial (EC 2.3.1.12) (Dihydrolipoamide S-acetyltransferase component 2 of pyruvate dehydrogenase complex) (Pyruvate dehydrogenase complex component E2 2) (PDC-E2 2) (PDCE2 2)	58468	13	1.16077e+06	1.23365e+06	1.17856e+06	1.46352e+06	1.4297e+06	1.54088e+06	1.43884e+06	1.33631e+06	1.41084e+06	1.37866e+06	1.37871e+06	1.4436e+06
PK12549.1	F4I116	Leucine--tRNA ligase, cytoplasmic (EC 6.1.1.4) (Leucyl-tRNA synthetase) (LeuRS)	123451	13	387641	304136	330585	266047	292419	210361	275792	351757	394660	180189	346515	386131
PK17820.1	Q9SU40	Monocopper oxidase-like protein SKU5 (Skewed roots)	65638	13	310958	301853	301356	281993	249189	214092	280957	251867	233686	297185	305807	323525
PK21451.1	Q8H7F6	Bifunctional monothiol glutaredoxin-S16, chloroplastic (AtGrxS16) (Atypical GIY-YIG endonuclease) (EC 3.1.-.-) (CAX-interacting protein 2) (CAXIP1-like protein)	32206	16	449892	488393	498970	509494	535693	569099	582293	609314	623103	705587	739483	719427
PK17148.1	Q9SJT9	Coatomer subunit alpha-2 (Alpha-coat protein 2) (Alpha-COP 2)	136467	12	432384	479686	446131	459495	353797	399120	368961	269261	191610	250011	136032	279461
PK02919.1	Q8W4H7	Elongation factor 1-alpha 2 (EF-1-alpha 2) (eEF-1A2)	49502	42	408328	365848	349540	253568	360622	272490	319268	363689	399124	298634	341875	372861
PK11201.1	O23049	50S ribosomal protein L6, chloroplastic (Protein EMBRYO DEFECTIVE 2394)	24706	13	1.87718e+06	1.85493e+06	1.75124e+06	1.54081e+06	1.49373e+06	1.58063e+06	1.61668e+06	1.60149e+06	1.70395e+06	1.59708e+06	1.67476e+06	1.64267e+06
PK23640.1	O22263	Protein disulfide-isomerase like 2-1 (AtPDIL2-1) (EC 5.3.4.1) (P5) (Protein MATERNAL EFFECT EMBRYO ARREST 30) (Protein UNFERTILIZED EMBRYO SAC 5) (Protein disulfide isomerase 11) (AtPDI11) (Protein disulfide-isomerase A6) (Protein disulfide-isomerase like 4-1) (AtPDIL4-1)	39497	12	830094	827110	764768	854991	834948	954114	658598	663327	769424	930096	879267	1.07875e+06
PK00734.1	P59220	Calmodulin-7 (CaM-7)	16848	82	756533	635582	557674	543924	614790	674817	258780	270942	296905	829304	667485	696858
PK13343.1				16	879508	799419	618067	921743	991735	838139	801896	662097	567584	574177	635980	644973
PK11682.1	Q8VYI4	Aspartate-semialdehyde dehydrogenase, putative (At1g14810/F10B6_6) (Semialdehyde dehydrogenase family protein)	40746	13	658516	698152	649427	804087	763988	781563	956265	923304	914493	1.00681e+06	995145	1.02464e+06
PK05280.1	Q04836	31 kDa ribonucleoprotein, chloroplastic (RNA-binding protein 1/2/3) (AtRBP33) (RNA-binding protein CP31A) (RNA-binding protein RNP-T) (RNA-binding protein cp31)	35787	85	6.38793e+06	6.48899e+06	6.47377e+06	7.40906e+06	7.14756e+06	7.2296e+06	6.4792e+06	6.17162e+06	6.22073e+06	6.48955e+06	7.14633e+06	6.86415e+06
PK29206.1	Q9STS7	Chloroplastic lipocalin (AtCHL)	39116	15	666389	627016	569609	669111	690825	719879	592166	610812	629090	732833	760266	703330
PK29154.1	Q9LZG0	Adenosine kinase 2 (AK 2) (EC 2.7.1.20) (Adenosine 5'-phosphotransferase 2)	37846	16	1.34692e+06	1.27527e+06	1.24391e+06	1.10216e+06	1.10824e+06	1.12817e+06	857808	1.0595e+06	1.02128e+06	824740	929203	851297
PK09465.1	O82663	Succinate dehydrogenase [ubiquinone...	69656	13	177912	400898	279482	285301	377035	309900	310799	417547	269948	376838	360673	254802
PK01178.1	P23686	S-adenosylmethionine synthase 1 (AdoMet synthase 1) (EC 2.5.1.6) (Methionine adenosyltransferase 1) (MAT 1)	43158	24	615320	648762	552033	660359	623439	571732	562677	534250	463997	678211	664200	667020
PK11203.1	F4HTT6	Peptidyl-prolyl cis-trans isomerase CYP26-2, chloroplastic (PPIase CYP26-2) (EC 5.2.1.8) (Cyclophilin of 26 kDa 2) (Cyclophilin-26-2)	34375	13	379773	432277	390492	417729	458041	488066	502936	421104	447500	439486	398698	405277
PK02053.1	P16972	Ferredoxin-2, chloroplastic (AtFd2)	15539	90	2.07553e+06	2.44303e+06	2.39345e+06	2.48989e+06	1.62618e+06	2.81542e+06	2.78409e+06	3.20185e+06	3.56092e+06	2.78237e+06	1.21075e+06	2.79144e+06
PK22782.1	Q56Z59	Patellin-3	56105	12	632143	537561	562084	521813	504703	610180	603661	513252	442789	254462	307182	309507
PK22533.1	Q9FKK7	Xylose isomerase (EC 5.3.1.5)	53720	13	512589	439505	386442	533912	481751	560726	352762	285044	444323	605660	506794	566610
PK09426.1	Q9ZUC1	NADPH-dependent alkenal/one oxidoreductase, chloroplastic (AtAOR) (EC 1.3.1.-)	40986	12	568261	427509	392216	623065	359465	637703	476899	434726	528720	552261	766071	537851
PK09556.1	Q0PGJ6	NADPH-dependent aldo-keto reductase...	35137	13	505986	563072	601000	588765	531098	556580	437669	458160	384544	459242	537920	553902
PK14659.1	F4I907	Glyoxylate/succinic semialdehyde reductase 2, chloroplastic (AtGLYR2) (AtGR2) (SSA reductase 2) (EC 1.1.1.79) (EC 1.1.1.n11)	37781	15	501151	472809	499253	533056	516272	342820	442951	583533	635777	595706	606289	616059
PK08756.1	Q9XEA0	Leucine--tRNA ligase, chloroplastic...	111033	11	275937	291940	290481	327399	299893	278553	375834	387002	336288	330420	323735	327809
PK20610.1	Q9M336	Uracil phosphoribosyltransferase, chloroplastic (UPRTase) (EC 2.4.2.9) (UMP pyrophosphorylase)	32195	11	943277	806197	836293	793594	785005	812675	669493	690922	673399	799377	855792	906116
PK04903.1	Q9T069	Transmembrane protein (Uncharacterized protein AT4g37820) (Uncharacterized protein At4g37820/T28I19_100)	59135	18	15010.3	13749.6	8967.92	9956.25	27167.7	19071.7	17245.3	29163.8	22098.9	14623.3	19769.5	21480.2
PK10233.1	Q9SJZ7	Chaperone protein dnaJ A6, chloroplastic (atDjA6) (Chaperone protein dnaJ A26) (AtDjA26)	47761	13	374269	435520	413753	365660	374077	290616	575270	434004	477114	279082	282006	237948
PK01288.1	O82514	Adenylate kinase 4 (AK 4) (EC 2.7.4.3) (ATP-AMP transphosphorylase 4) (ATP:AMP phosphotransferase) (Adenylate monophosphate kinase 4) (AMK4)	26932	17	384338	381532	367406	411695	389856	273761	195533	220226	204465	464949	461948	452501
PK21519.1	Q43314	Glutamate dehydrogenase 1	44524	14	755465	769768	671438	696067	768727	779483	795105	762986	757977	551302	561517	644781
PK05364.1	O23044	Peroxidase 3 (Atperox P3) (EC 1.11.1.7) (ATPRC) (RCI3A) (Rare cold-inducible protein)	34906	14	506903	529589	512965	705226	705349	705504	384492	288825	393814	481513	482072	497360
PK12956.1	Q8L785	Glycine--tRNA ligase, chloroplastic...	119773	12	303530	233747	288478	280949	268037	198455	272136	346868	339397	265448	258750	290935
PK14279.1	O04005	1-Cys peroxiredoxin PER1 (EC 1.11.1.15) (Rehydrin homolog) (Thioredoxin peroxidase)	24081	37	1.06139e+07	1.13302e+07	1.1595e+07	6.32922e+06	1.24183e+07	1.17845e+07	1.23037e+07	1.21768e+07	4.21318e+06	6.09009e+06	1.26857e+07	1.19038e+07
PK16367.1	Q9SX78	Probable carboxylesterase 2 (AtCXE2) (EC 3.1.1.1)	35255	13	1.37496e+06	1.27596e+06	1.3619e+06	1.3979e+06	1.28881e+06	1.38857e+06	1.6483e+06	1.52688e+06	1.61953e+06	1.05592e+06	1.13151e+06	1.10659e+06
PK14880.1	Q9SA56	Photosystem I reaction center subunit II-2, chloroplastic (Photosystem I 20 kDa subunit 2) (PSI-D2)	22307	43	4.81156e+06	4.91972e+06	4.79626e+06	4.24858e+06	4.99398e+06	4.31134e+06	4.3739e+06	3.96974e+06	4.35502e+06	4.57684e+06	4.48186e+06	3.83834e+06
PK23759.1	O81439	Probable plastid-lipid-associated protein 1, chloroplastic (AtPap1) (Fibrillin-1a) (Plastoglobulin 35) (AtPGL35)	34948	24	1.0686e+06	1.13546e+06	1.07429e+06	1.233e+06	1.22562e+06	1.17518e+06	1.13619e+06	1.04996e+06	1.07605e+06	870340	883165	1.1025e+06
PK08036.1	Q9XQC7	GrpE protein homolog	35721	22	1.75736e+06	1.72353e+06	1.58739e+06	2.09495e+06	2.20686e+06	2.1795e+06	1.38025e+06	1.22303e+06	1.26042e+06	2.00626e+06	2.05797e+06	1.98882e+06
PK26878.1	Q9LPZ9	G-type lectin S-receptor-like serine/threonine-protein kinase SD1-13 (EC 2.7.11.1) (Calmodulin-binding receptor-like protein kinase 1) (Receptor-like protein kinase 2) (S-domain-1 (SD1) receptor kinase 13) (SD1-13)	93234	14	1.9121e+06	1.98889e+06	2.33725e+06	2.84173e+06	3.14968e+06	2.83672e+06	3.01268e+06	3.42276e+06	3.0684e+06	5.06242e+06	4.89833e+06	4.98724e+06
PK24456.1	Q02972	Cinnamyl alcohol dehydrogenase 8 (AtCAD8) (EC 1.1.1.195) (NAD-dependent mannitol dehydrogenase 2)	38942	13	1.16491e+06	1.14637e+06	1.23605e+06	970647	978446	1.03709e+06	771754	721882	752038	516507	417765	477558
PK14696.1	Q9SZ30	Imidazole glycerol phosphate syntha...	64192	11	171954	147813	178249	155656	133441	194101	294565	301856	387700	358891	371954	335714
PK25466.1	Q6DBP4	Pectin acetylesterase 8 (EC 3.1.1.-)	44439	14	1.26883e+06	1.14317e+06	1.20097e+06	964349	1.36803e+06	1.1226e+06	863017	998825	1.01225e+06	1.12829e+06	1.05956e+06	1.05382e+06
PK04934.1	P36428	Alanine--tRNA ligase (EC 6.1.1.7) (Alanyl-tRNA synthetase) (AlaRS)	110489	14	378256	341909	344614	271216	323282	323551	348890	331335	313785	269179	260019	273144
PK05108.1	Q9LYR4	Aldolase-type TIM barrel family protein (Putative transaldolase) (Transaldolase-like protein)	47699	11	319723	341953	395590	291693	269431	191766	340923	381578	389356	425432	438004	396818
PK11737.1	Q94K05	T-complex protein 1 subunit theta	58939	11	171853	139185	121937	122209	161933	166008	174136	119984	125499	154041	139014	185957
PK05431.1	Q9FWR5	Gamma carbonic anhydrase 1, mitocho...	29971	11	934395	858903	895115	923602	881378	982746	886618	898118	968219	927245	964084	932997
PK05511.1	Q9S7W1	Chlorophyll a-b binding protein CP29.3, chloroplastic (LHCB4.3) (LHCII protein 4.3)	30212	39	5.17591e+06	5.49805e+06	5.37821e+06	5.10246e+06	5.77485e+06	4.8368e+06	3.8747e+06	5.48891e+06	5.47586e+06	2.06732e+06	2.1745e+06	2.09837e+06
PK16490.1	Q9AST9	At1g73110/F3N23_39 (Uncharacterized protein At1g73110/F3N23_39) (p-loop containing nucleoside triphosphate hydrolases superfamily protein)	48325	23	463046	487015	495912	572841	509616	485303	478272	462496	483158	460449	385962	492623
PK23303.1	O82662	Succinate--CoA ligase [ADP-forming] subunit beta, mitochondrial (EC 6.2.1.5) (Succinyl-CoA synthetase beta chain) (SCS-beta)	45346	11	538503	647987	610514	693461	739095	764921	639189	551118	580766	845967	755860	866459
PK19414.1	O23247	Arginine--tRNA ligase, chloroplastic/mitochondrial (EC 6.1.1.19) (Arginyl-tRNA synthetase) (ArgRS) (Protein EMBRYO DEFECTIVE 1027)	72387	13	690266	810685	703947	646990	707963	650310	771548	707932	699829	578134	531184	703637
PK16781.1	Q94CE5	Gamma-aminobutyrate transaminase PO...	55187	12	344208	243388	247120	296356	320678	287699	268678	268774	325968	274170	232058	226938
PK17062.1	P92947	Monodehydroascorbate reductase, chloroplastic/mitochondrial (Monodehydroascorbate reductase 5, mitochondrial) (AtMDAR5) (EC 1.6.5.4) (Monodehydroascorbate reductase 6, chloroplastic) (AtMDAR6) (EC 1.6.5.4)	53302	13	616396	508307	509139	452613	462506	479070	615582	516459	583580	385072	470749	354130
PK07961.1	Q9SCM3	40S ribosomal protein S2-4	30116	12	17443.1	24830.4	17493.4	17794.7	20810.3	33672.3	16336.3	3134.57	6910	1006.41	9639.89	10089.4
PK26336.1	Q84MC0	Uncharacterized GPI-anchored protein At3g06035	22053	44	1.11815e+06	1.00513e+06	1.06366e+06	1.01936e+06	1.19567e+06	1.10505e+06	932330	905801	967016	1.10014e+06	1.09201e+06	1.10953e+06
PK24508.1	Q07356	15-cis-phytoene desaturase, chlorop...	62964	11	384185	401597	339873	363452	295771	418050	288079	309440	285834	226318	243734	284758
PK23179.1	Q9LU14	GDSL esterase/lipase APG (EC 3.1.1.-) (Extracellular lipase APG)	38200	13	856714	962799	916313	895591	839438	915295	666881	719600	672820	1.13165e+06	1.14521e+06	1.07658e+06
PK10275.1	Q9T074	Phosphoenolpyruvate carboxykinase (ATP) (PEP carboxykinase) (PEPCK) (EC 4.1.1.49)	73405	12	105629	74891.3	92530.3	88819	58803.2	70136.5	114250	144402	63187.3	102920	70759.7	101641
PK29204.1	O22609	Protease Do-like 1, chloroplastic (EC 3.4.21.-) (Protein DEGRADATION OF PERIPLASMIC PROTEINS 1) (DEGP PROTEASE 1)	46674	14	696487	720230	729777	723853	786136	800168	719484	648040	807005	752514	683018	725371
PK11474.1	Q9ZPI1	Lysine--tRNA ligase, cytoplasmic	70888	11	412926	380770	351882	415183	292372	416507	388128	345825	346071	742059	453064	559502
PK00768.1	Q8H0W1	Chloroplast processing peptidase (EC 3.4.21.89) (Signal peptidase I-3)	32554	10	196586	223227	306509	283685	123194	319883	270891	129742	234010	169741	74705.3	166860
PK08276.1				13	499362	552378	469181	687559	528561	522551	429096	390161	463818	411815	452865	480103
PK27731.1	Q9SII8	Ubiquitin domain-containing protein DSK2b	58054	16	145601	199789	83235.9	176824	63097.6	211044	97889	77499.6	72027.5	259497	260677	330718
PK11118.1	Q949U7	Peroxiredoxin-2E, chloroplastic (EC 1.11.1.15) (Peroxiredoxin IIE) (Thioredoxin peroxidase 2E)	24684	24	3.08608e+06	3.07909e+06	3.14612e+06	3.33661e+06	3.05326e+06	2.9162e+06	2.97287e+06	2.84395e+06	2.84599e+06	3.07816e+06	3.22521e+06	3.21307e+06
PK28438.1	Q9SRY5	Glutathione S-transferase F7 (EC 2.5.1.18) (AtGSTF8) (GST class-phi member 7) (Glutathione S-transferase 11)	23598	12	609192	418711	527775	536722	553296	519058	366545	442756	447899	369540	228493	334519
PK01175.1	Q94JQ4	Reactive Intermediate Deaminase A, chloroplastic (EC 3.5.99.10) (2-iminobutanoate/2-iminopropanoate deaminase)	19816	21	804622	825687	831236	819911	729337	805248	627318	554255	600022	878392	926548	970121
PK22684.1	Q9C5Z3	Eukaryotic translation initiation f...	51750	13	314438	277707	295485	342813	185711	304308	242493	233423	245881	328613	314892	339968
PK15795.1	Q9LP77	Probable inactive receptor kinase At1g48480	71131	13	175224	128702	206808	205808	156187	158502	199505	175539	172058	254583	283135	236471
PK09389.1	O82762	F17H15.1/F17H15.1 (KH domain-containing protein) (Uncharacterized protein At2g25970)	64607	17	27762.8	269527	366661	147460	389547	98220.1	17453.4	27095.6	345191	101320	78782.4	321682
PK06511.1	Q8GUI9	Non-lysosomal glucosylceramidase (NLGase) (EC 3.2.1.45)	106709	13	113240	159369	181519	163658	180597	96438.2	95827.3	58420.7	138994	158919	140695	169450
PK14537.1	Q0WW26	Coatomer subunit gamma (Gamma-coat protein) (Gamma-COP)	98491	11	448381	508991	538870	484335	459830	472620	429308	518391	629436	399932	378156	424493
PK28936.1	O23193	CBS domain-containing protein CBSX1, chloroplastic (CBS domain-containing protein 2) (AtCDCP2) (Protein LOSS OF THE TIMING OF ET AND JA BIOSYNTHESIS 2) (AtLEJ2)	25769	12	818978	809382	754888	689345	707929	705821	624513	620796	655920	712404	783896	732576
PK01981.1	Q9LI77	Glutamyl-tRNA(Gln) amidotransferase subunit A, chloroplastic/mitochondrial (Glu-AdT subunit A) (EC 6.3.5.7)	57181	13	342560	362839	366069	367460	359627	361260	367569	376600	417766	350494	391042	430380
PK14003.1	Q93XM7	Mitochondrial carnitine/acylcarnitine carrier-like protein (Carnitine/acylcarnitine translocase-like protein) (CAC-like protein) (Protein A BOUT DE SOUFFLE)	31023	13	865417	752275	770131	729083	807096	770672	698568	771463	835464	352339	574064	405664
PK09163.1	Q9M8Y5	GDSL esterase/lipase LTL1 (EC 3.1.1.-) (Extracellular lipase LTL1) (Lithium-tolerant lipase 1) (AtLTL1) (Li-tolerant lipase 1)	40149	15	593180	564244	516334	415643	439112	318146	534044	495361	520921	587701	561786	571357
PK28249.1	Q9SY97	Photosystem I chlorophyll a/b-binding protein 3-1, chloroplastic (Lhca3*1) (LHCI type III LHCA3)	29181	32	2.98695e+06	3.46456e+06	3.45272e+06	2.69178e+06	2.74553e+06	3.10134e+06	3.48931e+06	3.26077e+06	3.43698e+06	2.61468e+06	2.64693e+06	2.58058e+06
PK24548.1	Q9M156	UDP-glycosyltransferase 72B1 (EC 2.4.1.-) (Arbutin synthase) (Probable hydroquinone glucosyltransferase) (EC 2.4.1.218)	52930	13	998686	1.01384e+06	1.01843e+06	1.04206e+06	978980	1.08942e+06	1081295	955071	1.03565e+06	1.0303e+06	971989	935044
PK02242.1	P36212	50S ribosomal protein L12-3, chloroplastic (CL12-C)	19682	52	4.72977e+06	4.58168e+06	4.66644e+06	4.75334e+06	4.97164e+06	4.81225e+06	3.38021e+06	3.23465e+06	2.97379e+06	5.42666e+06	5.36066e+06	5.37358e+06
PK08137.1	Q8VYL1	Adenylate kinase 5, chloroplastic	65738	11	431498	435478	418003	444689	359246	417674	446524	452154	653901	201143	228650	209992
PK14877.1	Q9SAU2	D-ribulose-5-phosphate-3-epimerase (Putative ribulose-5-phosphate-3-epimerase) (Ribulose-5-phosphate-3-epimerase) (EC 5.1.3.1)	30009	19	1.76097e+06	1.69679e+06	1.60691e+06	2.00708e+06	1.96765e+06	1.6641e+06	2.17555e+06	1.8254e+06	1.96786e+06	1.94703e+06	2.03911e+06	1.80302e+06
PK08920.1	Q9SFB1	F17A17.37 protein (Uncharacterized protein At3g08030)	39066	13	561444	804352	775246	469650	796847	729612	255867	470588	442149	58651.8	169162	204807
PK28012.1	O80576	At2g44060 (Late embryogenesis abundant protein, group 2) (Similar to late embryogenesis abundant proteins)	36036	11	405269	405529	418378	506974	512864	468156	446408	421419	413340	438205	430658	452163
PK22531.1	Q38931	Peptidyl-prolyl cis-trans isomerase FKBP62 (PPIase FKBP62) (EC 5.2.1.8) (70 kDa peptidyl-prolyl isomerase) (FK506-binding protein 62) (AtFKBP62) (Immunophilin FKBP62) (Peptidylprolyl isomerase ROF1) (Protein ROTAMASE FKBP 1) (Rotamase)	61453	10	240798	195918	205472	245767	268365	225522	272428	281426	289911	370767	377098	366188
PK01362.1	O22126	Fasciclin-like arabinogalactan protein 8 (AtAGP8)	43075	13	2.17519e+06	2.16345e+06	2.16811e+06	2.1699e+06	2.19279e+06	1.85694e+06	1.93361e+06	1.54743e+06	1.8266e+06	3.17737e+06	3.47235e+06	3.47188e+06
PK28568.1	Q9FLC0	Peroxidase 52 (Atperox P52) (EC 1.11.1.7) (ATP49)	34215	20	390163	377843	389594	467453	445817	378188	480823	505174	515662	291225	444369	301864
PK02040.1	P83755	Photosystem II protein D1 (PSII D1 protein) (EC 1.10.3.9) (Photosystem II Q(B) protein)	38937	32	4.15795e+06	4.22636e+06	4.10434e+06	3.50953e+06	3.81197e+06	3.53691e+06	3.3015e+06	3.3422e+06	3.53641e+06	1.71534e+06	1.80785e+06	1.77391e+06
PK03618.1	P38418	Lipoxygenase 2, chloroplastic (AtLOX2) (EC 1.13.11.12)	102046	12	574078	558124	513333	563473	468150	549077	569139	549597	491149	350464	464920	472685
PK01567.1	Q9T076	Early nodulin-like protein 2 (Phytocyanin-like protein)	35064	14	235557	216215	229286	317951	281050	305412	179995	181048	188517	209794	200617	207492
PK25000.1	Q94KE3	Pyruvate kinase (EC 2.7.1.40)	57495	11	711167	727355	674622	639120	613986	638449	637576	591412	507526	277211	226632	201514
PK26128.1	Q9FG34	Peroxidase 54 (Atperox P54) (EC 1.11.1.7) (ATP29a)	37290	77	1.9258e+06	2.13146e+06	2.23391e+06	3.05304e+06	2.89946e+06	3.1602e+06	1.90996e+06	1.8811e+06	1.92959e+06	2.01042e+06	2.02757e+06	2.07189e+06
PK13446.1	Q39258	V-type proton ATPase subunit E1 (V-ATPase subunit E1) (Protein EMBRYO DEFECTIVE 2448) (Vacuolar H(+)-ATPase subunit E isoform 1) (Vacuolar proton pump subunit E1)	26060	13	1.05158e+06	942837	976530	980494	1.05158e+06	905991	919911	943588	918005	976425	756631	992712
PK16614.1	Q39108	Heterodimeric geranylgeranyl pyrophosphate synthase small subunit, chloroplastic	35189	11	794142	789938	749207	828028	749945	744454	711855	642802	626402	925995	898484	754861
PK03968.1	Q9CAV0	40S ribosomal protein S3a-1	29851	12	2.17286e+06	2.11145e+06	2.11916e+06	2.02869e+06	1.93853e+06	1.92967e+06	2.16156e+06	2.06997e+06	2.04368e+06	2.18781e+06	2.24751e+06	1.75916e+06
PK08751.1	Q9XI36	Methyl-CpG-binding domain-containing protein 10 (AtMBD10) (MBD10) (Methyl-CpG-binding protein MBD10)	42358	13	80278.5	172901	103707	138629	300805	143979	53254	141602	99789.1	198915	234713	270887
PK17730.1	P81760	Thylakoid lumenal 17.4 kDa protein, chloroplastic (P17.4)	25644	19	1.54308e+06	1.58391e+06	1.61359e+06	1.82933e+06	1.43693e+06	1.86945e+06	1.47053e+06	1.44595e+06	1.17643e+06	1.73311e+06	1.77433e+06	1.73101e+06
PK00257.1	Q9FFR3	6-phosphogluconate dehydrogenase, d...	53318	16	601572	618341	642327	601337	603586	632868	746208	653302	688697	646849	603607	673168
PK11313.1	O04603	50S ribosomal protein L5, chloroplastic	28344	14	2.51924e+06	2.57145e+06	2.51392e+06	2.54476e+06	2.26124e+06	2.55438e+06	2.404e+06	2.34524e+06	2.35589e+06	2.54931e+06	2.50224e+06	2.50598e+06
PK28163.1	P55217	Cystathionine gamma-synthase 1, chloroplastic (AtCGS1) (EC 2.5.1.48) (METHIONINE OVERACCUMULATION 1) (O-succinylhomoserine (thiol)-lyase)	59919	11	623684	577510	666231	456473	425744	398816	468073	433930	484586	342657	425344	337859
PK28238.1	Q680K2	Haloacid dehalogenase-like hydrolase domain-containing protein At4g39970 (EC 3.1.3.-)	34655	13	605176	579955	508039	705637	563481	674050	563275	437960	375151	460674	410174	452203
PK06836.1	Q9LXT3	Multiprotein-bridging factor 1b	15582	16	47064.6	33117.3	112259	35909.5	119781	41468.6	5805.88	102899	24269.4	15629.1	25854.9	107185
PK28116.1	Q9LUG8	AT3g23600/MDB19_9	25862	12	599205	588803	577462	539960	679048	687347	601391	568070	547881	574219	556561	585342
PK12528.1	Q9C8G5	CSC1-like protein ERD4 (Protein EARLY-RESPONSIVE TO DEHYDRATION STRESS 4)	81935	11	624614	532993	581851	631091	598517	623472	445891	546522	488853	240013	259587	279625
PK13794.1	Q94F00	Phosphatase IMPL1, chloroplastic	40445	12	280914	286171	273843	306117	411460	305734	375786	327697	268744	310258	316632	334651
PK24938.1	Q9S7L9	Cytochrome c oxidase subunit 6b-1 (AtCOX6b-1)	21195	12	189858	189628	125363	224273	218967	230167	194014	119889	180167	265889	252793	246736
PK05758.1	Q9ZR03	Cytochrome b6-f complex iron-sulfur subunit, chloroplastic (EC 1.10.9.1) (Plastohydroquinone:plastocyanin oxidoreductase iron-sulfur protein) (Proton gradient regulation protein 1) (Rieske iron-sulfur protein) (ISP) (RISP)	24366	30	6.30138e+06	6.49049e+06	6.45813e+06	6.17532e+06	5.76962e+06	5.3125e+06	8.55956e+06	8.74435e+06	5.86216e+06	5.77196e+06	5.902e+06	5.72214e+06
PK24574.1	Q94B60	ATP-dependent Clp protease proteolytic subunit 4, chloroplastic (EC 3.4.21.92) (Endopeptidase ClpP4) (nClpP4) (nClpP3)	31498	13	1.04211e+06	1.02462e+06	942315	920525	870028	456931	898918	874960	837869	824562	786156	804249
PK13775.1	Q9SGS4	Thioredoxin-like protein CDSP32, chloroplastic (Chloroplastic drought-induced stress protein of 32 KDa) (AtCDSP32)	33685	18	1.74482e+06	2.29764e+06	2.1324e+06	2.11058e+06	2.12406e+06	2.06831e+06	2.54094e+06	1.80929e+06	2.03408e+06	1.26024e+06	1.54374e+06	1.57132e+06
PK00634.1	Q9MAU6	Protein disulfide-isomerase like 2-2 (AtPDIL2-2) (EC 5.3.4.1) (Protein disulfide-isomerase 10) (PDI10) (Protein disulfide-isomerase like 5-1) (AtPDIL5-1)	48403	11	355703	403083	438240	452921	377677	484032	271829	366463	336532	478013	479934	574312
PK06432.1	O81147	Proteasome subunit alpha type-6-B (EC 3.4.25.1) (20S proteasome subunit alpha A-2) (Proteasome subunit alpha type-1)	27350	13	678456	702648	593464	516427	614706	525126	541537	521849	648846	614779	536924	648911
PK19675.1	F4IAM7	Class II aaRS and biotin synthetases superfamily protein	19205	11	286230	186005	248028	192207	183906	204949	222189	220164	183382	156372	130376	89789.1
PK11520.1	Q9LF33	UDP-glucose 6-dehydrogenase 3 (UDP-Glc dehydrogenase 3) (UDP-GlcDH 3) (UDPGDH 3) (EC 1.1.1.22) (At-UGD3)	53117	10	974496	968425	951567	801091	788595	866867	602375	588794	623690	569343	690884	709505
PK24175.1	Q9SKX4	50S ribosomal protein L3-1, chloroplastic	29364	10	2.1248e+06	2.31275e+06	2.21289e+06	1.74798e+06	1.79339e+06	1.61425e+06	1.85847e+06	1.46696e+06	1.73782e+06	944508	909524	909005
PK27808.1	Q9LY74	2-methyl-6-phytyl-1,4-hydroquinone methyltransferase, chloroplastic (EC 2.1.1.295) (37 kDa inner envelope membrane protein) (E37) (MPBQ/MSBQ methyltransferase) (Protein ALBINO OR PALE GREEN MUTANT 1) (Protein INNER ENVELOPE PROTEIN 37) (Protein VITAMIN E DEFECTIVE 3)	37927	11	1.05342e+06	1.08403e+06	1.06437e+06	1.01159e+06	1.04653e+06	1.05502e+06	1.01628e+06	994253	1.0512e+06	483215	508236	528470
PK13726.1	Q94B35	4-hydroxy-3-methylbut-2-enyl diphos...	52781	11	558074	551970	678892	645037	402502	670565	394789	537443	687696	591181	726346	664289
PK11758.1	O80840	Phosphomannomutase (AtPMM) (EC 5.4.2.8)	27762	14	314562	311191	303347	639032	578466	331981	388160	242198	264632	566501	536804	640832
PK05668.1	P93014	30S ribosomal protein S5, chloroplastic	32645	16	1.60447e+06	1.57605e+06	1.62416e+06	1.39617e+06	1.28718e+06	1.39981e+06	1.40121e+06	1.42203e+06	1.41645e+06	979656	974542	1.03218e+06
PK10529.1	P31168	Dehydrin COR47 (Cold-induced COR47 protein)	29897	19	68480	69492.3	48291.3	73097.8	72292.9	86965.6	74549.7	81614.7	66439.7	64790.9	53751.7	47276.2
PK17545.1	Q944I4	D-glycerate 3-kinase, chloroplastic (AtGLYK) (EC 2.7.1.31)	51018	11	964011	1.05295e+06	1.01802e+06	727022	910663	764094	1.06179e+06	1.02575e+06	1.13388e+06	660996	819510	772174
PK25561.1	P46644	Aspartate aminotransferase 3, chloroplastic (EC 2.6.1.1) (Protein YELLOW-LEAF-SPECIFIC GENE 4) (Transaminase A)	48954	10	354917	538164	496280	283325	215605	295040	242216	189268	313786	258171	188622	269984
PK29459.1	Q9SFH9	Delta-aminolevulinic acid dehydratase 1, chloroplastic (ALADH1) (EC 4.2.1.24) (Porphobilinogen synthase)	46690	12	804231	817313	910035	716419	655196	638225	529655	616044	577081	561166	612615	626921
PK02214.1	P42644	14-3-3-like protein GF14 psi	28606	13	603100	733053	737415	628455	660646	662737	398958	446360	453931	706067	657162	696400
PK19151.1				12	814032	782957	802782	839995	919309	750903	635290	1.00891e+06	637302	745486	1.02934e+06	797541
PK22601.1	Q84L30	Ubiquitin receptor RAD23d (AtRAD23d) (Putative DNA repair protein RAD23-4) (RAD23-like protein 4) (AtRAD23-4)	40066	15	57754	67375.1	80509.2	99816.9	50621.6	75478.1	58464	69885.4	38505.1	102290	103788	41698.8
PK14992.1	Q9SEU6	Thioredoxin M4, chloroplastic (AtTrxm4)	21172	26	3.37865e+06	3.5247e+06	3.40689e+06	3.14063e+06	3.15174e+06	3.22404e+06	2.90139e+06	2.79829e+06	2.84727e+06	3.15168e+06	3.08769e+06	3.05268e+06
PK15373.1	F4I3J0	Obg-like ATPase 1	45628	10	734634	729933	663948	597068	592306	605646	565386	678152	638694	580381	666613	675313
PK10075.1	Q9SE83	Dynamin-2A	99166	12	259484	268917	303655	226491	175584	254610	234226	217934	209566	199465	245471	228656
PK14621.1	P49227	60S ribosomal protein L5-2	34437	11	585057	567655	571267	423412	529154	341646	564536	512356	520455	347531	389596	389096
PK15694.1	Q9FK75	GDSL esterase/lipase At5g45670 (EC 3.1.1.-) (Extracellular lipase At5g45670)	39576	12	764747	758810	883481	726522	918116	735242	848372	857685	775783	958207	830736	884984
PK06929.1	Q9S726	Probable ribose-5-phosphate isomerase 3, chloroplastic (EC 5.3.1.6) (Phosphoriboisomerase 3) (Protein EMBRYO DEFECTIVE 3119)	29306	20	1.34343e+06	1.33928e+06	1.21423e+06	1.06611e+06	1.1671e+06	1.18996e+06	992565	854760	843575	936571	930319	985648
PK10792.1	P35510	Phenylalanine ammonia-lyase 1 (EC 4.3.1.24)	78726	11	64107.3	96352.8	93542.8	63340.6	110671	53317.4	75851.3	76476.4	63938	193009	175546	196637
PK15425.1	Q38893	Zeta-carotene desaturase, chloropla...	61634	11	237470	230348	229853	208933	225974	172087	225828	223344	250702	129684	154128	178591
PK17244.1	Q9M7T0	Peroxiredoxin-2F, mitochondrial (EC 1.11.1.15) (Peroxiredoxin IIF) (Thioredoxin peroxidase 2F)	21445	12	348832	361684	351234	489971	432569	483011	423070	430196	404146	525859	511434	412457
PK06153.1	Q9M1X0	Ribosome-recycling factor, chloroplastic (RRF) (CpFrr) (RRFHCP) (Ribosome-releasing factor, chloroplastic)	30422	33	556916	746680	888363	825347	794441	864487	658839	662623	701348	731969	909510	966804
PK07674.1	Q9M5J9	Polygalacturonase inhibitor 1 (Polygalacturonase-inhibiting protein 1) (PGIP-1)	36689	11	224763	241769	222856	233502	215226	215739	212774	168668	220785	1.22829e+06	1.20293e+06	1.21098e+06
PK19343.1	O82291	Probable plastid-lipid-associated protein 3, chloroplastic (AtPap3) (Fibrillin-2) (Plastoglobulin 40) (AtPGL40)	40505	15	953592	953544	919281	1.24214e+06	1.19628e+06	1.12447e+06	1.32126e+06	1.30098e+06	1.2724e+06	1.07558e+06	1.17808e+06	1.12349e+06
PK27426.1	O64530	Thiosulfate/3-mercaptopyruvate sulfurtransferase 1, mitochondrial (EC 2.8.1.1) (EC 2.8.1.2) (AtMST1) (Rhodanese homolog protein 1) (AtRDH1) (Sulfurtransferase 1) (AtStr1)	41893	11	337616	366867	348007	391871	337920	376764	340589	340581	342899	367383	353628	358691
PK29415.1	O23207	Probable NAD(P)H dehydrogenase (quinone) FQR1-like 2 (EC 1.6.5.2)	28754	10	222366	240160	263751	295670	249155	285384	171409	176828	262617	130040	142181	197703
PK22870.1	Q9FXA1	AT1G49750 protein (At1g49750) (F14J22.4 protein) (Leucine-rich repeat (LRR) family protein)	54408	15	2.24589e+06	2.23034e+06	2.27512e+06	3.26469e+06	3.25175e+06	3.03743e+06	2.38725e+06	2.40419e+06	2.3512e+06	2.57255e+06	2.55269e+06	2.50054e+06
PK26833.1	Q9SHE8	Photosystem I reaction center subunit III, chloroplastic (Light-harvesting complex I 17 kDa protein) (PSI-F)	24173	17	1.01252e+07	9.55205e+06	1.052e+07	8.84508e+06	8.63025e+06	9.4915e+06	1.00768e+07	9.89845e+06	9.46329e+06	5.60612e+06	5.68625e+06	5.34791e+06
PK03990.1	Q9SKU1	Clathrin light chain 1	37225	16	84982.1	82407.2	85301.1	10318.9	88127.4	89057.8	2360.87	59366.8	65825.6	116258	120689	15737.2
PK03537.1	Q84WV1	T-complex protein 1 subunit gamma (TCP-1-gamma) (CCT-gamma) (Chaperonin CCT3)	60339	11	399194	432191	403152	427779	373723	452218	287901	402077	323188	577029	563683	610766
PK28016.1	Q9MAK9	26S proteasome regulatory subunit S...	44756	10	221920	227677	244264	243681	236613	233926	246214	233548	215371	233954	279439	293879
PK01312.1	Q42521	Glutamate decarboxylase 1 (GAD 1) (EC 4.1.1.15)	57066	11	278824	230520	276690	427296	302866	453410	417081	349364	367352	254865	282401	284150
PK02257.1	Q9FH98	Anthranilate N-hydroxycinnamoyl/benzoyltransferase-like protein (HXXXD-type acyl-transferase family protein) (Putative anthranilate N-hydroxycinnamoyl/benzoyltransferase)	49940	13	692691	696212	729528	646683	622114	522996	665227	596112	621174	636545	583831	642601
PK29566.1	Q9C5C8	Peptide methionine sulfoxide reductase B2, chloroplastic (AtMSRB2) (EC 1.8.4.12) (Peptide-methionine (R)-S-oxide reductase)	21968	17	197081	126130	156223	182957	53164.3	216173	180115	201096	203455	169860	226356	164839
PK21053.1	Q9LIK0	Plastidial pyruvate kinase 1, chloroplastic (PK1) (PKp1) (EC 2.7.1.40) (Pyruvate kinase II) (Pyruvate kinase isozyme A) (PKP-ALPHA)	65131	11	381031	389760	483877	446181	539396	376267	400024	502254	381582	564527	637838	679429
PK00714.1	Q9LX65	V-type proton ATPase subunit H	50284	10	576616	410580	629609	398772	515568	571634	508547	700623	499185	405146	582449	476415
PK03700.1	Q8H112	PGR5-like protein 1A, chloroplastic (Ferredoxin-plastoquinone reductase 1)	35721	13	809847	760144	776673	946945	1.0425e+06	822061	1.00503e+06	914828	951299	942790	920999	894960
PK26134.1	Q96250	ATP synthase subunit gamma, mitochondrial (F-ATPase gamma subunit)	35448	11	1.24016e+06	1.26139e+06	1.1805e+06	1.24409e+06	1.34016e+06	1.30957e+06	1.41715e+06	1.38178e+06	1.33719e+06	1.00958e+06	1.11674e+06	1.20442e+06
PK20745.1	Q8GWP5	Riboflavin biosynthesis protein PYRD, chloroplastic [Includes: Diaminohydroxyphosphoribosylaminopyrimidine deaminase (DRAP deaminase) (EC 3.5.4.26) (Riboflavin-specific deaminase); Inactive 5-amino-6-(5-phosphoribosylamino)uracil reductase (HTP reductase)]	46674	17	459794	457520	446884	476769	438562	471527	338573	367307	355997	325179	304188	317403
PK25379.1	Q9FRL8	Glutathione S-transferase DHAR2 (EC 2.5.1.18) (Chloride intracellular channel homolog 2) (CLIC homolog 2) (Glutathione-dependent dehydroascorbate reductase 2) (AtDHAR2) (CytDHAR) (GSH-dependent dehydroascorbate reductase 2) (EC 1.8.5.1)	23407	10	395924	445379	551696	628603	725421	598731	427384	367185	421904	640311	700873	654027
PK16510.1	Q6DBH4	At2g23820 (Metal-dependent phosphohydrolase)	28381	13	31785.1	16296.4	20328.1	11573.8	16344.9	65919.1	40999.9	8001.68	46574	18110.7	2804.9	20030.4
PK26760.1	Q9LZP9	Calvin cycle protein CP12-2, chloroplastic (CP12 domain-containing protein 2) (Chloroplast protein 12-2)	14167	135	244174	237571	173025	282004	274351	291822	244752	236155	240085	221002	183487	178747
PK08637.1	Q9C5Z1	Eukaryotic translation initiation factor 3 subunit B (eIF3b) (eIF-3-eta) (eIF3 p110) (p82)	81876	12	446890	597319	540773	580152	512602	480007	506637	592385	587348	541709	530950	551558
PK24865.1	Q9ASS6	Photosynthetic NDH subunit of lumenal location 5, chloroplastic (Cyclophilin of 20 kDa 2) (Peptidyl-prolyl cis-trans isomerase CYP20-2) (PPIase CYP20-2) (EC 5.2.1.8) (Rotamase CYP20-2) (Thylakoid lumen PPIase of 20 kDa) (TLP20)	28306	19	914782	925065	887275	875529	1.39695e+06	839135	1.28674e+06	1.33919e+06	1.42272e+06	1.4173e+06	1.43549e+06	1.49298e+06
PK26619.1	Q96254	Guanosine nucleotide diphosphate dissociation inhibitor 1 (AtGDI1)	49819	10	379502	394401	364098	412357	370031	409223	388903	385234	388826	262130	266483	271087
PK12114.1	Q940J9	Probable methyltransferase PMT8 (EC 2.1.1.-)	70508	11	49038	12258.1	41560.3	49699.4	48766.5	59492.2	45430.8	52930.8	41861.1	50237.3	8679.25	64425.8
PK17756.1	Q9LE22	Probable calcium-binding protein CML27 (Calmodulin-like protein 27)	18350	18	145752	120450	125636	203529	202113	283806	157599	147462	157287	170160	179497	172624
PK15410.1	Q9M084	Aspartate--tRNA ligase 2, cytoplasmic (EC 6.1.1.12) (Aspartyl-tRNA synthetase) (AspRS) (Protein IMPAIRED IN BABA-INDUCED DISEASE IMMUNITY 1)	62918	9	274716	241080	194811	270282	209055	237871	241951	180307	284777	225293	236005	201505
PK25800.1	Q42134	Proteasome subunit alpha type-5-B (EC 3.4.25.1) (20S proteasome alpha subunit E-2) (Proteasome component Z)	25977	10	352755	415518	359449	413399	384710	441913	384536	305179	352405	514274	516605	552503
PK08494.1	F4IGM4	Uncharacterized protein	32754	10	130279	142242	100768	138041	145689	129442	63043.2	94425	91011	139471	114464	94395.6
PK07823.1	F4K5B9	Eukaryotic aspartyl protease family protein	48694	11	1.18208e+06	1.17852e+06	1.03938e+06	1.11826e+06	988195	769626	1.04353e+06	848213	821967	771913	819440	854578
PK07067.1	Q9SUM3	NADPH--cytochrome P450 reductase 2 (CPR 2) (P450R 2) (EC 1.6.2.4)	78927	9	242606	375765	387150	290389	276910	245686	304057	242020	282134	352598	332958	292216
PK06989.1	P82538	PsbP-like protein 1, chloroplastic (OEC23-like protein 4) (PsbP-related thylakoid lumenal protein 2)	25623	9	323951	309609	340212	273335	316183	362053	294240	290812	301769	285311	260969	276841
PK19142.1	Q1H537	Divinyl chlorophyllide a 8-vinyl-reductase, chloroplastic (EC 1.3.1.75) (Protein PALE-GREEN AND CHLOROPHYLL B REDUCED 2)	45893	11	1.27363e+06	1.24486e+06	1.29628e+06	1.16856e+06	1.08661e+06	1.14956e+06	1.25075e+06	1.20553e+06	1.19643e+06	684538	771348	752890
PK22724.1	O22773	Thylakoid lumenal 16.5 kDa protein, chloroplastic	23663	46	280371	333164	341354	350575	414279	367815	364594	329402	318496	321561	339497	320551
PK27510.1	Q9C5M0	Mitochondrial dicarboxylate/tricarboxylate transporter DTC (Dicarboxylate/tricarboxylate carrier)	31912	11	730520	791115	787526	789187	764674	762931	721175	806518	700074	395089	281251	358417
PK16723.1				37	6.60108e+06	6.88008e+06	6.835e+06	6.77018e+06	7.08496e+06	6.67282e+06	8.5044e+06	8.26503e+06	8.51586e+06	4.59774e+06	4.8549e+06	4.7766e+06
PK16083.1	Q8VYV7	3-dehydroquinate synthase, chloropl...	48064	11	591532	576991	614449	644050	649357	582778	694461	677655	383055	632387	631110	639986
PK28275.1	Q93W03	AT3g56130/F18O21_90 (Biotin/lipoyl attachment domain-containing protein)	29576	10	226490	317459	291993	349164	347704	343796	274021	350484	512863	406164	355058	350002
PK18007.1	Q9SZE7	Peroxidase 51 (Atperox P51) (EC 1.11.1.7) (ATP37)	35989	9	502139	478886	510333	674805	700744	658748	536950	393965	436396	625156	627868	633163
PK25509.1	Q9XEX2	Peroxiredoxin-2B (EC 1.11.1.15) (Peroxiredoxin IIB) (Peroxiredoxin TPx1) (Thioredoxin peroxidase 2B) (Thioredoxin-dependent peroxidase 1)	17428	19	1.09472e+06	1.11085e+06	858612	1.12383e+06	1.08326e+06	939442	1.04899e+06	1.09516e+06	857309	828075	862944	1.0552e+06
PK09452.1	P52410	3-oxoacyl-[acyl-carrier-protein] synthase I, chloroplastic (EC 2.3.1.41) (Beta-ketoacyl-ACP synthase I) (KAS I)	50413	9	758010	759107	846242	719177	832256	807288	790525	1.02009e+06	1.13808e+06	602956	835920	864629
PK06159.1	Q9S850	Sulfite oxidase	43329	9	484695	510852	510835	453634	433676	482382	429972	460282	425985	351061	423882	309445
PK16998.1	P05466	3-phosphoshikimate 1-carboxyvinyltransferase, chloroplastic (EC 2.5.1.19) (5-enolpyruvylshikimate-3-phosphate synthase) (EPSP synthase)	55734	12	276479	333662	319526	390606	341100	374395	431705	350616	313097	385548	422809	325273
PK23445.1	Q93ZB6	Uroporphyrinogen decarboxylase 1, chloroplastic (UPD1) (URO-D1) (EC 4.1.1.37)	46254	9	590961	636151	581977	759251	773773	463768	628283	674318	1.04431e+06	1.05991e+06	1.08492e+06	898590
PK12341.1	P57750	Phosphoacetylglucosamine mutase (PAGM) (EC 5.4.2.3) (Acetylglucosamine phosphomutase) (DNA-damage-repair/toleration protein DRT101) (N-acetylglucosamine-phosphate mutase)	60391	11	306578	289251	248886	336890	268908	249138	262766	230266	220027	197486	159181	252999
PK05486.1	Q8H107	Dihydrolipoyllysine-residue succinyltransferase component of 2-oxoglutarate dehydrogenase complex 2, mitochondrial (EC 2.3.1.61) (2-oxoglutarate dehydrogenase complex component E2-2) (OGDC-E2-2) (Dihydrolipoamide succinyltransferase component of 2-oxoglutarate dehydrogenase complex 2) (E2K-2)	50059	9	563893	481390	672691	658531	669629	686671	660978	629474	773052	766912	687499	597827
PK04111.1	Q9LW57	Plastid-lipid-associated protein 6, chloroplastic (Fibrillin-4) (Fibrillin-6) (Harpin-binding protein 1) (HrBP1) (Plastoglobulin 30.4) (AtPGL30.4)	30455	10	1.11584e+06	1.06708e+06	1.04862e+06	1.04458e+06	849053	1.01462e+06	934154	1.10744e+06	1.16793e+06	784615	742434	849961
PK15133.1	Q9SZD4	26S proteasome regulatory subunit 4 homolog A (26S proteasome AAA-ATPase subunit RPT2a) (26S proteasome subunit 4 homolog A) (Protein HALTED ROOT) (Regulatory particle triple-A ATPase subunit 2a)	49370	9	293090	205145	292219	279505	281063	280161	295554	281534	171945	360749	357804	330707
PK18039.1	Q9SMT3	Endo-polygalacturonase-like protein (Glycoside hydrolase family 28 protein) (Pectin lyase-like superfamily protein)	51200	9	135614	113800	74594.1	80410.5	91366	22348.5	80210.3	76636.4	195611	92969.5	62962	112450
PK07048.1	P28493	Pathogenesis-related protein 5 (PR-5)	25252	13	94969.9	89940	119785	123190	91330.5	140151	112500	132882	148187	180441	159882	184873
PK19513.1	P46309	Glutamate--cysteine ligase, chloroplastic (EC 6.3.2.2) (Gamma-ECS) (GCS) (Gamma-glutamylcysteine synthetase) (Protein ROOT MERISTEMLESS 1) (AtGCL) (Protein cadmium-sensitive 2) (Protein phytoalexin-deficient 2)	58562	10	325105	316545	333977	343306	270644	328219	309446	314532	340524	305578	325231	276480
PK26662.1	O48723	Patatin-like protein 2 (AtPLP2) (EC 3.1.1.-) (Patatin-related phospholipase A IIalpha) (pPLAIIa) (Phospholipase A IIA) (AtPLAIIA)	44239	9	780993	791846	806292	708103	626991	737370	808915	852749	687278	414446	438203	409256
PK21418.1	Q9SS89	At3g01660 (F4P13.20 protein) (S-adenosyl-L-methionine-dependent methyltransferases superfamily protein)	31762	9	335694	332795	611790	723380	393623	376790	845039	786962	798800	294834	298212	278168
PK03634.1	O65655	SAP domain-containing protein (Uncharacterized protein AT4g39680)	69442	9	27401.3	29187	28258.5	33007	38686.1	54504.8	20834.6	27985.3	34793.4	46419.7	51636.9	46730.1
PK11087.1	Q9ZUP3	Nucleosome assembly protein 1;2 (AtNAP1;2) (Nucleosome/chromatin assembly factor group A2)	43543	12	175554	185082	204549	210945	187909	274847	201107	110390	568046	314395	248586	248896
PK15441.1	O23140	AP-2 complex subunit mu (Adaptor protein complex AP-2 subunit mu) (Adaptor protein-2 mu-adaptin) (Adaptor-related protein complex 2 subunit mu) (At-muA-Ad) (Clathrin assembly protein complex 2 mu medium chain) (Mu2-adaptin) (Protein AP47/50) (AtAP47/50)	49322	10	482879	553170	547165	476363	472078	482039	491993	392448	347213	372248	415868	331795
PK24850.1	Q9LQ04	Bifunctional dTDP-4-dehydrorhamnose...	33597	16	707276	685088	653393	664480	738151	689922	704750	646109	597528	1.04206e+06	1.0833e+06	1.00391e+06
PK12737.1	Q9FXA1	AT1G49750 protein	54408	8	1.33735e+06	1.41956e+06	1.4472e+06	1.3224e+06	1.68538e+06	1.73677e+06	1.14886e+06	1.06702e+06	1.20395e+06	1.36164e+06	1.23646e+06	1.32827e+06
PK21344.1	Q94K75	Rho-N domain-containing protein 1, chloroplastic	44530	12	60360.9	47176.6	16391.1	18999.7	14628.9	20904.8	17480.4	22019.4	54518.7	29461.8	12184.2	36358.6
PK08033.1	O22265	Signal recognition particle 43 kDa protein, chloroplastic (Chromo protein SRP43) (CpSRP43)	41279	9	182719	219625	270408	199039	267539	189424	180661	228561	138261	230362	261462	193114
PK26036.1	P56791	50S ribosomal protein L2, chloroplastic	29865	12	941799	952411	989546	828283	780627	891037	871230	821134	790379	206451	321434	301255
PK15037.1	Q9CA90	Glyoxylate/hydroxypyruvate reductase A HPR2 (EC 1.1.1.79) (EC 1.1.1.81) (NAD(P)H-dependent hydroxypyruvate reductase 2) (AtHPR2) (HPR 2)	34161	20	1.43071e+06	1.39073e+06	1.39166e+06	1.39559e+06	1.33765e+06	1.36312e+06	1.52907e+06	1.45921e+06	1.46658e+06	1.37604e+06	1.57717e+06	1.34849e+06
PK00060.1	P20115	Citrate synthase 4, mitochondrial	52782	9	646717	668555	643925	637276	529895	415951	593808	447312	532525	433671	429723	556094
PK10535.1	Q9FYR6	Proline--tRNA ligase, chloroplastic/mitochondrial (EC 6.1.1.15) (Prolyl-tRNA Synthetase 1) (PRORS1) (Prolyl-tRNA synthetase) (ProRS) (Protein OVULE ABORTION 6)	60747	8	305504	312562	356675	360688	362427	340814	353021	403426	303300	165159	303611	239713
PK07890.1	Q39061	RNA-binding protein CP33, chloroplastic (Protein PIGMENT DEFECTIVE 322)	35744	10	249046	81594.5	238837	282022	110769	276534	231919	97510.1	250429	468932	467335	429123
PK17082.1	Q6NQE2	Probable NAD(P)H dehydrogenase (quinone) FQR1-like 1 (EC 1.6.5.2)	21792	12	2.03037e+06	1.50401e+06	1.62799e+06	2.11138e+06	1.82653e+06	2.2784e+06	1.26712e+06	1.41848e+06	1.14484e+06	1.27994e+06	1.37221e+06	1.57134e+06
PK22984.1	O22832	Stearoyl-[acyl-carrier-protein] 9-desaturase 7, chloroplastic (Stearoyl-ACP desaturase 7) (EC 1.14.19.2) (Acyl-[acyl-carrier-protein] desaturase 7) (Protein FATTY ACID BIOSYNTHESIS 2) (Protein SUPPRESSOR OF SA INSENSITIVITY 2) (AtSSI2)	45693	9	474275	420430	411421	303280	405028	396565	366014	373561	370385	573580	517877	501559
PK14530.1	Q9SMR7	Hematological/neurological-like protein (Uncharacterized protein AT4g39860) (Uncharacterized protein T5J17.30)	32078	9	21150.9	43337.8	21350.2	33609.4	13798.4	9897.19	34517.3	47575.9	18069.9	23635.1	59668.1	17344.4
PK22615.1	Q9S9M7	Nuclear protein (T24D18.18 protein) (Uncharacterized protein At1g16080)	34130	11	467749	506263	470343	461726	414463	445810	382117	311429	342775	326085	510060	474567
PK25155.1	P93025	Phototropin-2 (EC 2.7.11.1) (Defective in chloroplast avoidance protein 1) (Non-phototropic hypocotyl 1-like protein 1) (AtKin7) (NPH1-like protein 1)	102472	9	287381	297780	233874	320995	318814	174953	278055	277445	216188	126076	231905	259776
PK13161.1				15	370530	566789	389008	415593	534842	533024	392464	384979	514247	434001	472259	438827
PK26076.1	Q9LVJ1	Subtilisin-like protease SBT1.4 (EC 3.4.21.-) (Subtilase subfamily 1 member 4) (AtSBT1.4)	81817	9	328011	300667	344948	165742	219620	185100	208400	174284	232200	161128	186008	180795
PK16015.1	Q9LM02	Cycloartenol-C-24-methyltransferase	38268	9	272126	340870	238793	312325	271144	301444	229521	233223	220788	358130	269571	317964
PK19252.1	Q9SL96	Expressed protein (Uncharacterized protein At2g25670)	35128	17	3730.24	1860.24	8052.65	3072.81	2134.75	3164.03	5411.87	7064.04	1118.53	1603.09	1739.41	2612.37
PK20792.1	P29976	Phospho-2-dehydro-3-deoxyheptonate ...	57979	14	300441	298982	262222	233091	311369	260776	303685	298858	184232	423205	269980	450505
PK09528.1	P24704	Superoxide dismutase [Cu-Zn] 1 (EC 1.15.1.1) (Copper/zinc superoxide dismutase 1)	15098	45	258794	200635	278576	389181	395709	388173	270647	59659.1	283770	263619	282495	283134
PK16400.1	Q9SMT2	Remorin family protein (Remorin-like protein)	19678	10	274882	295704	275892	269168	335224	339912	220914	178596	260250	219806	187879	242229
PK19260.1	F4I907	Glyoxylate/succinic semialdehyde reductase 2, chloroplastic (AtGLYR2) (AtGR2) (SSA reductase 2) (EC 1.1.1.79) (EC 1.1.1.n11)	37781	11	772516	714797	715506	946628	884299	901728	1.04012e+06	979054	979444	1.03168e+06	988516	1.04987e+06
PK19286.1				9	580859	800623	810457	760570	761967	779179	791549	684522	857198	472911	496844	501772
PK06615.1				13	366432	455464	436812	506137	526762	425623	618238	515599	303081	614416	773182	346784
PK28855.1	P39207	Nucleoside diphosphate kinase 1 (EC 2.7.4.6) (Nucleoside diphosphate kinase I) (NDK I) (NDP kinase I) (NDPK I)	16500	20	2.87601e+06	3.00964e+06	3.0998e+06	3.30229e+06	3.39899e+06	3.33481e+06	3.30526e+06	3.27742e+06	3.52674e+06	4.88467e+06	4.76949e+06	4.89759e+06
PK15108.1	Q9MB58	6-phosphofructo-2-kinase/fructose-2...	82559	11	365181	361622	359968	277038	329399	320729	367374	336178	368929	238389	233705	203723
PK16441.1	P42761	Glutathione S-transferase F10 (AtGSTF10) (EC 2.5.1.18) (AtGSTF4) (GST class-phi member 10) (Protein EARLY RESPONSE TO DEHYDRATION 13)	24230	10	642624	709834	679683	598466	530883	588530	453458	431727	485223	391262	372258	302043
PK25538.1	Q9LV66	Uncharacterized protein At5g48480	17557	14	439876	477025	439314	523869	507545	518117	372863	389069	307392	1.504e+06	1.48968e+06	1.47585e+06
PK25521.1	Q9SW96	Asparagine--tRNA ligase, cytoplasmi...	63783	9	171004	161005	176827	180353	180314	141529	190387	178763	173730	201629	160918	195122
PK29264.1	Q9ZS97	UPF0051 protein ABCI8, chloroplasti...	61868	8	539938	550643	526493	532104	539041	568908	468640	496704	423800	400125	403717	433777
PK27208.1				142	569299	501421	561089	925289	995333	929892	575901	524284	529946	693649	752462	676201
PK29659.1	O23708	Proteasome subunit alpha type-2-A (EC 3.4.25.1) (20S proteasome alpha subunit B-1) (Proteasome component 3)	25701	11	257399	298830	312130	313524	380016	252417	265502	199894	300850	351710	385698	397136
PK17224.1	Q9C8M2	Peptide methionine sulfoxide reductase B1, chloroplastic (AtMSRB1) (EC 1.8.4.12) (Peptide-methionine (R)-S-oxide reductase)	22607	11	207720	216054	202700	219261	239545	216651	234260	202412	230215	188844	200418	209827
PK21678.1	Q9SRH5	Mitochondrial outer membrane protein porin 1 (Voltage-dependent anion-selective channel protein 1) (AtVDAC1) (VDAC-1)	29425	11	324548	390184	395478	390497	294945	341299	497325	494540	499462	366509	379687	362612
PK12913.1	O48646	Probable phospholipid hydroperoxide glutathione peroxidase 6, mitochondrial (AtGPX1) (PHGPx) (EC 1.11.1.12)	25584	26	534195	587893	569405	539936	731031	636207	595708	715774	619396	688316	380237	638725
PK21322.1	F4I082	Bifunctional inhibitor/lipid-transfer protein/seed storage 2S albumin superfamily protein	25308	17	94443.5	91325	81271	90117	101278	95952.8	138031	142177	134318	146869	133306	132320
PK16870.1	A8MR59	DUF2996 family protein	22439	9	72196.7	72709.5	68292.6	71200.1	81014	66575.5	57244.6	68183	102370	86213.2	31640.1	81007.9
PK02682.1	Q9ZUS6	At2g37400 (Chloroplast lumen common protein family) (Tetratricopeptide repeat (TPR)-like superfamily protein)	38156	10	75302.5	66548.1	47068.5	64508.7	48856	35922.7	62998.7	55989.9	56122.5	96034.7	65316.3	94582.9
PK19023.1	Q9M3B9	ABC transporter B family member 20 (ABC transporter ABCB.20) (AtABCB20) (Multidrug resistance protein 14) (P-glycoprotein 20)	155155	11	657751	719161	747006	739281	681551	763592	881383	815399	899299	807619	897396	797377
PK00991.1	F4JMJ1	Heat shock 70 kDa protein 17 (Heat shock protein 70-17) (AtHsp70-17)	96725	9	230963	321195	241751	266028	258809	281135	222748	164704	196991	239545	218183	243868
PK02400.1	Q9FYL3	ALBINO3-like protein 1, chloroplastic (Arabidopsis thaliana envelope membrane integrase) (Protein ALBINA 4) (Ath4) (Protein ARTEMIS)	55188	11	287865	185822	227875	269974	229072	231576	189396	222392	192690	187946	222823	151452
PK04523.1	Q8GSJ1	ATP phosphoribosyltransferase 2, ch...	44756	9	260079	238001	216560	204947	222035	277841	205069	157341	267137	247131	248794	205282
PK29382.1	Q9LU48	Acid phosphatase (At5g51260) (HAD superfamily, subfamily IIIB acid phosphatase)	29777	18	1.4018e+06	1.32712e+06	1.43139e+06	1.31705e+06	1.54206e+06	1.31974e+06	1.51093e+06	1.37994e+06	1.44471e+06	2.34729e+06	2.37521e+06	2.4269e+06
PK17347.1				10	416317	401335	533898	590686	687949	433254	486747	524245	448751	764655	665743	946487
PK15203.1	Q9S756	Ferritin-4, chloroplastic (EC 1.16.3.1)	29029	8	199695	150298	163449	64917.6	217188	579132	223873	229471	211964	152625	46113.9	176044
PK10714.1				10	75243	59713.7	73526.1	115268	105841	138971	72326.8	98935.9	88361.7	107319	123798	103602
PK24691.1	O22765	Tryptophan synthase alpha chain (EC 4.2.1.20) (Indole synthase) (Indole-3-glycerol-phosphate lyase) (EC 4.1.2.8)	29579	9	410164	442742	343377	455822	411109	389206	371608	367511	354698	482194	509112	486027
PK13760.1	Q9LYE7	Uncharacterized protein At5g11420 (Uncharacterized protein F15N18_10)	39641	13	454186	452620	528476	494192	666950	402671	449580	416885	432644	287934	303508	308426
PK17953.1	F4JBL2	Alpha/beta-Hydrolases superfamily protein	36069	8	842131	828357	439911	846072	503181	451528	526684	499042	585114	372185	337585	373957
PK27970.1	Q8RXD9	4-alpha-glucanotransferase DPE2 (EC 2.4.1.25) (Amylomaltase) (Disproportionating enzyme) (D-enzyme) (Protein DISPROPORTIONATING ENZYME 2)	109777	8	85759.7	100181	71165.6	89754.6	103324	108015	67162.4	55605.4	88127.2	37927.2	55596.2	117895
PK02241.1	Q8L7B2	Serine carboxypeptidase-like 20 (EC 3.4.16.-)	55833	12	554075	604243	536740	637317	589000	651635	480178	475556	495516	690066	656595	548748
PK09455.1	Q9LHF1	Leucine-rich repeat extensin-like protein 4 (AtLRX4) (LRR/EXTENSIN4) (Cell wall hydroxyproline-rich glycoprotein)	54703	9	527320	537487	524690	641233	598463	633940	488445	472636	546052	468886	544016	522882
PK10856.1	P93736	Valine--tRNA ligase, mitochondrial ...	125926	10	107541	141267	125951	126875	108335	96077.2	119201	116206	102750	140242	144898	169437
PK04950.1	Q06588	1-aminocyclopropane-1-carboxylate oxidase 4 (ACC oxidase) (EC 1.14.17.4) (Ethylene-forming enzyme) (EFE)	36677	9	448601	415147	446777	600942	550075	568408	443818	453744	449233	513873	526923	511213
PK07316.1	O04905	UMP-CMP kinase 3 (EC 2.7.4.14) (Deoxycytidylate kinase) (CK) (dCMP kinase) (Uridine monophosphate/cytidine monophosphate kinase) (UMP/CMP kinase) (UMP/CMPK)	22482	10	60882.3	56558.4	62661.3	67596.9	48378.1	25859.4	41352.2	33107.3	47740.6	67921.1	69039.3	55478.9
PK01316.1	Q9C8D8	Eukaryotic translation initiation factor 3 subunit J (eIF3j)	25507	9	223875	143727	154191	87051.2	169569	107772	83470.5	95154.7	37936.1	50514.7	78517.4	24586
PK16084.1	O80731	Pectin acetylesterase 3	45944	9	207078	120634	164640	199632	228582	248367	122346	121483	115010	281255	237218	525384
PK22630.1	Q42545	Cell division protein FtsZ homolog 1, chloroplastic (AtFtsZ1) (AtFtsZ1-1) (Chloroplast FtsZ) (CpFtsZ) (Protein ACCUMULATION AND REPLICATION OF CHLOROPLASTS 10) (Protein PLASTID MOVEMENT IMPAIRED4)	45565	11	349472	332656	312057	321124	302208	300977	392476	344637	330907	481086	448547	471506
PK00390.1	Q8H173	40S ribosomal protein Sa-2 (p40 protein homolog)	30654	11	1.72467e+06	1.80598e+06	1.66295e+06	1.4451e+06	1.41557e+06	1.34309e+06	1.37754e+06	1.20057e+06	1.24858e+06	1.24854e+06	1.22752e+06	1.25864e+06
PK06377.1	O82790	AT2G45990 protein	30113	8	1.06533e+06	1.09599e+06	1.10907e+06	1.08315e+06	1.13658e+06	1.1568e+06	1.00163e+06	959079	1.07039e+06	1.06533e+06	1.0469e+06	1.01653e+06
PK06777.1	O23006	LysM domain-containing GPI-anchored protein 2 (Chitin elicitor-binding protein LYM2) (CEBiP LYM2)	37739	16	271501	347396	355553	432418	455590	500188	337432	356637	355281	432638	398472	466777
PK15313.1	P42804	Glutamyl-tRNA reductase 1, chloroplastic (GluTR) (EC 1.2.1.70)	59515	9	340718	405760	394803	418631	228524	367008	320764	297494	267436	250666	199269	256037
PK06911.1	Q9ZW36	Zinc finger CCCH domain-containing protein 25 (AtC3H25)	54252	10	222505	269492	216866	190657	212819	293299	243411	206117	246431	175226	246428	185753
PK13704.1	O50008	5-methyltetrahydropteroyltriglutama...	84357	36	121373	121511	99400.1	129725	113333	99008.8	94306.5	106803	90047.2	102057	109255	115062
PK08721.1	Q9LVC5	Apospory-associated protein C (Galactose mutarotase-like superfamily protein) (Uncharacterized protein At5g57330)	35447	10	413818	380814	390576	365160	282885	404219	530648	478779	429978	251957	294951	264436
PK03266.1	Q8L611	Protein transport protein SEC31 homolog B (SEC31-like protein B)	119875	8	223496	185105	188423	232609	206112	215515	246390	226475	149397	238868	242264	204308
PK24979.1	Q94EJ6	Probable methyltransferase PMT14	70337	10	171880	115755	105162	73814.8	127623	152701	84682	128428	131166	159605	99762.2	70354
PK18783.1	Q9LRN0	AT3g24190/MUJ8_17	87437	9	288280	307160	267571	273075	286076	285625	239664	317231	213955	230802	209146	233640
PK08620.1	Q9FJD4	Importin subunit beta-1	96259	11	263963	168357	178277	193630	222584	210715	180797	229973	230752	204654	262400	282470
PK05125.1				9	684917	573578	671820	583467	531998	506610	538032	593619	659362	399781	435646	411717
PK04403.1	P52901	Pyruvate dehydrogenase E1 component subunit alpha-1, mitochondrial (PDHE1-A) (EC 1.2.4.1)	43059	10	664051	567937	615467	615061	751149	664899	682655	701236	612887	636694	618055	667653
PK02215.1	P30186	Proteasome subunit alpha type-7-A	27337	8	480822	472548	586718	506021	524032	482138	454096	459019	378262	693918	601662	493038
PK20541.1	Q6TBX7	Carotene epsilon-monooxygenase, chl...	60555	9	288208	328529	320892	320833	354678	314132	279041	416695	400845	349399	339296	344578
PK00723.1	Q9XF91	Photosystem II 22 kDa protein, chloroplastic (CP22) (Protein NONPHOTOCHEMICAL QUENCHING 4) (Protein PHOTOSYSTEM II SUBUNIT S)	28008	15	1.57784e+06	1.81246e+06	1.78184e+06	1.71823e+06	1.77414e+06	1.73011e+06	1.84213e+06	1.9086e+06	1.84446e+06	837758	904852	870419
PK09818.1	O04202	Eukaryotic translation initiation f...	31862	9	449694	431588	415897	625107	444941	403375	516366	354511	418670	705421	725484	835639
PK10154.1	Q9SLF7	60S acidic ribosomal protein P2-2	11444	9	35908	21429.8	38672.2	16109.2	6970.18	16263.6	12155.8	9500.45	8851.45	3865.69	18494.9	19256.8
PK03165.1	Q93YR3	FAM10 family protein At4g22670	46621	10	146750	151765	111499	117952	144794	214380	151023	106473	70786.8	194457	175609	151166
PK25195.1	Q93Z16	Dolichyl-diphosphooligosaccharide--...	74668	11	365175	326174	193361	162953	159322	138905	204515	125899	140472	84357.1	134712	78926.9
PK02646.1	Q56WD9	3-ketoacyl-CoA thiolase 2, peroxisomal (EC 2.3.1.16) (Acetyl-CoA acyltransferase 2) (Beta-ketothiolase 2) (Peroxisomal 3-oxoacyl-CoA thiolase 2) (Peroxisome defective protein 1)	48579	8	461639	488566	467263	449320	517893	492481	637707	659303	790567	682341	625438	503278
PK29456.1	O64760	At2g34970	81864	8	256620	291651	253268	282511	236206	247052	271135	64042.5	228054	171308	214162	228250
PK22812.1	O50061	50S ribosomal protein L4, chloroplastic (CL4) (R-protein L4)	30559	8	1.18745e+06	1.26351e+06	1.15692e+06	1.01883e+06	765494	1.15541e+06	1.18168e+06	1.0892e+06	1.15033e+06	1.22455e+06	1.27278e+06	1.30047e+06
PK08305.1	Q39243	Thioredoxin reductase 1, mitochondrial (EC 1.8.1.9) (NADPH-dependent thioredoxin reductase 1) (NTR1) (NADPH-dependent thioredoxin reductase B) (AtNTRB)	39626	7	337352	463576	467912	334330	479950	370909	447145	319556	307074	513664	332956	368314
PK19085.1	Q9FWS4	50S ribosomal protein L31, chloroplastic (CL31) (Protein EMBRYO DEFECTIVE 2184)	16033	15	675926	657237	654680	688214	683422	676794	675959	658403	654876	719148	749725	737619
PK18510.1	O80565	Outer envelope pore protein 37, chloroplastic (Chloroplastic outer envelope pore protein of 37 kDa) (AtOEP37)	38835	10	370999	641652	507610	926480	466259	372059	415821	536637	413656	317211	275899	260990
PK29804.1	O22870	Peptidyl-prolyl cis-trans isomerase FKBP16-3, chloroplastic (PPIase FKBP16-3) (EC 5.2.1.8) (FK506-binding protein 16-3) (AtFKBP16-3) (Immunophilin FKBP16-3) (Rotamase)	23564	10	524322	663017	700904	678802	663834	732279	880839	811300	764334	780539	678531	716791
PK08156.1	Q9LJQ3	AT3g18280/MIE15_7 (Bifunctional inhibitor/lipid-transfer protein/seed storage 2S albumin superfamily protein) (Lipid transfer protein)	10275	16	30156.4	12963.5	15644.1	16789.8	100238	23670.9	27845.6	21739.1	30158.1	80619.6	84931.5	77583.1
PK20109.1	Q9M1B9	Probable fructokinase-4 (EC 2.7.1.4)	35044	10	463527	267384	289607	323592	270214	298230	250755	261642	286876	551594	542221	560701
PK18584.1	O65398	Lactoylglutathione lyase GLX1 (EC 4.4.1.5) (Glyoxalase I) (AtGLX1) (GlyI)	31928	12	1.18088e+06	1.13227e+06	1.08827e+06	1.12769e+06	1.16462e+06	508756	958729	1.0032e+06	858858	939054	949272	986201
PK03406.1	Q9SA73	Obg-like ATPase 1 (Ribosome-binding ATPase YchF) (AtYchF1)	44471	8	339620	341215	343278	318883	341016	246489	360271	342889	336731	355536	324006	393063
PK00314.1	Q9FY99	Glucose-6-phosphate 1-dehydrogenase 2, chloroplastic (G6PD2) (G6PDH2) (EC 1.1.1.49)	67160	8	225672	209764	229098	183854	215148	150679	310573	257879	358478	178620	189555	221105
PK06007.1	Q01525	14-3-3-like protein GF14 omega (General regulatory factor 2)	29162	15	910601	965636	916308	750510	805398	937370	546287	457622	533864	864243	889724	921641
PK04743.1	Q8LAP6	Probable plastid-lipid-associated protein 12, chloroplastic (Fibrillin-10)	45765	8	628036	468791	672040	536416	627253	574926	747209	547986	693237	410559	481612	498608
PK08082.1	P41088	Chalcone--flavonone isomerase 1 (Chalcone isomerase 1) (EC 5.5.1.6) (Protein TRANSPARENT TESTA 5)	26596	8	127300	77654.8	76838.3	92936.6	91845.1	82904.2	111235	103937	117375	172163	176445	183594
PK29731.1	Q9LMQ2	Chlorophyll a-b binding protein, chloroplastic	27523	18	4.97993e+06	5.14744e+06	5.12048e+06	4.62069e+06	4.62544e+06	4.76097e+06	4.6414e+06	4.65179e+06	4.57826e+06	2.21306e+06	2.13587e+06	2.3451e+06
PK03445.1	Q1PF01	Transmembrane protein	59912	11	155442	161709	147260	233329	218895	192007	172510	179278	174656	195873	196291	200654
PK12827.1	Q9LFG2	Diaminopimelate epimerase, chloropl...	38984	9	211920	214845	195499	234063	246393	230024	260567	241741	276835	264582	190308	255687
PK02096.1	Q8LPJ3	Probable alpha-mannosidase At5g13980 (EC 3.2.1.24)	115902	9	286157	254460	243622	153196	156924	220516	252995	135855	141362	161381	195236	180200
PK18168.1	P49209	60S ribosomal protein L9-1	22018	9	878717	902152	976359	794362	598628	638822	652814	573809	572295	482120	492583	471253
PK26464.1	Q9SJH1	Expressed protein	25361	10	73042.5	112590	111830	78337.1	101329	51256.4	98749.2	37904	48398.3	91434.4	107900	120213
PK05377.1	Q8RWC5	Fasciclin-like arabinogalactan protein 16	49100	15	73242.9	9174.95	15637.7	9824.95	60465	12776.8	23761	28883.2	34579.5	35618.1	48044.6	54768.6
PK23300.1	Q9SF16	T-complex protein 1 subunit eta (TCP-1-eta) (CCT-eta) (Chaperonin CCT7)	59776	9	364588	352731	343697	405873	300324	331140	384096	210011	173586	360150	383253	341577
PK16364.1	Q9LE54	Protein SPIRAL1-like 2	10882	18	49179.4	29509.2	48613.6	47623.1	55016.9	37157.8	82541.4	39839.6	42953	50009.1	69303.7	90430.7
PK15764.1	P59232	Ubiquitin-40S ribosomal protein S27a-2 [Cleaved into: Ubiquitin; 40S ribosomal protein S27a-2]	17812	10	135951	129817	130665	101971	116326	104858	146608	113037	130276	39817.4	150350	105462
PK18133.1	Q9FZA2	Non-classical arabinogalactan protein 31 (Hydroxyproline-rich arabinogalactan protein 31)	38489	12	261217	294189	262691	273439	275233	281271	165129	184140	193155	346658	339855	350288
PK04391.1	Q9M9Y8	Prolycopene isomerase, chloroplastic (CrtISO) (EC 5.2.1.13) (Carotenoid and chloroplast regulation protein 2) (Carotenoid isomerase)	65428	8	194369	325773	288704	227628	231501	230502	327440	484521	381475	310326	256975	179963
PK27941.1	Q9LHG9	Nascent polypeptide-associated complex subunit alpha-like protein 1 (NAC-alpha-like protein 1) (Alpha-NAC-like protein 1)	21982	13	302941	226761	305709	304766	213262	292774	253627	276817	249174	287907	428178	432102
PK19545.1	O22287	Mannose-1-phosphate guanylyltransferase 1 (EC 2.7.7.13) (GDP-mannose pyrophosphorylase 1) (Protein CYTOKINESIS DEFECTIVE 1) (Protein EMBRYO DEFECTIVE 101) (Protein HYPERSENSITIVE TO AMMONIUM ION 1) (Protein SENSITIVE TO OZONE 1) (Protein VITAMIN C DEFECTIVE 1)	39577	10	682527	517603	622549	637547	640641	574942	591634	688833	591708	477707	446432	475646
PK24887.1	Q93Z70	Probable N-acetyl-gamma-glutamyl-ph...	44136	9	384243	366136	353718	417567	352250	370391	380336	377429	294613	447474	428164	425335
PK13626.1	Q8GYN5	RPM1-interacting protein 4	23371	11	9249	16880	9529.11	8352.05	22389.4	11207.9	2289.11	12072.7	120547	6509.91	5248.83	16971.1
PK15499.1	O82261	Protease Do-like 2, chloroplastic	66802	8	353247	354303	314298	309059	243496	307139	353905	265805	275285	205238	150613	181318
PK27372.1	Q9M098	Nucleoid-associated protein At4g30620, chloroplastic	19583	12	274143	253983	241237	226892	171991	218455	201427	175118	168941	186345	234506	249542
PK19020.1	Q9FLW9	Plastidial pyruvate kinase 2 (PKp2) (EC 2.7.1.40) (Plastidial pyruvate kinase 1) (PKP1) (Pyruvate kinase III) (Pyruvate kinase isozyme B1, chloroplastic) (PKP-BETA1) (Plastidic pyruvate kinase beta subunit 1)	63522	8	234083	247530	243925	232897	200022	201816	268840	261476	237308	340640	321868	346358
PK09993.1	Q9LP45	26S proteasome non-ATPase regulator...	46749	8	348494	345346	347423	306015	324874	326570	253048	368022	262316	360865	304840	344127
PK02097.1	Q42064	60S ribosomal protein L8-3	27948	10	1.0857e+06	1.09199e+06	740846	1.01719e+06	845885	968041	1.00496e+06	1.0384e+06	1.04164e+06	1.03715e+06	978756	1.01238e+06
PK25658.1				29	128762	172411	480720	211729	185551	474662	277374	278616	271533	535522	569927	574470
PK17609.1	Q9M3C6	Photosystem I assembly factor PSA3, chloroplastic (Protein PHOTOSYSTEM I ASSEMBLY 3) (Protein PIGMENT DEFECTIVE 329)	31245	8	199112	104800	207569	112785	138018	170246	168452	156623	165978	165278	142753	142315
PK16116.1	Q9LVM3	YCF54	24104	9	189246	185690	134924	183334	186252	133629	168406	117386	73914.9	201630	168058	219060
PK19638.1	Q96321	Importin subunit alpha-1 (IMPa-1) (Karyopherin subunit alpha-1) (KAP-alpha-1)	58645	8	81204.3	126516	96015.7	35120.7	76124.8	89242.5	46418.9	104915	127566	90641.8	82270.1	99132.2
PK08123.1	Q9SSB5	26S proteasome regulatory subunit 7 homolog A (26S proteasome AAA-ATPase subunit RPT1a) (26S proteasome subunit 7 homolog A) (Regulatory particle triple-A ATPase subunit 1a)	47803	8	272636	270342	331487	354216	298171	324194	261066	293700	204336	261251	266439	302233
PK23062.1	O04630	Threonine--tRNA ligase, mitochondri...	80936	7	202231	270712	212282	198278	208625	225713	232663	254494	246249	213449	224538	258200
PK16950.1	Q8GWE0	Pentatricopeptide repeat-containing protein At4g16390, chloroplastic (Chloroplastic RNA-binding protein P67) (Protein SUPPRESSOR OF VARIEGATION 7)	78243	8	257028	226618	211883	201055	158676	216655	293518	253822	205130	322668	327251	316911
PK16859.1	Q8W112	Beta-D-glucan exohydrolase-like pro...	67927	9	220881	400181	454800	328892	360775	253130	343226	336616	146485	161903	371076	341687
PK04005.1	Q96255	Phosphoserine aminotransferase 1, c...	47359	8	522188	410532	510959	394244	461447	547637	299125	344588	302693	433121	476265	535127
PK11809.1	Q9LTR2	Protein TRIGALACTOSYLDIACYLGLYCEROL...	41630	9	382705	283312	323823	312371	359492	304996	421245	356734	370450	337805	370048	272882
PK27425.1	Q9LRJ9	Cysteine-rich repeat secretory protein 38	27864	8	10814	25900.1	23707.9	28905.3	43751.7	34845.2	25717.5	6277.62	22478.2	3136.94	19201.6	21738.1
PK10376.1	P57720	Chorismate synthase, chloroplastic	47318	9	317933	358151	310171	385361	289549	311854	345024	374969	490603	392887	378797	409425
PK14368.1	O24456	Receptor for activated C kinase 1A (Guanine nucleotide-binding protein subunit beta-like protein A) (WD-40 repeat auxin-dependent protein ARCA)	35748	9	618711	545407	541943	314167	414584	423166	445655	398938	443829	225615	206794	265688
PK05011.1	Q9FIH8	Stromal processing peptidase, chlor...	140607	11	233443	221170	262483	149359	250469	224402	289482	255124	245498	246367	206180	222117
PK06651.1	Q9FR37	Amidase 1	45056	9	307092	281381	312058	255769	167810	131098	199375	263496	165064	293908	308560	272693
PK10695.1	Q9SAB3	Polyadenylate-binding protein RBP45B (Poly(A)-binding protein RBP45B) (RNA-binding protein 45B) (AtRBP45B)	44115	8	51112.5	36075.4	42513.6	50087.6	50951.2	43110.7	52184.2	57833.9	43444.3	85071.9	83774.4	69151.4
PK14188.1	Q04980	Low-temperature-induced 65 kDa protein (Desiccation-responsive protein 29B)	65971	9	138519	11898.2	170487	114603	514292	2921.72	223009	15746.4	175018	209602	1.30453e+06	554509
PK05115.1	Q8GX86	Probable pectinesterase/pectinesterase inhibitor 21 [Includes: Pectinesterase inhibitor 21 (Pectin methylesterase inhibitor 21); Pectinesterase 21 (PE 21) (EC 3.1.1.11) (Pectin methylesterase 21) (AtPME21)]	72917	9	6689.38	25502.3	16912.4	22223.3	23926.2	5014.99	11046.1	3303.3	16641.9	37029.5	42130	35621.5
PK24363.1	Q56WN1	Glutamine synthetase cytosolic isoz...	39115	21	823055	808075	780720	732704	643259	670694	809362	732940	766922	695663	665015	670564
PK10179.1	Q39230	Serine--tRNA ligase, cytoplasmic (EC 6.1.1.11) (Seryl-tRNA synthetase) (SerRS) (Seryl-tRNA(Ser/Sec) synthetase)	51629	9	262874	287910	352369	292716	262029	287049	249235	205821	215202	358856	388749	388777
PK06225.1	Q8L850	Phosphatidylinositol 4-phosphate 5-kinase 9 (AtPIP5K9) (EC 2.7.1.68) (1-phosphatidylinositol 4-phosphate kinase 9) (Diphosphoinositide kinase 9) (PtdIns(4)P-5-kinase 9)	92092	8	108484	115087	111834	116001	118004	116449	84094.9	61563.6	92113.6	109013	73337.8	94612.3
PK16932.1	P43297	Cysteine proteinase RD21A (EC 3.4.22.-) (Protein RESPONSIVE TO DEHYDRATION 21) (RD21)	50966	8	556558	499995	504224	627964	619217	570559	479228	395534	420144	476495	445934	426369
PK01796.1	O81884	L-galactose dehydrogenase	34532	7	317450	275485	318688	328029	341231	312760	244787	162276	232085	309400	304050	312716
PK03351.1	Q9ZUU4	RNA-binding protein CP29B, chloroplastic (Ribonucleoprotein At2g37220)	30718	80	2.70602e+06	2.91717e+06	2.81205e+06	2.91009e+06	2.94757e+06	2.9974e+06	3.06706e+06	3.1449e+06	3.0371e+06	4.83001e+06	4.29669e+06	4.9706e+06
PK23914.1	Q9FJY6	Glucose-6-phosphate 1-epimerase (EC 5.1.3.15)	33692	9	327957	324588	271715	259835	284458	282546	337065	291436	343555	249685	242009	209320
PK08234.1	Q8W0Y8	Photosystem II reaction center PSB28 protein, chloroplastic (Photosystem II protein W-like)	20192	29	297181	306477	287724	290046	294272	308936	321976	318612	301254	225062	232124	270169
PK10507.1	F4JW83	Cytochrome P450 84A4 (EC 1.14.-.-)	57955	10	530865	238287	242990	225288	234814	273768	268024	237654	222619	408570	362519	274511
PK12635.1	Q9FN41	Probable bifunctional methylthioribulose-1-phosphate dehydratase/enolase-phosphatase E1 [Includes: Methylthioribulose-1-phosphate dehydratase (MTRu-1-P dehydratase) (EC 4.2.1.109); Enolase-phosphatase E1 (EC 3.1.3.77) (2,3-diketo-5-methylthio-1-phosphopentane phosphatase)]	56521	10	115768	160819	172992	166157	181303	136721	145607	168769	189990	189461	99605.2	201071
PK28513.1	Q93VS8	ARM repeat superfamily protein	123826	11	238379	128862	153516	247338	219351	272322	191777	179566	148332	200964	238814	214131
PK02729.1	Q9S7M0	Chlorophyll a-b binding protein 3, chloroplastic (Light-harvesting chlorophyll B-binding protein 3) (LHCB3*1) (Lhcb3)	28707	33	3.12101e+06	2.68739e+06	2.95146e+06	2.53551e+06	3.38366e+06	2.57715e+06	3.51823e+06	3.53029e+06	3.91159e+06	2.16687e+06	1.83902e+06	1.89034e+06
PK17173.1	Q42586	Uridine 5'-monophosphate synthase	51850	7	157104	135377	119424	118023	115410	113116	134524	134623	101206	149398	95413.4	143756
PK09974.1	O80585	Methylenetetrahydrofolate reductase 2 (AtMTHFR2) (EC 1.5.1.20)	66802	17	143851	135578	148396	146576	153236	146701	154853	120877	121368	138587	133818	166525
PK05210.1	Q9SHR7	Chlorophyll a-b binding protein 2.1, chloroplastic (Photosystem II light harvesting complex gene 2.1) (Protein LIGHT-HARVESTING CHLOROPHYLL B-BINDING 2.1)	28650	104	4.69609e+06	3.91921e+06	3.87287e+06	3.46735e+06	4.0395e+06	3.46046e+06	4.89661e+06	4.75068e+06	4.67442e+06	2.15765e+06	1.97171e+06	2.05109e+06
PK13601.1	Q945K7	Isocitrate dehydrogenase [NAD] cata...	40625	8	435107	417050	641175	638484	556969	617597	465768	362295	502919	367461	415199	375214
PK02446.1	P50700	Osmotin-like protein OSM34	26633	10	3750.83	2235.14	6389.26	5513.36	1015.09	3323.76	4161.55	1857.88	3333.72	2978.47	1231.49	1095.99
PK20072.1	Q9SKU1	Clathrin light chain 1	37225	14	17115.3	18011.1	16707.1	20909	19039.7	7891.38	17360.6	6910.47	5441.81	3755.17	443.985	14548.7
PK11399.1	Q9SQT8	Bifunctional 3-dehydroquinate dehyd...	65796	7	261578	265687	230732	228608	223475	264708	251516	250463	310807	297610	227470	232123
PK26378.1	Q9SZ54	Putative glutathione peroxidase 7, chloroplastic (EC 1.11.1.9)	25774	12	266644	259365	262341	293309	254451	238483	284320	277373	309453	228860	247846	263078
PK03936.1	O49344	Putative oxygen-evolving enhancer protein 2-2 (OEE2)	13443	9	678148	780468	828245	902211	838508	856629	1.01318e+06	977227	1.03539e+06	917499	753952	918565
PK11545.1	Q8VZC3	Delta-1-pyrroline-5-carboxylate deh...	61773	8	90267.4	154544	402772	357041	339014	143536	292582	121347	60892.7	147613	272832	155660
PK01642.1	Q9LVW7	Carbamoyl-phosphate synthase small chain, chloroplastic (EC 6.3.5.5) (Carbamoyl-phosphate synthetase glutamine chain) (Protein VENOSA 6)	47059	9	446642	481331	443233	569617	627531	504991	560858	427449	562711	673762	639633	653027
PK25356.1	Q9FL44	Proline-rich family protein (Uncharacterized protein At5g07020)	24395	13	236286	229228	284519	314624	351854	320101	326269	325542	336594	290989	303212	304490
PK10301.1	P82538	PsbP-like protein 1, chloroplastic (OEC23-like protein 4) (PsbP-related thylakoid lumenal protein 2)	25623	23	198457	166345	178068	180025	162218	143433	174751	168252	196995	163472	145838	162750
PK05856.1	Q8H0W0	Protein LOW PSII ACCUMULATION 3, chloroplastic	40029	8	361313	374895	347876	325491	328317	363627	316583	368492	388609	216241	335424	210901
PK25818.1	Q9FI19	Probable calcium-binding protein CML43 (Calmodulin-like protein 43)	20254	8	234102	257818	298943	231462	267750	270514	297673	227367	170514	332078	312814	282245
PK01955.1	P04778	Chlorophyll a-b binding protein 1, chloroplastic (Chlorophyll a-b protein 140) (CAB-140) (LHCII type I CAB-1)	28241	79	4.29777e+06	3.35133e+06	4.24116e+06	3.65897e+06	3.79949e+06	3.52565e+06	4.40275e+06	4.0651e+06	3.10897e+06	1.85402e+06	2.23481e+06	1.59168e+06
PK17441.1	Q9MAP3	50S ribosomal protein L11, chloroplastic (CL11)	23148	10	816648	630213	326116	556974	535056	526819	260063	508596	600630	817368	788502	796221
PK13311.1	Q9FM47	RNA-binding (RRM/RBD/RNP motifs) family protein (Ribonucleoprotein-like) (Similarity to RNA binding protein)	42408	7	137086	146453	124406	183051	174589	140533	165159	113844	118597	184097	234732	177652
PK17354.1	Q38799	Pyruvate dehydrogenase E1 component subunit beta-1, mitochondrial (PDHE1-B) (EC 1.2.4.1) (Protein MACCI-BOU)	39176	8	704070	725011	755510	888982	860190	844194	747593	740658	800104	897485	934805	882872
PK20080.1	Q9S714	Photosystem I reaction center subunit IV B, chloroplastic (PSI-E B)	15189	33	3.53647e+06	4.11483e+06	4.3662e+06	3.94405e+06	4.9369e+06	4.40319e+06	4.88121e+06	4.66251e+06	4.56382e+06	3.74584e+06	3.56372e+06	3.73388e+06
PK12526.1	O22160	Thylakoid lumenal 15 kDa protein 1, chloroplastic (p15)	23779	41	364967	531771	467843	687228	774255	644651	542892	536508	669714	632390	729251	667148
PK29040.1				8	356377	364075	358383	431713	209589	411313	1.09456e+06	1.06275e+06	1.03305e+06	996506	982284	1.01715e+06
PK21039.1	Q9ZW85	3-isopropylmalate dehydratase small subunit 3 (EC 4.2.1.33) (AtLEUD3) (Isopropylmalate isomerase small subunit 3)	26790	9	827001	800839	769962	741168	688907	726326	940317	884025	919622	751637	860363	874659
PK23853.1	P55034	26S proteasome non-ATPase regulatory subunit 4 homolog (26S proteasome regulatory subunit RPN10) (AtRPN10) (26S proteasome regulatory subunit S5A homolog) (Multiubiquitin chain-binding protein 1) (AtMCB1)	40757	14	594606	633905	516874	684640	591213	714196	230074	253446	94143.7	646847	456910	432449
PK28966.1	O80448	Pyridoxal 5'-phosphate synthase subunit PDX1.1 (AtPDX1.1) (AtPDX1;2) (PLP synthase subunit PDX1.1) (EC 4.3.3.6) (HEVER-like protein)	32862	17	869887	768623	899951	849127	1.16923e+06	1.05869e+06	1.40948e+06	1.42531e+06	1.56687e+06	1.22219e+06	1.29631e+06	1.31027e+06
PK11888.1	Q9XI84	[Fructose-bisphosphate aldolase]-ly...	54612	7	223538	249638	238097	218513	253856	272006	259129	255178	287135	292509	251505	296722
PK04002.1	Q39034	Peroxidase 59 (Atperox P59) (EC 1.11.1.7) (ATPN) (Peroxidase N)	35023	15	20378.1	19068.9	23905.4	35064.2	31068.4	22500.9	20754.5	6869.95	20018.6	31115.6	28584	33183.9
PK17966.1	Q8LCW9	60S acidic ribosomal protein P1-1	11162	21	628571	605171	618885	561495	535894	550795	463473	438135	419366	861972	838498	909226
PK08654.1	Q42112	60S acidic ribosomal protein P0-2	34133	14	1.37317e+06	1.49544e+06	1.45482e+06	1.45583e+06	1.47134e+06	1.4647e+06	1.64136e+06	1.72607e+06	2.04994e+06	1.84329e+06	1.93145e+06	1.85717e+06
PK20249.1	Q9SGE9	Phenylalanine--tRNA ligase beta sub...	67543	7	93451.7	104129	108825	52355.7	101873	244337	160277	230423	333229	379966	197299	303176
PK24989.1	Q9S834	ATP-dependent Clp protease proteolytic subunit 5, chloroplastic (EC 3.4.21.92) (Endopeptidase ClpP5) (nClpP5) (nClpP1)	32356	9	1.21228e+06	1.16383e+06	1.19109e+06	1.15596e+06	1.135e+06	1.29297e+06	1.28744e+06	1.22801e+06	1.26347e+06	1.3868e+06	1.37258e+06	1.41854e+06
PK01345.1	Q9LI74	Protein CHUP1, chloroplastic (Protein CHLOROPLAST UNUSUAL POSITIONING 1)	111912	9	76998.4	86844.4	72621.2	83616.4	65669.1	84702.4	101560	56703.4	93416.5	52808	50816.4	34635.7
PK25201.1	Q9FZ47	ACT domain-containing protein ACR11 (Protein ACT DOMAIN REPEATS 11)	31295	12	1.10759e+06	1.33282e+06	1.33643e+06	1.68726e+06	1.8126e+06	1.62472e+06	1.39104e+06	2.00022e+06	1.89476e+06	1.85829e+06	1.87273e+06	1.59612e+06
PK06215.1	O82089	Copper transport protein CCH (Copper chaperone CCH)	12971	12	461757	335671	406271	457046	459144	362153	392227	346356	389152	360702	387225	353522
PK28028.1	Q9SEU8	Thioredoxin M2, chloroplastic (AtTrxm2)	20312	19	3.29898e+06	3.64147e+06	3.65506e+06	4.95426e+06	4.56597e+06	4.54645e+06	4.47806e+06	4.35919e+06	4.26143e+06	3.9827e+06	3.84591e+06	3.99053e+06
PK06255.1	Q9C9C5	60S ribosomal protein L6-3	26107	7	168995	187642	185781	177814	179206	173380	163244	156844	183231	147100	107194	108024
PK00967.1	Q9FF91	GPI-anchored adhesin-like protein	103927	9	202030	187680	194758	255817	185399	184550	633166	221420	209079	847721	566236	191811
PK05403.1	P54150	Peptide methionine sulfoxide reductase A4, chloroplastic (AtMSRA4) (EC 1.8.4.11) (Peptide-methionine (S)-S-oxide reductase) (Peptide Met(O) reductase) (Protein-methionine-S-oxide reductase)	28644	12	151718	132380	158541	160642	129035	148340	170416	182033	175669	184879	107655	125180
PK03614.1	F4I1G1	RNA polymerase II degradation factor-like protein (DUF1296)	90879	10	59467.1	10214.3	109766	195214	15151.2	57724.2	150612	28909.6	35341.5	37807.6	97804.1	52597.9
PK29696.1	F4IFC5	Threonine--tRNA ligase, chloroplast...	74785	8	212334	76413.4	210227	194555	82033.2	61088.9	205148	207062	87588.2	162497	92028.8	169687
PK20095.1	Q8W4Q1	At4g35360/F23E12_80	41001	7	58019.7	57555.8	117375	125644	113910	128307	104717	78815.1	102530	83411.6	75963.3	96672.4
PK26738.1	Q9LIL3	Aluminum induced protein with YGL and LRDR motifs (Uncharacterized protein At3g22850)	27107	7	172004	144432	154871	133776	128946	141283	126710	116235	122718	65359.6	73244.6	87852
PK24090.1	F4JTL0	Glycerol kinase	40100	7	211670	252187	212722	198206	244127	207150	243720	217860	229209	239385	166848	226083
PK06179.1	Q9ZUB3	Spermidine synthase 1 (SPDSY 1) (EC 2.5.1.16) (Putrescine aminopropyltransferase 1)	36553	9	488747	363386	383725	381694	370134	383018	505283	435597	510891	449968	490414	539472
PK16152.1	Q05728	Phosphoribosylformylglycinamidine cyclo-ligase, chloroplastic (EC 6.3.3.1) (AIR synthase) (AIRS) (Phosphoribosyl-aminoimidazole synthetase)	41504	9	314898	275568	252003	258778	360718	269648	406617	286180	358940	411831	428815	462252
PK23231.1	Q9FIF3	40S ribosomal protein S8-2	23773	8	300142	299085	288120	158619	172477	226713	143659	217614	224898	127578	119753	119101
PK08983.1	Q9SJ66	Probable sucrose-phosphatase 2	47855	8	248993	303531	314019	218001	239539	256949	180631	192457	155838	124448	73286.6	145774
PK00668.1	Q8RW90	Fumarylacetoacetase	46095	7	368493	366756	330091	550308	379514	585612	572806	235765	450246	364584	280593	322151
PK08378.1	Q9LV60	Cysteine-rich repeat secretory protein 55	28995	7	26518.9	31818	14909.1	33927.6	37394	8139.79	16252.6	40065.3	16671.1	8124.31	27153.3	34175.8
PK28235.1	Q9SEI2	26S proteasome regulatory subunit 6A homolog A (26S proteasome AAA-ATPase subunit RPT5a) (Proteasome 26S subunit 6A homolog A) (Regulatory particle triple-A ATPase subunit 5a) (Tat-binding protein 1 homolog A) (TBP-1 homolog A)	47480	8	377694	387737	404408	412099	373821	418215	362147	394747	362957	408686	407237	397557
PK12104.1	Q9FLT9	At5g24650 (At5g24650/K18P6_19) (Emb|CAB62460.1) (Mitochondrial import inner membrane translocase subunit Tim17/Tim22/Tim23 family protein)	27772	7	438065	439420	456944	506010	438765	433063	482983	536470	425599	381077	452740	460405
PK27313.1	Q9FF86	BAHD acyltransferase DCR (EC 2.3.1.-) (Protein DEFECTIVE IN CUTICULAR RIDGES) (Protein PERMEABLE LEAVES 3)	53514	7	90383.5	111305	101959	94115.5	77130.2	108735	77934.7	84805	81013.9	121915	110010	121438
PK00295.1	Q940U6	Protein FLUORESCENT IN BLUE LIGHT, chloroplastic	34587	7	120770	180448	237083	173071	192971	208287	104236	103995	110039	117672	119705	133325
PK06013.1	Q07473	Chlorophyll a-b binding protein CP29.1, chloroplastic (LHCB4.1) (LHCII protein 4.1)	31139	9	443176	574703	525658	512814	516993	537275	512715	493058	494931	452171	341418	550626
PK18793.1	Q94BV4	DEAD-box ATP-dependent RNA helicase...	60421	8	597932	609304	652776	655164	635868	694901	670894	633065	631761	797061	870303	842166
PK25910.1	Q9ZV34	At2g28790 (Pathogenesis-related thaumatin superfamily protein) (Putative thaumatin) (Thaumatin-like cytokinin binding protein)	27018	7	205053	181936	218227	270611	239947	227494	452902	342365	372338	1.0883e+06	1.11552e+06	1.23508e+06
PK03020.1	Q9LEV3	CBS domain-containing protein CBSX3, mitochondrial	22729	9	772438	750406	702820	706132	821517	768548	1.00626e+06	960041	968899	975116	964279	971805
PK13253.1	Q9LSZ5	DNA-directed RNA polymerase III subunit RPC6 (RNA polymerase III subunit C6)	25879	9	295746	194199	348848	328998	292469	342875	177132	308181	294447	269031	203102	254366
PK02184.1	Q9LIG6	NifU-like protein 4, mitochondrial (AtNfu-III) (AtNfu4)	30504	8	101702	55270.6	53038.7	62854.3	81689.4	63429.2	38259.2	16922.6	83457.4	90365.2	82312.4	90600.2
PK06653.1	Q9FT97	Alpha-galactosidase 1	45709	7	227587	223916	210881	185108	164940	152563	186893	187078	166968	156852	192447	213995
PK12538.1	P93033	Fumarate hydratase 1, mitochondrial (Fumarase 1) (EC 4.2.1.2)	53000	7	154314	162834	183870	115806	188733	75852.8	193666	158125	170917	227194	218834	210999
PK14050.1	F4KE63	Valine--tRNA ligase, chloroplastic/...	110629	8	96586.1	155558	142410	166354	104106	169171	179626	185987	142617	110371	97959	168170
PK21174.1	Q38904	Profilin-3	14418	13	33039.7	116535	133438	71048.3	105876	119201	48169.1	43613.9	69461.2	49448.6	83680.9	75173.4
PK16946.1	Q9LKJ1	3-hydroxyisobutyryl-CoA hydrolase 1	42073	7	276756	269375	228261	299946	184533	260075	246419	191509	289260	302325	238086	322252
PK01478.1	Q9ZPV9	Syntaxin-112 (AtSYP112)	35043	14	216802	231053	202513	273047	265003	235548	173727	123679	133164	397149	422661	332101
PK18438.1	Q9C907	Glycerophosphodiester phosphodieste...	45021	7	272080	232961	260357	343148	288076	315152	255876	260372	334888	283555	251407	290690
PK29480.1	Q9FX54	Glyceraldehyde-3-phosphate dehydrogenase GAPC2, cytosolic (EC 1.2.1.12) (NAD-dependent glyceraldehydephosphate dehydrogenase C subunit 2)	36913	16	1.57627e+06	1.56943e+06	1.82032e+06	1.76558e+06	2.16208e+06	1.79491e+06	2.26943e+06	2.10705e+06	1.78489e+06	1.55011e+06	2.53581e+06	2.32748e+06
PK12428.1	Q945Q5	At2g30700/T11J7.9 (Bacterial trigger factor) (Expressed protein)	22260	7	555449	512387	532522	649571	478332	517611	459862	466082	499997	628058	641825	619169
PK14112.1	Q9ZUJ3	AT1G60000 protein (Nucleic acid-binding protein, putative) (Putative nucleic acid-binding protein) (RNA-binding (RRM/RBD/RNP motifs) family protein) (T2K10.5 protein)	28498	10	116733	589565	829047	374192	433662	965656	473140	775047	451295	925316	960824	979828
PK13819.1	F4JLK2	Probable sucrose-phosphate synthase...	118878	9	71183.7	106997	115667	103085	62048.3	148502	134478	122335	84095	74882.9	3711.46	38492.2
PK05596.1	Q9FH28	Chaperone protein dnaJ 49 (AtDjC49) (AtJ49)	41223	8	408306	439753	459523	520119	496108	495906	414515	409004	426474	425391	395548	425505
PK19428.1	O64517	Metacaspase-4 (AtMC4) (EC 3.4.22.-) (Metacaspase 2d) (AtMCP2d) (Metacaspase-7) [Cleaved into: Metacaspase-4 subunit p20; Metacaspase-4 subunit p10]	45484	6	155157	202335	204817	341017	350226	200275	185928	252227	211077	274865	265924	185783
PK19981.1	Q9ZUX4	Uncharacterized protein At2g27730, mitochondrial	11948	8	6308.68	7582.05	5823.13	6325.63	7076.2	8038.72	8927.08	7984.69	8043.94	7221.15	6027.05	6220.1
PK00033.1	O80958	Pentatricopeptide repeat-containing protein At2g39230, mitochondrial (Protein LATERAL ORGAN JUNCTION)	97669	7	382755	392639	337332	431955	416850	443785	414798	429025	243083	394080	450997	359145
PK01628.1	Q9FKA5	Uncharacterized protein At5g39570	43526	11	49847.6	28825	31181.4	23311.4	31469.2	24361.1	19989.2	25718.3	24933.2	19554.7	26889	24219.6
PK09320.1	Q9S9P1	40S ribosomal protein S12-1	15377	11	13763.3	26512.9	24640.5	24925.3	24976.6	23331.4	17052.8	12492.4	13341	25532.6	36699.8	41626.7
PK28701.1	Q39196	Probable aquaporin PIP1-4 (Plasma membrane intrinsic protein 1-4) (AtPIP1;4) (Transmembrane protein C) (TMP-C)	30693	10	637484	635767	577922	532941	526969	582291	430925	430529	478145	228962	258864	197039
PK03755.1	O48788	Probable inactive receptor kinase At2g26730	71752	7	161945	154840	168916	225930	164466	196175	144682	164538	173364	189272	217731	243746
PK28931.1	P49690	60S ribosomal protein L23 (Protein EMBRYO DEFECTIVE 2171)	15027	7	803085	811825	806366	533665	635843	672411	765374	721165	741318	550903	553988	539835
PK26940.1	O23715	Proteasome subunit alpha type-3 (EC 3.4.25.1) (20S proteasome alpha subunit G-1) (DiDi 17A-2a) (Proteasome component 8) (Proteasome subunit alpha type-7)	27377	6	464140	460639	489128	351917	361226	422221	560661	459584	752968	806416	637642	817436
PK14873.1	O49460	Prohibitin-1, mitochondrial	31706	7	185833	297098	290414	272339	281842	266797	265665	262373	276947	179270	332640	311046
PK17732.1	Q9SCY2	Peptidyl-prolyl cis-trans isomerase FKBP13, chloroplastic (PPIase FKBP13) (EC 5.2.1.8) (FK506-binding protein 1) (FK506-binding protein 13) (AtFKBP13) (Immunophilin FKBP13) (Rotamase)	22039	8	785268	613987	758353	423740	673483	404948	380152	683171	720766	704946	420914	447015
PK09537.1	Q84W65	SufE-like protein 1, chloroplastic/mitochondrial (Chloroplastic SufE) (CpSufE) (Protein EMBRYO DEFECTIVE 1374) (Protein SULFUR E) (AtSUFE) (Protein SULFUR E 1) (AtSUFE1)	40834	8	98196.3	130285	106386	135272	132740	126985	120229	88350.1	107232	151130	136367	127084
PK25016.1	O22527	Chlorophyllase-1 (AtCLH1) (EC 3.1.1.14) (Chlorophyll-chlorophyllido hydrolase 1) (Chlase 1) (Coronatine-induced protein 1) (CORI1)	34855	7	303399	252083	269226	204069	217900	203993	116182	152543	123067	166013	133102	144653
PK29058.1	O23344	Ferredoxin	16732	17	31918.3	104391	90314.7	111617	97353.2	113239	138805	137158	154455	156075	148645	154462
PK20915.1	Q9C8X4	GrpE protein homolog	31223	8	113542	120486	187474	187514	124395	192149	175789	106739	175453	125966	207837	211634
PK16406.1	Q8LFG1	Probable alpha-amylase 2	47170	7	362162	236759	263923	297886	198130	200434	244142	409201	425829	309460	271031	251913
PK14497.1	O78310	Superoxide dismutase [Cu-Zn] 2, chloroplastic (EC 1.15.1.1) (Copper/zinc superoxide dismutase 2)	22244	7	263362	228694	290997	344681	242021	265701	280622	262528	212776	380086	268252	368807
PK00355.1	Q9FMU6	Mitochondrial phosphate carrier protein 3, mitochondrial (Mitochondrial phosphate transporter 3) (MPT3) (Phosphate transporter 3;1)	40090	7	392455	301535	357454	347283	348077	335026	334449	258110	375092	231524	128519	184200
PK00906.1	Q8GUN2	Adenylylsulfatase HINT1 (EC 3.6.2.1) (HIS triad family protein 3) (Histidine triad nucleotide-binding protein 1)	16000	6	527024	319937	305871	252474	275537	256511	400533	232837	243021	346871	349763	371089
PK15181.1	Q93W34	Polyadenylate-binding protein RBP45C (Poly(A)-binding protein RBP45C) (RNA-binding protein 45C) (AtRBP45C)	44972	9	229456	171421	955836	194091	39371	765270	790339	769888	759670	179283	621901	605353
PK01074.1	Q9FNP8	40S ribosomal protein S19-3	15697	8	620179	579244	602041	537604	534839	529825	598005	519846	585240	588282	619782	615121
PK26581.1	Q8RWF0	26S proteasome non-ATPase regulator...	44168	9	184706	163083	153254	168073	131188	230013	144315	122832	149551	166746	224072	250500
PK06457.1	Q8LFC0	Isocitrate dehydrogenase [NAD] regulatory subunit 1, mitochondrial (EC 1.1.1.41) (IDH-I) (Isocitric dehydrogenase 1) (NAD(+)-specific ICDH 1)	39627	8	161522	144887	166567	186237	152572	119397	117028	156522	153902	139892	147463	171630
PK16301.1	O65570	Villin-4	109327	8	61989.2	50680	172733	59392.2	54291.3	34534.5	42553.8	58934	163495	142699	150255	63350.9
PK10339.1	Q8RY11	At3g05350/T12H1_32	78709	8	238444	212441	241858	281355	229161	268927	281043	264578	314266	227905	223719	199524
PK28602.1	Q9LLR6	Non-specific lipid-transfer protein 4 (LTP 4)	11405	38	613027	530848	647296	568540	505699	557715	610632	608416	467746	419283	436209	407379
PK19204.1	P25864	50S ribosomal protein L9, chloroplastic (CL9)	22134	8	1.79908e+06	1.72199e+06	1.93304e+06	1.63173e+06	1.48821e+06	1.59187e+06	1.93733e+06	1.87825e+06	1.66484e+06	1.77358e+06	1.7539e+06	1.78854e+06
PK09778.1	Q9SV21	Coatomer subunit beta-1	106145	6	48893.8	86705.1	62899.8	102560	67916.9	68994	30729.2	39358.6	66816.9	38639.9	25620.9	27881.1
PK06444.1	P42737	Beta carbonic anhydrase 2, chloroplastic (AtbCA2) (AtbetaCA2) (EC 4.2.1.1) (Beta carbonate dehydratase 2)	36615	8	573958	653011	658340	351467	417882	324811	590505	561448	579738	408054	392001	383382
PK09207.1	Q7Y175	Plant UBX domain-containing protein 5 (PUX5)	44996	7	75784.3	75918.1	10940.7	71898.3	59997.7	64941.1	77597.9	68032.7	225728	46130.1	13992.7	27769.3
PK10380.1	Q43387	Peroxidase 71 (Atperox P71) (EC 1.11.1.7) (ATP15a) (ATPO2)	34890	8	119631	200630	254914	293754	320711	249480	407254	386467	406405	312028	270943	303005
PK00130.1	O82326	Expressed protein (SWIB/MDM2 domain superfamily protein) (Uncharacterized protein At2g14880; T26I20.4)	15903	10	169788	180360	141428	168409	161156	117448	165199	169979	181343	256183	234098	265997
PK09185.1	Q8L970	Probable prolyl 4-hydroxylase 7 (AtP4H7) (EC 1.14.11.2)	35570	9	216050	289857	161991	246101	184679	219432	187964	121114	179872	149338	245498	226799
PK00877.1	Q8RU07	EMBRYO DEFECTIVE 3147 (Putative malonyl-CoA) (Putative malonyl-CoA:Acyl carrier protein transacylase)	41523	7	361090	320158	232660	314224	265508	228268	362129	271574	337426	406884	326648	357113
PK04212.1	Q9SYD8	Stress-response A/B barrel domain-containing protein DABB1 (Dimeric A/B barrel domain-containing protein 1) (AtDabb1)	23652	9	80237.5	175264	164017	177112	114938	175637	121130	170864	55440.9	168159	192258	117320
PK25820.1	O22683	Cyanate hydratase (Cyanase) (EC 4.2.1.104) (Cyanate hydrolase) (Cyanate lyase)	18592	7	176846	215594	215639	219927	154241	240318	138162	123022	107226	183054	180080	199773
PK03170.1	Q9FKA5	Uncharacterized protein At5g39570	43526	26	79211.3	83717	16932.9	79583.4	143325	123307	115249	120929	122729	121177	120453	123785
PK04965.1	Q9C829	Nuclear pore complex protein NUP50A (Nucleoporin 50A)	46592	8	149476	107795	155705	141230	142725	169850	144848	328719	133494	218778	170804	212611
PK05788.1	Q8H0V3	Lactoylglutathione lyase	20848	7	324301	309052	300988	445395	442680	437712	392695	357779	365336	402219	423301	382677
PK05505.1	Q9LPZ1	Multiple organellar RNA editing factor 9, chloroplastic (RNA editing-interacting protein 9)	26201	10	60646.5	60909.3	44116.6	41774.5	72057.2	50171.5	70734.4	70298.3	41288.6	59357.4	57680.2	75951.1
PK05236.1	Q8RX79	Peptide chain release factor APG3, ...	47529	7	327044	322664	341852	354337	350526	356528	353887	360450	300081	283888	299960	274397
PK10442.1	P34802	Heterodimeric geranylgeranyl pyroph...	40174	9	333371	371834	254380	319061	310666	309535	283984	232522	288199	333124	335530	349204
PK18572.1	Q38814	Thiamine thiazole synthase, chloroplastic (Thiazole biosynthetic enzyme)	36664	12	1.71846e+06	1.70794e+06	1.61881e+06	1.32758e+06	1.32403e+06	1.36816e+06	1.58472e+06	1.57784e+06	1.37191e+06	1.3612e+06	1.37265e+06	1.33189e+06
PK03784.1	P34066	Proteasome subunit alpha type-1-A (EC 3.4.25.1) (20S proteasome alpha subunit F-1) (Proteasome 30 kDa subunit) (Proteasome component 2A) (AtPSM30) (Proteasome subunit alpha type-6) (Protein ARSENIC TOLERANCE 5)	30476	6	259078	232683	243728	234010	205482	249177	231494	241682	206938	293886	264579	302169
PK07005.1				9	25418.3	17804.3	21855.4	22505.3	24573.8	25713.5	13301.7	23721	25234.5	17153	22666.6	12896.9
PK25510.1	Q9C6E4	Protein EXORDIUM-like 1 (PHOSPHATE-INDUCED 1)	33186	12	349328	299512	301890	330289	331436	336051	286965	327403	337346	393876	398098	364353
PK26877.1	O82659	Probable calcium-binding protein CML20 (Calmodulin-like protein 20) (Centrin 1) (AtCEN1)	19409	6	104835	4838.8	97638.8	6378.48	4444.04	98266.2	13032	11426.5	5216.08	6659.82	6785.7	3674.67
PK14767.1	O04209	Clathrin light chain 2	28837	10	26417.9	8876.96	24903.3	17813.4	35209.3	19675.5	32679.4	29173.6	24977.1	176804	59658.4	25234.8
PK01167.1	Q94BR1	MA3 domain-containing protein (Putative topoisomerase)	77556	8	194439	191103	147675	251749	180281	212453	240390	186772	245783	298677	295594	314634
PK03545.1	P92549	ATP synthase subunit alpha, mitocho...	55045	12	1.24616e+06	1.22595e+06	1.27439e+06	1.24456e+06	1.27178e+06	1.29414e+06	1.00904e+06	1.30354e+06	1.30659e+06	1.04233e+06	1.09432e+06	1.05094e+06
PK20040.1	Q9M2T9	Methionine--tRNA ligase, chloroplastic/mitochondrial (EC 6.1.1.10) (Methionyl-tRNA synthetase) (AtcpMetRS) (MetRS) (Protein OVULE ABORTION 1)	69274	6	132834	140287	124220	116665	132666	123059	134915	132926	118338	129559	148378	145116
PK03499.1	Q9XGM1	V-type proton ATPase subunit D	29059	7	282530	285293	256307	222834	291363	228885	241363	211906	184763	262849	214555	241415
PK19418.1	Q9C827	Coatomer subunit beta'-2 (Beta'-coat protein 2) (Beta'-COP 2)	104467	7	289479	203962	171246	241820	124077	212800	82484.5	158399	175852	82668.7	97160.6	186927
PK27321.1	Q9LNU4	26S proteasome non-ATPase regulator...	55582	7	248893	216164	257489	166294	208706	189918	198207	155392	145142	92006.7	80002.7	103765
PK24997.1	Q9FJX3	Mitochondrial outer membrane protein porin 2 (Voltage-dependent anion-selective channel protein 2) (AtVDAC2) (VDAC-2)	29595	6	409817	3.60661e+06	479788	425884	391382	453808	518706	443817	524575	406506	307643	326455
PK27934.1	Q9M0V6	Ferredoxin--NADP reductase, root isozyme 1, chloroplastic (EC 1.18.1.2) (Root FNR 1) (AtRFNR1)	42396	6	336718	344940	331305	326539	354219	338749	401315	376307	370724	455832	364657	461098
PK29479.1	Q9SJQ9	Fructose-bisphosphate aldolase 6, cytosolic (AtFBA6) (EC 4.1.2.13) (Cytosolic aldolase 2) (cAld2)	38387	20	226604	262831	243881	273608	272946	284762	232546	184417	226302	391558	396226	422584
PK29248.1	Q8VZ57	Alpha/beta-Hydrolases superfamily p...	41839	6	151925	159577	156686	137442	132090	145953	191948	205763	504666	148625	645641	122840
PK17644.1	Q9C8Y1	Probable calcium-binding protein CML23 (Calmodulin-like protein 23)	17654	7	20863.5	9522.65	5462.73	8640.43	5092.67	3684.57	18206.6	6659.34	26677.8	18641.5	6490.86	12640.2
PK21445.1	Q8LBP6	At5g08410 (Ferredoxin/thioredoxin reductase subunit A (Variable subunit) 2) (Putative lipoic acid synthase)	20146	8	707493	635252	577664	609693	654674	661212	668132	707240	294311	600566	736463	617269
PK28523.1	P19171	Basic endochitinase B (EC 3.2.1.14) (Pathogenesis-related protein 3) (AtChiB) (PR-3)	36184	8	121028	68816.4	125717	186869	153818	163412	284520	276882	257747	114925	119046	125374
PK01099.1	Q9SHA0	Bifunctional inhibitor/lipid-transfer protein/seed storage 2S albumin superfamily protein (Uncharacterized protein At2g37870; T8P21.22)	11985	11	74134.4	77313	121770	64771.5	62415.9	95081.9	66413	82751.5	58997.8	75830.6	62273.5	54609.8
PK00659.1	Q9FXA2	Polyadenylate-binding protein 8 (PABP-8) (Poly(A)-binding protein 8)	72779	10	351630	340552	337629	262283	417169	313393	297331	383341	312240	618949	628350	614824
PK08397.1	Q42546	SAL1 phosphatase (3'(2'),5'-bisphosphate nucleotidase 1) (EC 3.1.3.7) (3'(2'),5'-bisphosphonucleoside 3'(2')-phosphohydrolase 1) (DPNPase 1) (Inositol polyphosphate 1-phosphatase 1) (IPPase 1) (Inositol-1,4-bisphosphate 1-phosphatase 1) (EC 3.1.3.57) (Protein FIERY 1)	37564	7	288705	323609	314263	305436	323249	356336	382200	407370	342016	335008	459259	441634
PK05228.1	Q9SK22	40S ribosomal protein S16-1	16631	6	417159	434999	425847	341238	344674	325087	252887	310218	227527	144391	223686	142944
PK26559.1	Q9FZ47	ACT domain-containing protein ACR11 (Protein ACT DOMAIN REPEATS 11)	31295	13	1.41575e+06	1.90112e+06	1.38895e+06	1.54279e+06	1.575e+06	2.17166e+06	1.79542e+06	1.37186e+06	1.64446e+06	1.92001e+06	1.93101e+06	3.07218e+06
PK04197.1	Q9LE82	RAN GTPase-activating protein 1	58827	6	177268	240422	274240	236287	209113	549033	256858	203108	630422	565949	267238	216835
PK07374.1	Q9SZA3	Eukaryotic translation initiation f...	25728	7	192980	213170	212157	176764	169712	176779	161341	95956.1	157890	214151	215722	208035
PK09002.1	Q9FFJ2	Rubredoxin family protein (Uncharacterized protein At5g17170)	28459	9	1.15917e+06	1.09275e+06	1.08792e+06	1.00825e+06	1.07796e+06	1.09472e+06	1.34453e+06	1.22022e+06	798703	660955	651812	660331
PK12346.1	O49203	Nucleoside diphosphate kinase III, chloroplastic/mitochondrial (NDK III) (NDP kinase III) (NDPK III) (EC 2.7.4.6)	25734	6	487500	500335	669656	450621	601114	626368	626313	646589	681716	343421	367274	499296
PK28710.1	Q9S795	Betaine aldehyde dehydrogenase 1, c...	54432	8	210351	245708	223819	238003	211137	189768	292570	256283	217846	297471	281178	295107
PK15022.1	Q9SYG7	Aldehyde dehydrogenase family 7 member B4 (EC 1.2.1.3) (Antiquitin-1) (Turgor-responsive ALDH)	54208	6	117923	134269	137547	113750	104752	104057	127397	146260	129828	116740	128050	140153
PK17322.1	Q9XFH9	Thioredoxin F2, chloroplastic (AtTrxf2) (Thioredoxin F1) (AtTrxf1)	19999	10	1.81546e+06	2.14282e+06	2.04267e+06	2.15483e+06	2.05115e+06	2.03054e+06	1.93297e+06	1.92019e+06	1.9128e+06	1.76192e+06	1.80003e+06	1.77592e+06
PK22140.1	O23166	Thioredoxin-like protein HCF164, chloroplastic (Protein HIGH CHLOROPHYLL FLUORESCENCE 164)	28745	7	75267.6	181505	150072	271195	211148	272842	224446	255764	251317	264867	207866	274721
PK29190.1	O04331	Prohibitin-3, mitochondrial	30400	7	415740	390797	403576	354911	360375	372375	348200	384587	395623	359484	355565	369898
PK11661.1	Q93V56	Soluble inorganic pyrophosphatase 1 (EC 3.6.1.1) (Pyrophosphate phospho-hydrolase 1) (PPase 1)	24484	6	684061	705928	681530	603011	580713	581225	532573	459814	453645	537282	526766	490290
PK20404.1	Q9M1Q2	At3g62220	38994	7	156821	166762	174181	139968	146710	30943.9	100016	143272	48406.3	132804	144970	105261
PK14966.1	F4IC59	Aldolase superfamily protein	46527	6	106656	121352	128706	145315	103065	138491	117909	117460	144270	148097	152615	168682
PK17265.1	P42036	40S ribosomal protein S14-3	16238	7	1.70631e+06	1.64402e+06	1.59545e+06	1.30672e+06	1.20109e+06	1.3654e+06	1.46405e+06	1.39255e+06	1.44724e+06	1.35311e+06	1.38016e+06	1.36833e+06
PK06401.1	O23714	Proteasome subunit beta type-2-A	22541	7	451809	450704	488537	430723	417109	470204	394012	382501	337283	310386	333386	311943
PK24569.1	Q8L940	Pyridoxal 5'-phosphate synthase subunit PDX1.3 (AtPDX1.3) (AtPDX1;1) (PLP synthase subunit PDX1.3) (EC 4.3.3.6)	33216	10	1.24424e+06	1.11696e+06	1.14685e+06	1.43682e+06	1.52774e+06	1.5292e+06	1.27642e+06	1.48911e+06	1.60502e+06	1.37503e+06	1.33033e+06	1.29346e+06
PK22690.1	P62090	Photosystem I iron-sulfur center (EC 1.97.1.12) (9 kDa polypeptide) (PSI-C) (Photosystem I subunit VII) (PsaC)	9038	10	2.81899e+06	2.93435e+06	2.87615e+06	2.48692e+06	2.47563e+06	2.47041e+06	5.57065e+06	5.35697e+06	5.57932e+06	2.26063e+06	2.31434e+06	2.26219e+06
PK22496.1	Q8LB10	ATP-dependent Clp protease proteolytic subunit-related protein 4, chloroplastic (ClpR4) (Protein HAPPY ON NORFLURAZON 5)	33440	6	511534	513193	488515	431616	386102	432848	420545	551658	505973	393599	323474	388385
PK23775.1	Q9M2M0	Probable glucan endo-1,3-beta-glucosidase BG1 (EC 3.2.1.39) (Beta-1,3-glucanase 1) (AtBG1)	37655	7	328742	264275	355819	425173	388491	421225	440791	457711	455342	652084	657858	654544
PK11519.1	Q8RY24	Probable sucrose-phosphate synthase 3 (EC 2.4.1.14) (Sucrose phosphate synthase 3F) (AtSPS3F) (UDP-glucose-fructose-phosphate glucosyltransferase)	119476	10	108992	118386	109779	132856	135170	111496	141621	122246	46297.1	117087	133948	180087
PK09966.1	O04616	Protein CURVATURE THYLAKOID 1A, chloroplastic	17698	7	1.21402e+06	1.12052e+06	1.05999e+06	851316	1.06099e+06	1.14284e+06	771267	159041	284600	627175	419386	250861
PK04542.1	O22607	WD-40 repeat-containing protein MSI...	55759	6	270678	251247	240665	252070	211826	245873	259705	209382	227613	305586	254422	319086
PK00748.1	Q9SK39	Probable steroid-binding protein 3 (AtMP3) (Membrane-associated progesterone-binding protein 2) (AtMAPR2)	11031	11	436694	495159	489743	560898	522259	562637	523587	536277	525057	709304	692839	719819
PK29262.1				6	53993	24295	44085.1	44020.8	54543.5	12089.7	45840.4	47624.8	14385.5	22808.4	41693.3	12602.5
PK25348.1	Q6ID97	ADP-ribosylation factor A1F (At1g10630) (Similar to ADP-ribosylation factor gb|AAD17207)	20623	10	1.2127e+06	1.23135e+06	1.21677e+06	1.08478e+06	1.18852e+06	1.12194e+06	1.03229e+06	875166	948934	777517	685330	560795
PK13535.1	Q8LPN7	E3 ubiquitin-protein ligase RING1-like (EC 2.3.2.27) (RING finger protein 1) (RING-type E3 ubiquitin transferase RING1-like)	35705	6	106864	155773	88656.6	218227	148270	199763	109679	105128	93129.2	155692	130608	152479
PK08202.1	Q8VZB5	Rubisco methyltransferase family protein (Uncharacterized protein At5g14260) (Uncharacterized protein At5g14260; F18O22_50)	57585	6	302710	427263	361976	408522	466804	338151	427879	486295	499767	230891	419970	413570
PK04782.1	Q8L7V3	Probable methyltransferase PMT26 (EC 2.1.1.-)	93049	7	9400.38	10673.5	47848.7	45687.7	48594.9	37287.9	27375.9	24492	23795.5	42176.5	35932.3	40685.9
PK25994.1	Q9FGF0	Phosphoglycerate mutase-like protein 1	31599	9	350137	309104	347040	326267	411094	287290	357987	294001	508055	337191	357810	272458
PK10203.1	P42798	40S ribosomal protein S15a-1	14804	6	367164	364152	514368	295323	567809	332690	368956	497634	343971	365954	224461	561156
PK04045.1	Q9ZUG4	Methylthioribose-1-phosphate isomerase (M1Pi) (MTR-1-P isomerase) (EC 5.3.1.23) (S-methyl-5-thioribose-1-phosphate isomerase) (Translation initiation factor eIF-2B subunit alpha/beta/delta-like protein)	39612	6	134224	190774	109832	111187	132908	124366	185914	126597	162378	168304	161833	198016
PK21371.1	Q38935	Peptidyl-prolyl cis-trans isomerase FKBP15-1 (PPIase FKBP15-1) (EC 5.2.1.8) (15 kDa FK506-binding protein) (15 kDa FKBP) (FK506-binding protein 15-1) (AtFKBP15-1) (FK506-binding protein 2-1) (Immunophilin FKBP15-1) (Rotamase)	16355	7	137720	141343	159077	107401	116812	109954	135861	115580	187032	227772	188755	166993
PK19467.1	Q39255	SKP1-like protein 1A (SKP1-like 1) (UFO-binding protein 1)	17857	9	117771	80705.2	140197	95982.8	118607	158816	78672.1	86696.5	24636	132160	121860	139404
PK00324.1	Q96266	Glutathione S-transferase F8, chlor...	29232	8	390854	459571	557262	409382	488571	531818	389056	351680	265149	376265	423566	408201
PK11447.1				8	13250.7	75667.3	77570.7	66137.8	49243.7	67727.1	64348.3	59262	45768.2	24883.6	45772.1	32503.4
PK05749.1	Q9LMS7	T10F20.8 protein (Translation elongation factor EF1A/initiation factor IF2gamma family protein)	60507	6	77449.2	75537.8	77064.6	42442.7	51508.7	52354	81470.5	54023.1	73351.4	58564.7	68483.5	69630.3
PK03762.1	P56798	30S ribosomal protein S3, chloroplastic	25188	8	580599	623815	571333	425011	438246	495213	370363	465503	517391	310572	210552	157366
PK27954.1	Q9FNE2	Glutaredoxin-C2 (AtGrxC2)	11756	18	233897	239641	160094	232950	238410	288505	263017	254588	165298	289137	275033	309307
PK23767.1	Q9LZ17	40S ribosomal protein S17-4	16019	6	607673	588172	515223	355237	355506	243444	471987	381650	212996	764965	836422	495020
PK18899.1	O65202	Peroxisomal acyl-coenzyme A oxidase 1 (AOX 1) (EC 1.3.3.6) (Long-chain acyl-CoA oxidase) (AtCX1)	74302	6	146663	111514	106617	163812	106219	126073	87783.4	121074	88535	169082	133888	119301
PK14441.1	P46643	Aspartate aminotransferase, mitochondrial (EC 2.6.1.1) (Transaminase A)	47758	7	137320	131818	143507	155703	125622	98362.6	76748	120690	67163.3	121107	139087	91146.1
PK17368.1	Q9LW15	Cytochrome c oxidase subunit 5b-1, mitochondrial (AtCOX5b-1)	19416	7	50489.3	57977.2	62740.7	68472.2	64905.6	57382.9	53849.8	43734.1	25651.5	72615	91442	67201.1
PK01080.1	Q9SX77	Succinate dehydrogenase subunit 5, mitochondrial	28106	7	79139.3	65831.3	68698.5	78262.1	89743.7	78295.5	70374.2	83460.3	81134.2	103801	89800.8	90494.3
PK25075.1	Q8LPJ5	Isocitrate dehydrogenase [NADP], ch...	54196	10	189703	207955	186852	146704	139250	183597	189792	253486	273985	169786	158706	207118
PK09814.1	P34893	10 kDa chaperonin, mitochondrial (Chaperonin 10) (CPN10) (Protein groES)	10812	7	218834	288954	224967	227533	133621	228859	184065	179919	113928	359489	287449	304521
PK02638.1	O49006	Pectinesterase/pectinesterase inhibitor 3 [Includes: Pectinesterase inhibitor 3 (Pectin methylesterase inhibitor 3); Pectinesterase 3 (PE 3) (EC 3.1.1.11) (Pectin methylesterase 27) (AtPME27) (Pectin methylesterase 3)]	64256	8	1.10053e+06	57549.3	1.25356e+06	1.21049e+06	1.06339e+06	1.2765e+06	1.18948e+06	1.38154e+06	1.49995e+06	1.01028e+06	932824	1.03324e+06
PK27529.1	Q9SHG8	At1g17100 (SOUL heme-binding family protein) (SOUL-like protein) (Similar to SOUL Protein)	25388	9	443139	452505	458895	465513	557549	398469	454116	726988	581177	464269	451887	450802
PK24966.1	P29197	Chaperonin CPN60, mitochondrial (HSP60)	61281	18	184887	193083	181036	123447	287301	174648	126993	211834	68032.9	211516	177674	206886
PK02568.1	O64700	Urease accessory protein G (AtUREG)	30083	6	59789.6	130640	134799	76002.9	109386	70604.8	99031.1	50077.4	55448.4	87100.1	107629	111655
PK24793.1	Q9SJ89	Ferredoxin-thioredoxin reductase catalytic chain, chloroplastic (FTR-C) (EC 1.8.7.2) (Ferredoxin-thioredoxin reductase subunit B) (FTR-B)	16434	6	372464	329802	495206	457558	512749	451159	434513	380685	469077	416327	437557	395468
PK06618.1	Q9LV09	Protein BOBBER 1	34507	11	14048.2	35505.5	47606.1	44961	59153.6	38608.8	53719.8	18773	2590.03	45343	10266.1	24161.8
PK07682.1	Q9LEU8	Argininosuccinate lyase, chloroplas...	57512	7	268492	184617	288471	190335	230396	198285	223548	247334	220362	276167	194352	233468
PK24908.1	O48782	Heme oxygenase 1, chloroplastic (AtHO1) (EC 1.14.14.18) (Protein GENOMES UNCOUPLED 2) (Protein REVERSAL OF THE DET PHENOTYPE 4)	32691	6	46637.1	51249.3	25026.7	18465.8	27535.8	16497.8	67506.1	11766.7	57417.6	59221.7	50494.6	29355.3
PK09784.1	Q9LSH2	Glutamate decarboxylase 5	55770	9	391840	368940	371711	391860	387868	356486	336010	344043	361320	233585	239802	237056
PK29531.1	Q9LD55	Eukaryotic translation initiation factor 3 subunit A (eIF3a) (Eukaryotic translation initiation factor 3 large subunit) (Eukaryotic translation initiation factor 3 subunit 10) (eIF-3-theta) (p114)	114300	6	84098.3	60315.9	76011.2	50772.8	54362.9	60480.3	33908.6	43320.3	35008.7	80797.2	75567.6	258508
PK00015.1	Q9SQI8	Dihydrolipoyllysine-residue acetyltransferase component 4 of pyruvate dehydrogenase complex, chloroplastic (EC 2.3.1.12) (Dihydrolipoamide S-acetyltransferase component 4 of pyruvate dehydrogenase complex) (Pyruvate dehydrogenase complex component E2 4) (PDC-E2 4) (PDCE2 4) (plE2)	50080	11	372505	375872	344398	332495	281719	295686	334390	310177	295790	221778	192168	243860
PK17510.1	Q39249	Violaxanthin de-epoxidase, chloroplastic (AtVxDE) (EC 1.23.5.1) (Protein NON-PHOTOCHEMICAL QUENCHING 1)	52017	8	155332	168766	150795	144299	134679	158207	205323	173765	165264	122941	149243	134178
PK20008.1	Q8RWG1	Protein ACTIVITY OF BC1 COMPLEX KIN...	76757	7	393412	207694	279275	325741	246990	365637	305018	281340	373919	236967	149176	143259
PK26799.1	Q9LV21	T-complex protein 1 subunit delta (TCP-1-delta) (CCT-delta) (Chaperonin CCT4)	57775	6	264853	262606	237206	226610	232184	265744	213894	258900	212890	275246	270554	247921
PK03249.1	Q94K88	Tetratricopeptide repeat (TPR)-like superfamily protein (Uncharacterized protein At4g37210)	52275	6	69063.2	291046	35682.2	267842	55852.4	231192	258951	248972	240994	84146.1	107374	65013.3
PK24864.1	P16180	30S ribosomal protein S17, chloroplastic (CS17)	16282	8	958694	1.03213e+06	1.04294e+06	682275	590051	811376	644241	711465	755997	645883	630629	506668
PK13012.1	O81742	Beta-adaptin-like protein C	99097	6	131916	107765	126085	126259	113876	120199	119276	106955	122279	92554.8	77845.8	114023
PK23409.1	O82234	Translation initiation factor IF3-2, chloroplastic (AtIF3-2) (AtINFC-2) (Protein SUPPRESSOR OF VARIEGATION 9)	35142	7	313028	266224	274686	215830	308437	265872	279290	298342	291080	297614	212334	286939
PK09470.1	Q9FKG3	ATP-dependent 6-phosphofructokinase...	58467	6	26282.7	47820.5	22638.5	33457.6	42334.6	33359	45924	36824.8	55810	51766.9	20667.8	55371
PK18263.1	Q9T043	60S ribosomal protein L14-2	15505	8	880471	686148	862442	657618	605011	653644	908865	623663	710176	532827	537210	611963
PK10757.1	F4IBX5	Tetratricopeptide repeat (TPR)-like superfamily protein	45038	6	46080.9	46677.7	42212.3	48793.9	25199.8	34716.2	22500.9	68220.4	21246.1	32528.1	21810.5	29149.9
PK22942.1	Q9SG80	Alpha-L-arabinofuranosidase 1 (AtASD1) (EC 3.2.1.55) (Beta-D-xylosidase) (EC 3.2.1.-)	75045	8	183671	191579	190773	172169	128042	219655	167117	161444	110044	80017.5	118133	72899.3
PK09080.1	Q9SJV2	NAD(P)-linked oxidoreductase superf...	35010	6	356789	332828	318969	322603	242480	281073	313195	292636	276521	356359	346445	353728
PK09708.1	Q9FE18	Peptidyl-prolyl cis-trans isomerase (EC 5.2.1.8)	14857	6	14718.8	6626.17	10397.7	8881.17	118783	14885.4	31627.1	115845	160466	63156.1	17244	67505
PK05109.1	P48641	Glutathione reductase, cytosolic (GR) (GRase) (EC 1.8.1.7) (OBP29)	53871	6	270086	282685	249597	193042	212551	190645	155760	220737	211512	88630.9	82177.6	86788.2
PK06048.1	Q9FMA3	Peroxisome biogenesis protein 5	80912	6	189826	182103	170124	188005	125133	125637	156820	156797	82709.9	149264	165636	189040
PK13701.1	Q9LR64	Photosystem II repair protein PSB27-H1, chloroplastic (Psb27-H1) (Thylakoid lumenal protein PSB27-H1)	18835	11	1.19327e+06	1.2451e+06	1.21386e+06	1.12739e+06	1.03343e+06	1.06654e+06	1.04293e+06	795046	887983	753208	802893	823061
PK21608.1	Q56YU0	Aldehyde dehydrogenase family 2 member C4 (EC 1.2.1.3) (ALDH1a) (Protein REDUCED EPIDERMAL FLUORESCENCE 1)	54360	7	78759.3	162636	140881	137594	132811	125693	139285	149661	99126.8	69238.5	90902.9	35874.8
PK06881.1	Q42533	Biotin carboxyl carrier protein of acetyl-CoA carboxylase 1, chloroplastic (AtBCCP1) (BCCP-1)	29613	12	114590	241336	150915	184848	204027	194825	216802	180491	161776	211024	246460	242060
PK22275.1	Q8LF21	Dynamin-related protein 1C	68723	6	56508.7	57555.1	45075.7	45789.4	46723.5	56787.3	52369.8	52366.8	203116	69941.7	29000.7	39169.8
PK12482.1	Q9M401	Branched-chain-amino-acid aminotran...	44972	7	294875	230846	224934	322084	303513	296725	256424	271988	351986	395239	445497	326531
PK02716.1	Q9SJ62	Protein WVD2-like 4	46697	7	35248.7	512413	41432.2	714128	806503	77846.5	93653.3	96225.8	1.10528e+06	913655	65462.8	94948.8
PK08242.1	Q9XI93	At1g13930/F16A14.27 (F16A14.14) (F7A19.2 protein) (Oleosin-B3-like protein)	16164	26	87200.7	73511.7	76565.4	76558.6	47947	32733.9	5908.31	46760	65155	83511.7	41179.3	14511.8
PK23173.1	Q9SL67	26S proteasome regulatory subunit 4...	49347	6	190054	154720	140791	510169	376227	156048	224616	181412	207053	191202	266100	344249
PK22203.1	Q9M2Z4	Membrane steroid-binding protein 2 (AtMP2) (Membrane-associated progesterone-binding protein 3) (AtMAPR3)	25382	7	163422	206178	182023	256419	204523	272451	110144	151721	102452	188394	205945	196227
PK28042.1	O81148	Proteasome subunit alpha type-4-A (EC 3.4.25.1) (20S proteasome alpha subunit C-1) (Proteasome 27 kDa subunit) (Proteasome component 9) (Proteasome subunit alpha type-3)	27475	7	295312	274090	275106	221965	210533	199603	200056	237600	160875	174089	173743	174824
PK12793.1	Q8L7S8	DEAD-box ATP-dependent RNA helicase 3, chloroplastic (EC 3.6.4.13) (Protein EMBRYO DEFECTIVE 1138)	81156	7	1.19864e+06	1.25049e+06	1.22694e+06	1.1267e+06	1.12614e+06	1.14368e+06	1.31577e+06	1.35204e+06	1.36873e+06	948257	871240	971501
PK00952.1	Q9SRV5	5-methyltetrahydropteroyltriglutamate--homocysteine methyltransferase 2 (EC 2.1.1.14) (Cobalamin-independent methionine synthase 2) (AtMS2)	84584	9	267304	308039	284235	555836	506795	503442	237291	183368	238219	448742	448865	449269
PK27077.1	Q8LGG0	Peptidyl-prolyl cis-trans isomerase FKBP12 (PPIase FKBP12) (EC 5.2.1.8) (12 kDa FK506-binding protein) (12 kDa FKBP) (FK506-binding protein 12) (AtFKBP12) (FKBP-12) (Immunophilin FKBP12) (Rotamase)	11988	9	2650.12	5293.9	2560.52	8092.26	15131.7	722.615	9221.15	11848	13674.1	18979.6	9936.32	18580
PK13767.1	Q9XF91	Photosystem II 22 kDa protein, chloroplastic (CP22) (Protein NONPHOTOCHEMICAL QUENCHING 4) (Protein PHOTOSYSTEM II SUBUNIT S)	28008	7	78726.5	60327.9	92363	69347.5	103708	74514.7	112656	97607.1	130929	126679	135208	95961.6
PK19704.1	F4IT21	Uncharacterized protein	32167	6	416769	450176	472146	522523	232698	542994	476459	504210	497670	498569	484991	508936
PK23817.1	F4JFN3	Heat shock protein 90-6, mitochondr...	90567	10	136594	76566.1	134104	187717	81870	149521	159839	98098.7	148988	146923	165650	141674
PK12658.1	Q38970	Acetyl-CoA carboxylase 1 (AtACC1) (EC 6.4.1.2) (Protein EMBRYO DEFECTIVE 22) (Protein GURKE) (Protein PASTICCINO 3) [Includes: Biotin carboxylase (EC 6.3.4.14)]	251382	8	45772.1	47558.3	32364.5	30920.4	37460.2	46321.3	36144.2	44646.5	69936.5	29845	28161.1	19824.5
PK14031.1	Q9FLP0	65-kDa microtubule-associated protein 1 (AtMAP65-1)	65785	6	97421.9	194844	117578	175084	132573	132528	18837.8	94702.7	62387.6	195514	145716	181397
PK11819.1	P41127	60S ribosomal protein L13-1	23767	6	20426.1	18131.4	23107.1	20858.6	20209.3	15608.1	11568	17381.6	13646.2	18633.6	12311	18339.8
PK22431.1	Q9SR13	Flowering locus K homology domain (Flowering locus KH domain)	63404	8	74502.1	21501.9	107128	131196	126390	76452.7	84944.1	78727.5	15723.1	154239	160150	26015.6
PK15243.1	Q9FEA2	Glutamate--tRNA ligase, chloroplast...	63466	10	415305	285620	384369	254890	349422	389449	289063	310566	273654	497016	412353	483188
PK06495.1	O82514	Adenylate kinase 4 (AK 4) (EC 2.7.4.3) (ATP-AMP transphosphorylase 4) (ATP:AMP phosphotransferase) (Adenylate monophosphate kinase 4) (AMK4)	26932	12	31402.5	64702.2	96269.8	106220	102747	110474	83712.1	33983.4	77161	76085.4	109030	107778
PK13871.1	Q949W8	Putative xylulose kinase	61295	6	165399	55171.9	102309	70966	126715	123250	137077	132361	126094	132985	116150	113141
PK05414.1	Q9SKZ1	Transcription factor Pur-alpha 1 (Purine-rich single-stranded DNA-binding protein alpha 1)	32201	6	372213	302829	285608	281862	249122	286975	269546	247896	273161	143596	239061	249050
PK01589.1	Q9ZU52	Fructose-bisphosphate aldolase 3, chloroplastic (AtFBA3) (EC 4.1.2.13) (Protein PIGMENT DEFECTIVE 345)	42327	19	725024	681195	674941	644483	600936	761802	563938	517173	587082	633152	613953	658973
PK02037.1	P48421	Cytochrome P450 83A1 (EC 1.14.14.43) (CYPLXXXIII) (Protein REDUCED EPIDERMAL FLUORESCENCE 2)	57449	8	58300.9	62503.9	64765.7	60979.4	66323.5	73161	56203.6	57620.4	59442.6	40090.4	46946.6	70505.8
PK13531.1	O48844	26S proteasome non-ATPase regulatory subunit 1 homolog A (26S proteasome regulatory subunit RPN2a) (AtRPN2a) (26S proteasome regulatory subunit S1 homolog A)	108977	6	205964	159691	213145	188832	152440	179014	228566	236711	232563	202000	149518	200156
PK14386.1	Q9LQZ4	At1g75700 (F10A5.27) (Putative transcription initiation factor) (TFIIF-beta 2) (Transcription initiation factor IIF, beta subunit)	29711	6	9030.27	7359.45	25851	8726.35	29877.9	2265.55	8480.93	4444.74	2802.83	29095.6	6682.73	8322.3
PK02342.1	P42742	Proteasome subunit beta type-1 (EC 3.4.25.1) (20S proteasome beta subunit F-1) (Proteasome component 5) (Proteasome subunit beta type-6) (TAS-F22/FAFP98) (TAS-G39.20)	24644	7	187179	229325	241355	238500	180988	221185	271405	167553	205872	239737	189752	232255
PK24616.1	O64903	Nucleoside diphosphate kinase II, chloroplastic (NDK II) (NDP kinase II) (NDPK II) (NDPK Ia) (EC 2.7.4.6)	25550	10	742097	755168	820749	789420	1.44082e+06	829107	1.10792e+06	1.29232e+06	1.32267e+06	1.62647e+06	1.72303e+06	1.7622e+06
PK25854.1	O82299	Putative chloroplast RNA binding protein (RNA-binding (RRM/RBD/RNP motifs) family protein)	33786	6	324797	382524	358233	380505	368461	414418	402346	392398	360392	419364	494295	466393
PK11842.1	Q9LT08	26S proteasome non-ATPase regulatory subunit 14 homolog (EC 3.4.19.-) (26S proteasome regulatory subunit RPN11) (AtRPN11)	34353	6	259007	280496	220040	258703	233279	282877	266951	237254	245342	299776	281135	371320
PK03279.1	Q9FNN5	NADH dehydrogenase [ubiquinone] flavoprotein 1, mitochondrial (EC 1.6.5.3) (EC 1.6.99.3)	53449	6	225135	169028	186636	199559	166557	176033	162618	216240	187184	135280	164089	175379
PK26078.1	Q9ZSA2	Calcium-dependent protein kinase 21	59894	6	192987	180495	168812	173892	142540	181360	108462	110483	132501	114794	112828	164062
PK12318.1	Q96533	Alcohol dehydrogenase class-3 (EC 1.1.1.1) (Alcohol dehydrogenase class-III) (Glutathione-dependent formaldehyde dehydrogenase) (FALDH) (FDH) (GSH-FDH) (EC 1.1.1.-) (S-(hydroxymethyl)glutathione dehydrogenase) (EC 1.1.1.284)	40699	12	426454	456997	557923	335055	399877	322070	319881	333483	322176	232139	351594	257800
PK23491.1	Q8VXZ7	Alpha-galactosidase 3 (AtAGAL3) (EC 3.2.1.22) (Alpha-D-galactoside galactohydrolase 3) (Melibiase)	48363	6	203403	140841	150012	228284	186512	214216	207886	181783	205317	206373	196800	224501
PK29209.1	Q9M888	T-complex protein 1 subunit zeta 1	58950	7	205370	223344	194359	185236	116070	230202	208802	204701	187925	162455	205405	234063
PK07356.1	Q9LV93	ABC transporter F family member 5	78001	6	118420	131111	101900	96101	87621	101286	110132	90042	96507.4	74830.9	106216	79237
PK23313.1	Q39054	Molybdopterin biosynthesis protein ...	71279	6	39915.3	32581.2	46891.6	39256.5	54662.1	33492	26060.4	22036.9	35756.9	35878.9	21369.5	31190.1
PK00461.1	Q8LAS8	S-formylglutathione hydrolase	31656	8	605135	533430	527762	552122	475804	560240	520703	465016	470268	514924	514451	522093
PK18044.1	Q93Y35	26S proteasome non-ATPase regulator...	44282	6	161479	118157	209098	79192.4	91964.2	97921.3	177355	137616	137932	208398	113694	102826
PK29694.1	P28185	Ras-related protein RABA1a	23927	6	25121.7	21213.3	34138.4	31618.3	30979	27056.9	29754.2	39540.6	27486.5	16189.1	25637.5	20140.3
PK09416.1	Q9LVA0	BAG family molecular chaperone regulator 7 (Bcl-2-associated athanogene 7)	51567	6	73619.9	79697.5	106291	69500.8	82517	63952.7	85502.3	83654.9	96421.3	15890.6	85821.2	61360.2
PK06855.1	P51414	60S ribosomal protein L26-1	16945	7	781050	806157	757047	611218	552195	659455	594634	552427	531628	322778	342549	347825
PK00699.1	Q9SSM7	Abscisic acid receptor PYL3 (PYR1-like protein 3) (Regulatory components of ABA receptor 13)	23291	5	161725	149708	53451.9	166734	154516	167733	70575.6	169817	169849	154489	17535.5	114222
PK00858.1	P42795	60S ribosomal protein L11-1 (L16A)	20831	7	452831	492699	472828	372585	272766	383309	344467	366000	296547	233885	258829	293271
PK04882.1	O80568	Inositol 1,3,4-trisphosphate 5/6-kinase 4 (AtItpk-4) (Inositol-triphosphate 5/6-kinase 4) (Ins(1,3,4)P(3) 5/6-kinase 4) (EC 2.7.1.159) (Inositol-tetrakisphosphate 1-kinase 4)	54180	7	159116	176879	315228	169211	155672	161356	80041	90624.7	133353	75164.2	109688	79280.5
PK06348.1	Q9LU64	Superoxide dismutase [Fe] 2, chloroplastic (EC 1.15.1.1) (Protein ALBINO OR PALE GREEN 8) (Protein FE SUPEROXIDE DISMUTASE 2)	34664	6	216394	168621	218990	267462	238958	262665	216216	191122	193882	203902	201926	189684
PK27574.1	Q93V88	Probable protein phosphatase 2C 62	78924	6	124622	78309.6	79387.4	86517.4	62132.9	75039.3	43626.5	60895.9	33577.9	73266.2	78596.2	54732.5
PK13490.1	Q56XY2	P-loop containing nucleoside triphosphate hydrolases superfamily protein (Uncharacterized protein At5g22370)	33565	7	62739	55856.9	74678.5	69511.7	136552	83625.4	138184	49523.6	59635.3	78139.1	65209.7	16642
PK01882.1	P43287	Aquaporin PIP2-2 (Plasma membrane intrinsic protein 2-2) (AtPIP2;2) (Plasma membrane intrinsic protein 2b) (PIP2b) (TMP2b) [Cleaved into: Aquaporin PIP2-2, N-terminally processed]	30453	7	359834	318097	304412	332311	333401	290293	254224	255035	265215	121560	119670	128064
PK04043.1	P35614	Eukaryotic peptide chain release factor subunit 1-3 (Eukaryotic release factor 1-3) (eRF1-3) (Omnipotent suppressor protein 1 homolog 3) (SUP1 homolog 3)	49007	8	270000	197421	236214	185435	206895	306224	269752	247077	246243	299118	374342	334864
PK10151.1	P27521	Chlorophyll a-b binding protein 4, chloroplastic (LHCI type III CAB-4)	27734	17	724607	712555	647013	758444	572915	717618	703954	684014	679462	78854.6	415916	293646
PK06054.1	O64688	Pyruvate dehydrogenase E1 component subunit beta-3, chloroplastic (EC 1.2.4.1)	44015	5	490902	490817	467863	489824	534017	501400	477888	481491	394001	688162	693294	660697
PK10618.1	Q9ZU93	Plant UBX domain-containing protein 2 (PUX2) (AtPUB3) (CDC48-interacting UBX-domain protein 2)	51064	6	73923.4	70433.1	189593	80266.7	172214	60932.1	162439	34152	115548	72285.8	127071	228015
PK02986.1	Q9SCN8	Cell division control protein 48 ho...	90340	6	34876.6	34327.6	6642.82	29618.3	54379.7	32911.6	28954.4	34269.8	23737.8	18271	28376.8	33373.8
PK28254.1	Q9FFE0	Putative 4-hydroxy-4-methyl-2-oxoglutarate aldolase 2 (HMG aldolase 2) (EC 4.1.3.17) (Oxaloacetate decarboxylase) (OAA decarboxylase) (EC 4.1.1.3) (Regulator of ribonuclease activity homolog 2) (RraA-like protein 2)	17820	6	481827	548178	593065	534819	386864	485504	488325	418661	337824	490618	338652	447470
PK16603.1	Q9AV97	2-dehydro-3-deoxyphosphooctonate al...	31657	7	79280.1	73534.1	61535.4	102108	113817	103178	95413	55651.5	49164.7	121698	110657	146371
PK05165.1	Q9C7F7	Non-specific lipid transfer protein GPI-anchored 1 (AtLTPG-1) (Protein LTP-GPI-ANCHORED 1)	19759	14	584151	604531	585801	755218	630676	731763	700137	648190	730584	762632	842925	769228
PK23791.1	Q9LS48	protein SLOW GREEN 1, chloroplastic	35631	9	17753.7	50130	52066.1	46402.9	58031.7	21788.9	174724	166414	180130	52498.6	57958.8	54419.6
PK09914.1	O03983	Probable desiccation-related protein LEA14	16543	6	284958	267502	225656	258748	224585	217185	217070	217326	185437	227698	219989	233186
PK16224.1	Q42139	AT4g32260/F10M6_100 (ATP synthase beta chain (Subunit II)) (EC 3.6.1.34) (ATPase, F0 complex, subunit B/B', bacterial/chloroplast) (H+-transporting ATP synthase chain 9-like protein) (H+-transporting ATP synthase chain9 - like protein)	23918	9	433588	411952	347096	378048	353385	370090	287365	262107	281447	284994	226987	270599
PK20809.1	Q9ZNT1	NADH--cytochrome b5 reductase 1 (EC 1.6.2.2)	31490	7	201522	229332	221457	208413	193211	225462	223638	208316	198145	202550	165266	178654
PK16102.1	O80842	Cell division protein FtsY homolog, chloroplastic (Chloroplast SRP receptor homolog, alpha subunit CpFtsY) (Fused signal recognition particle receptor)	39679	6	38757.3	27515.7	7442.87	36497.8	44186.2	34788.3	20370	38918.2	41185.3	68491.4	13450.3	14964.3
PK11470.1	O04350	Tubulin-folding cofactor A (AtTFCA) (CFA) (Protein KIESEL) (TCP1-chaperonin cofactor A) (Tubulin-specific chaperone A)	12824	6	17084.9	32515.2	14106.3	41495.9	4953.1	6917.44	35103.3	9901.05	45416	7911.44	5909.39	40109.7
PK23667.1	O48529	Rhodanese-like domain-containing protein 9, chloroplastic (Sulfurtransferase 9) (AtStr9)	25510	8	217154	233793	180861	243492	257620	219326	236700	199333	211901	216691	216869	234227
PK14558.1				6	357194	417858	509172	481034	286476	533481	440862	414388	420238	489339	510213	475646
PK02913.1	F4HR88	Leucine-rich repeat (LRR) family protein	51742	6	207756	195348	158544	230728	220521	158678	154004	153610	150553	257999	283111	290790
PK25794.1	Q9MAU3	Transcription initiation factor TFIID subunit 6 (Protein EMBRYO DEFECTIVE 2781) (TATA box associated factor II 59) (TBP-associated factor 6) (AtTAF6) (Transcription initiation factor TFIID subunit D5)	61365	6	1.58442e+06	1.57279e+06	1.82648e+06	1.33869e+06	1.4344e+06	1.41655e+06	1.43301e+06	1.34903e+06	1.24378e+06	1.28413e+06	1.29018e+06	1.30742e+06
PK07842.1	Q96251	ATP synthase subunit O, mitochondrial (Oligomycin sensitivity conferral protein) (OSCP)	26322	6	265562	279147	252113	296428	309493	312099	260650	241649	217017	290425	320616	307079
PK07232.1	Q9FJ50	Abscisic acid receptor PYL11 (PYR1-like protein 11) (Regulatory components of ABA receptor 5)	17805	6	90852.1	71908.1	95727.6	69829.6	66761.8	130441	110127	105990	101016	60232.7	51398.4	65629.4
PK11466.1	P49077	Aspartate carbamoyltransferase, chl...	43167	7	197771	342172	359074	426014	469296	349650	467904	495975	414195	309196	298332	356031
PK01456.1	Q9SR70	Peptidyl-prolyl cis-trans isomerase FKBP16-4, chloroplastic (PPIase FKBP16-4) (EC 5.2.1.8) (FK506-binding protein 16-4) (AtFKBP16-4) (Immunophilin FKBP16-4) (Rotamase)	24504	8	440476	410639	398410	396538	368531	391004	386839	353748	363529	173894	176524	180909
PK00530.1	Q94K68	DUF1995 domain protein, putative (D...	38046	5	317128	301462	297511	300213	301935	321129	440555	332230	343475	408628	431785	304932
PK19642.1	P40941	ADP,ATP carrier protein 2, mitochon...	41746	7	162897	185689	182265	155246	145492	179820	172356	179756	188311	38655.9	38241.8	58162
PK23924.1	Q9FYC2	Pheophorbide a oxygenase, chloropla...	60756	5	130939	105004	114593	101037	64489	104276	75833.7	112580	120428	10271.5	55298.9	48034.4
PK08078.1	O04151	Calreticulin-1	48527	5	1.09393e+06	1.17741e+06	1.08578e+06	1.28355e+06	1.33967e+06	1.28947e+06	1.12491e+06	1.03117e+06	1.02899e+06	1.97491e+06	2.05627e+06	2.05398e+06
PK12315.1				8	95942.3	95973.9	56964.6	189247	163969	184075	87813.4	112774	81639.6	132353	61973.8	156416
PK27836.1	Q9LM71	Peptidyl-prolyl cis-trans isomerase FKBP18, chloroplastic (PPIase FKBP18) (EC 5.2.1.8) (FK506-binding protein 18) (AtFKBP18) (Immunophilin FKBP18) (Rotamase)	25530	6	347749	69172	386711	369750	542528	485699	341198	659073	543997	575989	559709	554862
PK24621.1	Q8H0X6	Cysteine proteinase inhibitor 6 (AtCYS-6) (PIP-M) (PRLI-interacting factor M)	26294	13	143395	142290	126626	116611	105253	106744	77483.9	74913.7	81306.2	76555	87321	95127.6
PK25682.1	Q96266	Glutathione S-transferase F8, chloroplastic (AtGSTF8) (EC 2.5.1.18) (AtGSTF5) (GST class-phi member 8) (Glutathione S-transferase 6)	29232	5	536771	638119	615770	566529	574295	591631	183166	210947	215104	440407	481535	475897
PK06853.1	Q9SXC0	NAD(P)-linked oxidoreductase superf...	36730	6	388653	339470	385182	396261	436759	350515	383052	343712	373053	465105	414332	490351
PK25861.1	F4JKW0	Thioredoxin family protein	37056	8	266528	371065	128025	364147	347372	284835	401773	384981	193428	93946.1	183331	85715.8
PK14193.1	Q9SI20	Elongation factor 1-delta 2 (EF-1-delta 2) (Elongation factor 1B-beta 2) (eEF-1B beta 2)	25266	8	594828	530114	506493	374163	542277	560004	439932	273420	395623	689859	650413	647579
PK20503.1	Q9M9W1	60S ribosomal protein L22-2	14018	8	800612	561873	830356	471270	383090	463018	253160	291865	335917	610709	589944	565657
PK01283.1	Q93ZH0	LysM domain-containing GPI-anchored protein 1	43490	10	118190	104261	114814	143539	135350	112812	130249	97610.1	119393	231639	87217.6	240480
PK01669.1	Q01667	Chlorophyll a-b binding protein 6, chloroplastic (LHCI-730) (LHCII type III CAB-6) (Light-harvesting complex protein Lhca1)	25996	14	5.45699e+06	5.29101e+06	5.42238e+06	4.32005e+06	4.67758e+06	4.06575e+06	5.00728e+06	4.782e+06	4.81986e+06	2.95987e+06	2.955e+06	2.80472e+06
PK01155.1	F4JQJ7	PLC-like phosphodiesterases superfamily protein	44332	6	254226	262129	189420	345473	288981	336603	269593	291427	248344	425384	337354	344694
PK01700.1	Q9XJ27	30S ribosomal protein S9, chloroplastic	22577	6	575894	550516	542491	461499	375538	410932	450789	438793	476434	401332	305492	408329
PK29582.1	Q9SYL9	50S ribosomal protein L13, chloroplastic (CL13) (Protein EMBRYO DEFECTIVE 1473)	26789	8	296496	341647	300667	251488	226500	212433	262123	212899	258755	140805	144511	133872
PK04473.1	Q9FJU4	Inositol oxygenase 5	36544	5	154623	149235	151963	172706	102176	170192	186646	295070	322951	228576	89449.9	244053
PK11301.1	Q9FV52	Methionine aminopeptidase 1B, chlor...	40424	5	117418	109396	130342	119348	128364	99257.3	163393	162885	171924	156300	185601	204233
PK05980.1	Q9FLF0	40S ribosomal protein S9-2	23161	6	778380	763228	768486	623312	607151	604566	691786	649538	657986	387861	390280	397276
PK26858.1	P42734	Probable cinnamyl alcohol dehydrogenase 9 (AtCAD9) (EC 1.1.1.195)	38934	6	45982.3	60548.6	76895.2	56725.6	50978.1	81143.7	84909.9	54998.2	56834.7	98689	52501.7	102770
PK21975.1	Q9SIU0	NAD-dependent malic enzyme 1, mitochondrial (AtNAD-ME1) (NAD-malic enzyme 1) (EC 1.1.1.39)	69656	7	353478	210211	193390	184143	215292	177911	198885	89095.8	145011	151131	187611	170003
PK04319.1	Q93Y08	Protein ACTIVITY OF BC1 COMPLEX KINASE 8, chloroplastic (ABC1-LIKE KINASE 8) (EC 2.7.11.1) (ABC2 homolog protein 13) (AtATH13) (Oxidative stress-related ABC1-like protein 1, chloroplastic) (AtOSA1)	86023	5	66756.3	50234.4	59199.8	38664	81107.6	62576	64456.7	72440	49108.1	45535.1	42778.8	18030.5
PK01895.1	P16972	Ferredoxin-2, chloroplastic (AtFd2)	15539	72	74476.1	61240.6	64728.6	218609	199861	199297	107878	98485	103677	75811.2	98589.1	105061
PK01437.1	Q9SGA2	Glycerophosphodiester phosphodieste...	40715	5	221380	198027	213844	271253	276664	187023	250739	256161	249494	249578	267461	258354
PK05452.1	Q9ZUT9	40S ribosomal protein S5-1	22991	5	726886	747759	800474	658032	700677	665037	753209	716787	746027	932066	913745	907567
PK16115.1	Q96252	ATP synthase subunit delta', mitochondrial (F-ATPase delta' subunit)	21548	8	561734	571549	623313	723607	722231	754122	655496	722284	601025	728817	813972	707020
PK11254.1	O50039	Ornithine carbamoyltransferase, chl...	41002	7	140080	168548	152916	146015	143454	131074	138077	115025	125878	101024	96811	106992
PK11921.1	O64866	Calcium-binding EF-hand family protein (Expressed protein) (Uncharacterized protein At2g44310)	15821	13	256100	294105	382312	423753	479273	328449	465276	279870	359363	311914	405023	450116
PK29751.1	Q8S4Y1	Acetyl-CoA acetyltransferase, cytos...	41412	6	108449	112431	104960	128875	157065	32665	74907.8	88526.7	91849.7	90876.2	97593.4	153434
PK19734.1	Q67YL8	Myb-like protein X (mRNA, clone: RAFL24-22-E06)	52861	5	54771.5	22196.4	29923.9	26303.9	27231.3	24341.9	27843.1	26522.1	30721	23486.8	19227.9	32609
PK05751.1	Q9M2U5	Endochitinase EP3 (EC 3.2.1.14) (Chitinase class IV) (AtchitIV) (Protein HOMOLOG OF CARROT EP3-3 CHITINASE) (AtEP3)	29436	6	187007	213701	207929	201726	185692	180431	206419	172388	163496	255080	255695	190606
PK22266.1	F4HYF3	Bifunctional D-cysteine desulfhydra...	43900	6	205132	149320	195469	175447	267599	159666	207343	231605	229429	132412	133833	92129.3
PK22991.1	Q8VXY0	Expressed protein (Uncharacterized protein At2g36145)	19908	5	253321	286661	306568	283819	277070	290732	251413	282779	294588	221533	244692	261515
PK26648.1	F4K9G5	Tautomerase/MIF superfamily protein	13163	5	750087	816699	789827	839594	941670	840037	832547	913413	1.09286e+06	1.21337e+06	1.33467e+06	1.30836e+06
PK02973.1	O23461	L-arabinokinase	114261	5	57921.5	31599	63003.8	79509.8	104019	75318.7	277293	75984.7	269317	80895	292135	36675.3
PK21515.1	Q9SS87	Protein SIEVE ELEMENT OCCLUSION B (AtSEOb) (Protein SIEVE ELEMENT OCCLUSION-RELATED 1) (AtSEOR1)	85270	25	439257	430866	423680	300364	282047	344979	229221	243913	215492	185399	180119	172812
PK17472.1	P32069	Anthranilate synthase alpha subunit...	69816	5	215244	183282	233884	129628	221109	187585	274636	253155	219483	106688	82039.4	91497.3
PK27110.1	F4JUE0	2Fe-2S ferredoxin-like superfamily protein	19132	5	37647.7	36887.3	66078.9	75340.3	71573.7	68590.5	70221	53424	56372.9	56795	55067.9	51148.8
PK23257.1	Q9LYL4	Potassium transporter (Uncharacterized protein At3g56290) (Uncharacterized protein At3g56290; F18O21_250) (Uncharacterized protein F18O21_250)	19923	7	149126	206579	184236	204157	202363	179395	185365	203329	226514	142335	142103	143505
PK13263.1	Q8LDW8	Probable hydroxyacylglutathione hyd...	36625	5	127671	180175	167372	248000	214532	246126	191164	137217	143205	210907	200282	207764
PK21673.1	Q9FF52	60S ribosomal protein L12-3	17843	6	1.33992e+06	1.35603e+06	1.34098e+06	1.19665e+06	1.20596e+06	1.16189e+06	1.12964e+06	1.16305e+06	1.33188e+06	1.78225e+06	1.82725e+06	1.79073e+06
PK23480.1	Q9LUG8	AT3g23600/MDB19_9 (Alpha/beta-Hydrolases superfamily protein) (Contains similarity to endo-1,3-1,4-beta-D-glucanase)	25862	5	280059	278381	63801.9	281856	160203	287503	263219	257414	164503	392383	383549	329981
PK19904.1	O64740	Protein transport protein SEC13 homolog B (SEC13-like protein B)	32642	5	293667	285513	295650	191244	131955	246699	186595	206529	235218	279191	274220	239272
PK18843.1	Q9ZWA8	Fasciclin-like arabinogalactan protein 9	26115	14	6929.26	25584.9	27440.4	12447.1	145095	47245.2	84721.4	115455	123524	51470.1	7144.05	91382.5
PK09722.1	Q3EDA9	Putative pentatricopeptide repeat-containing protein At1g16830	69669	7	5830.13	3515.52	8558.16	8694.57	16146.8	10582.6	1813.96	9855.85	3229.8	33360.2	34886.9	9644.95
PK09397.1	Q9FGS4	Quinolinate synthase, chloroplastic	78934	5	132253	122886	123389	122025	113121	115471	120058	117144	100896	83777.5	76875.4	89136.2
PK06320.1	Q8LDV3	Uncharacterized protein At4g13200, chloroplastic	20430	11	220938	230435	234642	240575	198666	173027	343810	221901	240756	201230	208952	227108
PK05265.1	Q08770	60S ribosomal protein L10-2 (Wilms tumor suppressor protein homolog)	24909	6	708477	674045	690266	532973	551880	489528	587410	457490	583753	417251	438427	429443
PK14786.1	Q9LQU4	Protein PLANT CADMIUM RESISTANCE 2 (AtPCR2)	16742	14	89020.3	163071	124652	298868	255446	286610	297706	306712	315798	175949	164218	154164
PK06478.1	Q9FKC0	60S ribosomal protein L13a-4	23590	5	364389	374806	426685	270064	288820	317921	294329	310524	339553	201159	189760	213178
PK02757.1	O49292	PsbP domain-containing protein 4, chloroplastic (OEC23-like protein 5)	28501	5	92982.5	169016	174197	171503	209711	162034	209467	218534	190957	172728	154299	146741
PK07451.1	Q8RUF8	Omega-amidase, chloroplastic	40330	5	279313	383081	461719	354001	375182	364547	347818	426233	395467	358330	187400	236713
PK15766.1	Q9LZ08	Protein MODIFIER OF SNC1 11	22779	6	4740.8	13860.1	7849.8	31275.3	12741.1	11506.3	3044.05	10485.5	24909	9020.36	3217.12	25210.9
PK05006.1	Q8LA96	Putative RRM-containing protein (Putative splicing regulatory protein) (RNA-binding (RRM/RBD/RNP motifs) family protein)	33548	7	60488.6	56306.1	67413.3	72691.5	75730.3	80156.8	44951.8	66974.6	48978.2	49314.3	71423.1	85729.1
PK10600.1	Q94F49	Probable histone H2A.5 (HTA7)	15908	15	140442	88322.3	73753.7	175203	114051	151540	94416.8	96081.6	118860	171302	152672	157091
PK09282.1	Q9SMV6	Protein EXPORTIN 1A	123243	5	51228	56249.5	59001.2	52077.2	58860.6	79900.9	84142.9	66939.9	93869.7	44105	69540.6	49338.1
PK20378.1	Q8S9J6	Aspartyl protease family protein At5g10770 (EC 3.4.23.-)	49864	6	123436	214699	184258	209547	161941	192365	167453	103484	145524	60230.9	74579.7	36430.4
PK15560.1	Q9FK60	Superoxide dismutase [Cu-Zn] 3 (EC 1.15.1.1) (Copper/zinc superoxide dismutase 3)	16941	9	62169	38813.6	24969.2	5984.63	36985.2	27351.7	15709.6	43108.5	26679.2	37287.9	35711.9	43869.6
PK12095.1	Q9FJW4	NADH dehydrogenase [ubiquinone] iron-sulfur protein 4, mitochondrial (Protein FROSTBITE1)	17134	6	72466.9	153258	115324	145341	128057	147070	174697	227591	35109.5	14623.7	32443.3	84626.9
PK18243.1	Q9LU40	Mannan synthesis related protein 1 (O-fucosyltransferase family protein) (Uncharacterized protein At3g21190)	46799	5	304529	258414	270574	263695	271258	268102	241669	228083	240817	306234	296063	321257
PK20054.1	Q9M2V1	Protein NCA1 (NO CATALASE ACTIVITY 1)	44530	5	197825	137063	109976	163163	123656	154210	97480.1	89283.7	120832	125581	139808	86481.9
PK09539.1	Q9LHA4	V-type proton ATPase subunit d2	40788	6	295284	365616	312004	304999	204051	269206	274501	237658	195112	219133	202052	226831
PK19102.1	F4JM51	Phosphorylase superfamily protein	38484	5	34055.4	164338	142053	40337.1	98190.5	67870	158319	133502	209503	240017	244060	197773
PK20094.1	Q9SGW3	26S proteasome non-ATPase regulator...	30706	5	117564	117922	128416	203345	176044	236117	120729	125267	234507	278276	276056	271404
PK25668.1	Q9M1R2	Proline--tRNA ligase, cytoplasmic (EC 6.1.1.15) (Prolyl-tRNA synthetase) (ProRS)	60756	5	101131	107656	132692	111725	94341.9	545206	118691	103265	91644.2	86011	55158.3	90988.9
PK12072.1	F4HZK4	Tetratricopeptide repeat (TPR)-like superfamily protein	177634	10	267110	244568	256340	199629	176681	245728	269896	256538	240562	176150	188135	180331
PK11078.1	Q9SF29	Syntaxin-71 (AtSYP71)	29983	5	123345	138720	132270	105082	126210	114123	107526	76886.7	118344	120552	116536	123758
PK09272.1	Q9ZSD4	Syntaxin-121 (AtSYP121) (Syntaxin-related protein At-Syr1)	37957	5	7471.27	13169.9	11114.4	2044.67	11105.8	5635.02	59544.6	57880.4	3507.8	22753.8	6241.59	24064
PK15903.1	F4J6A1	Eukaryotic translation initiation factor 3 subunit G (eIF3g) (Eukaryotic translation initiation factor 3 RNA-binding subunit) (eIF-3 RNA-binding subunit) (Eukaryotic translation initiation factor 3 subunit 4)	35663	6	133876	169682	161244	152588	177517	154134	172466	161798	162187	183945	179889	196363
PK27857.1	P56801	30S ribosomal protein S8, chloroplastic	15479	6	309208	287980	308954	241165	217039	242985	232716	199970	228328	174072	166402	132224
PK15929.1	Q9CAP8	Long chain acyl-CoA synthetase 9, c...	76176	6	204277	276445	282772	275347	332757	276834	303742	230089	354847	74082.9	100527	229250
PK01256.1	Q9LU39	Glutamyl-tRNA reductase-binding pro...	35463	6	132120	132428	136668	105253	106184	120611	99006.5	108762	113943	228626	136812	142289
PK22811.1				5	117308	132485	157858	105867	51076.6	87792.7	140892	125480	119247	122774	116320	146451
PK13981.1	P42732	30S ribosomal protein S13, chloroplastic (CS13)	19097	5	210921	107194	201965	216686	180268	88532.1	170593	171108	212562	178355	149975	187688
PK09495.1	Q9FM19	Hypersensitive-induced response pro...	31431	5	148609	223658	225591	180531	192562	236208	135310	178633	161239	207241	213269	239577
PK01876.1	O65351	Subtilisin-like protease SBT1.7 (EC 3.4.21.-) (Cucumisin-like serine protease) (Subtilase subfamily 1 member 7) (AtSBT1.7) (Subtilisin-like serine protease 1) (At-SLP1)	79415	5	238483	248159	236755	183542	144708	96046.9	50865.4	157870	38639	148910	162975	175656
PK13223.1	P57752	Acyl-CoA-binding domain-containing protein 6 (Acyl-CoA binding protein 6) (Acyl-CoA-binding protein) (ACBP)	10386	15	280157	281515	364692	262849	366446	406300	295266	269050	145874	454353	431006	274426
PK03854.1	Q9SGR6	AT1G76160 protein (SKU5 similar 5) (T23E18.10)	60041	11	55572.2	241523	211828	55513.5	87869.4	221598	259996	41765	242035	27835.1	173386	217148
PK14777.1	Q9T0A0	Long chain acyl-CoA synthetase 4	74508	6	347440	229949	237684	196889	196977	230986	318330	283415	259459	252174	184247	227912
PK27606.1	O04450	T-complex protein 1 subunit epsilon	59384	5	136988	209032	219521	160007	170612	156579	176382	161206	178469	225984	214983	208115
PK26041.1	Q9SA77	UDP-arabinose 4-epimerase 1 (EC 5.1.3.5) (UDP-D-xylose 4-epimerase 1)	46311	5	158898	154067	152352	168377	155753	144142	151664	156442	166029	152457	143522	136861
PK23379.1	Q9LU85	Probable plastid-lipid-associated p...	27163	5	231473	327688	334948	292806	281365	267751	313796	282147	290677	198579	192812	218421
PK02592.1	Q6NPF9	Thioredoxin Y1, chloroplastic (AtTrxy1)	19250	9	109965	104047	106603	117193	106128	100905	83673.8	83265.3	95765.2	109973	115481	108431
PK25257.1	Q9FVR6	Uncharacterized protein At1g32220, chloroplastic	31979	8	251142	292516	274903	358078	393568	367674	519798	359635	494500	362719	243373	522308
PK04610.1	Q9LU01	Ycf3-interacting protein 1, chloroplastic (Protein CHLOROPLAST ENHANCING STRESS TOLERANCE) (AtCEST)	31816	6	10705.9	6051.78	24083.1	29040.5	25919	31345.5	27915.7	29179.8	34902.9	32618.5	4187.26	20620.4
PK18907.1	Q9SXJ6	ATP-dependent Clp protease proteolytic subunit 3, chloroplastic (EC 3.4.21.92) (Endopeptidase ClpP3) (nClpP3) (nClpP4)	33925	5	149923	159888	191767	173350	171504	185076	175322	159598	170911	189716	109940	151019
PK23802.1	P92959	50S ribosomal protein L24, chloroplastic (CL24) (Protein SUPPRESSOR OF VARIEGATION 8)	21977	5	586846	592806	570424	445696	405842	469456	395585	372278	374655	447394	432145	423832
PK00110.1	Q8RWQ9	Thiol protease aleurain-like (EC 3.4.22.16)	39542	12	743901	211499	574432	746585	744985	761920	810902	569680	579917	630024	589310	649408
PK29600.1				6	367166	275897	300416	247559	282428	215180	337286	365588	335308	466177	292921	269729
PK03781.1	Q9LVP1	DNA topoisomerase 3-alpha (EC 5.99.1.2)	103407	5	5423.48	4983.22	9284.18	19975.6	8753.84	20029.9	18130.2	14142.6	17877.1	12464.6	6738.94	23481.5
PK15534.1	Q9LHT0	Tropinone reductase homolog At5g060...	28292	5	116524	115699	113262	102417	81683.7	100989	91174.5	65879.8	93270	76513.7	72776.7	73869.3
PK27087.1	P25269	Tryptophan synthase beta chain 2, chloroplastic (EC 4.2.1.20)	51601	5	4512.7	46999.5	46123.5	32777.2	5048.03	35902.2	40162.7	37167.8	8714.48	7349.37	26508.1	25319.2
PK08444.1	Q9SJ44	Ubiquitin-conjugating enzyme E2 variant 1C (Ubc enzyme variant 1C) (Protein MMS ZWEI HOMOLOG 3)	16481	6	174204	187011	193638	202322	181472	194046	196344	172258	128637	186620	207423	158767
PK17142.1	P49599	Protein phosphatase 2C 57	42719	6	103946	106610	115159	122917	100794	87298.2	116385	120646	103470	77315	72787.4	81698.4
PK05279.1	F4KDA6	Protein LOW PSII ACCUMULATION 2, chloroplastic	20213	5	41816.2	19750.8	33433.8	29060.2	25897.9	31911.2	36008.4	30355.3	30857.3	6224.44	10389.9	26188.3
PK10905.1	Q43307	Glycerol-3-phosphate acyltransferase, chloroplastic (GPAT) (EC 2.3.1.15)	50421	5	242178	294584	262048	321834	340598	310361	292125	344706	289081	317460	291169	318742
PK24005.1	Q9C5C4	Acetylornithine deacetylase (EC 3.5.1.16) (N-acetylornithinase) (AO) (Acetylornithinase) (NAO)	48217	5	256565	268199	269302	184634	249553	236410	261191	202037	277215	203283	200201	254239
PK25392.1	Q8LAD2	Succinate--CoA ligase [ADP-forming] subunit alpha-2, mitochondrial (EC 6.2.1.5) (Succinyl-CoA synthetase subunit alpha-2) (SCS-alpha-2)	35317	6	270751	237529	253148	231553	226337	232851	213521	218308	235917	165637	177755	183486
PK16054.1	Q8W4D6	High chlorophyll fluorescence phenotype 173 (Uncharacterized protein At1g16720) (Uncharacterized protein At1g16720; F17F16.7)	65709	5	124191	193989	197000	136858	150072	194405	185307	154148	127892	71657.9	76293	75994.7
PK11984.1	Q93Z08	Glucan endo-1,3-beta-glucosidase 6 (EC 3.2.1.39) ((1->3)-beta-glucan endohydrolase 6) ((1->3)-beta-glucanase 6) (Beta-1,3-endoglucanase 6) (Beta-1,3-glucanase 6)	52211	5	34135.5	36010	13313.1	18996.9	51465.4	40877.2	41037.4	12547.7	14636.8	48766.2	48014.2	50246.6
PK21645.1	Q9ZUU4	RNA-binding protein CP29B, chloroplastic (Ribonucleoprotein At2g37220)	30718	82	15511.4	19086.3	23837.9	21361.8	23685.6	20917.4	21193.9	18751.2	16754.3	27395.8	26802.8	29318.1
PK28971.1	Q8VY91	30S ribosomal protein S6 alpha, chloroplastic	22761	7	603605	520106	488356	443381	498775	427924	476544	486374	435824	502939	480261	502850
PK28956.1	A2RVM0	Short-chain dehydrogenase TIC 32, c...	34740	5	185733	215553	233873	250788	219498	233400	268967	250348	276414	161539	138586	122742
PK27013.1	Q8VYF1	60S ribosomal protein L15-2	24239	5	68474.1	63247.5	68379.6	46290.3	38451.3	39180.3	12970.8	38278.3	12665.8	7785.36	34350	12032.3
PK14618.1	Q93W77	NifU-like protein 1, chloroplastic (AtCNfu1) (AtCnfU-IVb)	24768	8	41937.5	30223.7	21079	16935.5	34420.4	27797.8	30756.3	14554.7	6561.67	19980.4	34290.1	47967.9
PK26746.1	Q940B0	60S ribosomal protein L18-3	20967	6	955143	929402	983869	577116	649511	710165	668821	795823	799719	544530	457104	488545
PK22668.1	P51430	40S ribosomal protein S6-2	28162	5	813215	708387	722468	615098	604925	601937	612382	537171	653278	560670	527041	543586
PK11774.1	Q6NPL0	At4g09040 (RNA-binding (RRM/RBD/RNP motifs) family protein) (Uncharacterized protein At4g09040) (Uncharacterized protein At4g09050)	34032	10	437744	482890	438781	417336	470221	444442	496819	523296	548096	464590	455099	428805
PK15355.1	Q9LK61	30S ribosomal protein S10, chloroplastic	20837	6	952692	952692	945243	912666	942795	950561	1.01187e+06	849955	967990	1.09273e+06	1.08616e+06	1.08043e+06
PK18492.1	Q8LEK4	Thioredoxin-like 2-1, chloroplastic (Atypical cysteine/histidine-rich thioredoxin 1) (AtACHT1)	24353	5	57907.6	68940.6	72923.6	73058.3	56683.6	66724.5	109345	87212.7	36579.9	46594	39572.9	45467.1
PK06975.1	Q93V74	AT4g34180/F28A23_60 (Cyclase family protein)	28385	5	739541	759739	652169	985958	844446	656689	732501	730464	774572	259106	682791	303902
PK05643.1	Q94CJ5	Protein RETICULATA-RELATED 4, chlor...	41323	5	212608	282537	221953	270601	243810	235312	269424	256023	179795	81957.4	86914.1	196681
PK04001.1	Q9M277	AT3g61870/F21F14_40 (Plant/protein) (Uncharacterized protein F21F14.40)	29585	6	451576	682451	684160	614069	770194	782558	622818	586331	606041	233222	218388	228672
PK23472.1	Q9S7Q2	Pentatricopeptide repeat-containing...	96326	6	39128.1	23395.2	17581.8	17559.7	14227.4	17497.7	36531.6	22452.3	22544.1	19271.9	24497.4	23635.1
PK26552.1	Q9SZ83	Uncharacterized oxidoreductase At4g09670 (EC 1.-.-.-)	39562	6	108364	114670	159330	89706.4	107222	57524	124319	108759	130814	73035.9	53250.5	78120.5
PK07280.1	Q9C8E6	Protein PLASTID MOVEMENT IMPAIRED 1	93875	7	164338	313630	183736	151087	275177	196850	133059	210066	197381	150209	100487	98953.5
PK03327.1	P49243	3-oxoacyl-[acyl-carrier-protein] sy...	42847	5	448023	387669	241871	408208	433292	414349	312498	222944	263779	413356	437943	389757
PK26235.1	Q9SJD4	Long chain acyl-CoA synthetase 8 (EC 6.2.1.3)	78343	4	81739.7	68325.9	69140.7	76872.3	71770.8	76029.3	31131.9	35892.9	39554.2	27142.9	28693.7	31202.6
PK24519.1	Q9FGM0	ATP-dependent zinc metalloprotease FTSH 11, chloroplastic/mitochondrial (AtFTSH11) (EC 3.4.24.-)	88717	6	178124	168635	153361	207287	208901	197203	100568	164512	113266	225942	243710	251369
PK19559.1	Q93WX6	Cysteine desulfurase 1, chloroplast...	50485	5	65456.3	97376.7	58737.2	42908.5	108898	65835.3	126786	122286	81520.9	97985.3	106125	147236
PK05938.1	F4K2Y3	Alpha/beta-Hydrolases superfamily p...	81306	5	182359	137752	189035	152592	124176	219131	174426	171113	220099	139931	121413	93184.3
PK24082.1	Q9FHX0	Glutathione S-transferase family protein (Similarity to glutathione-S-transferase/glutaredoxin) (Uncharacterized protein At5g42150)	35550	8	27484.6	20890.9	20501	46046.8	11442.2	38506.5	38474.7	16454.9	27734.1	12424.2	53796.9	11461.9
PK22701.1	O65660	PLAT domain-containing protein 1 (AtPLAT1) (PLAT domain protein 1)	20136	8	1.0566e+06	1.10432e+06	1.05523e+06	832732	648873	841949	646760	883545	935019	1.04198e+06	1.1956e+06	1.19549e+06
PK07618.1	P42815	Ribonuclease 3 (EC 3.1.27.1)	25626	7	129545	84468.7	117232	192830	205154	196263	218946	260531	173123	1008858	947101	856887
PK03687.1	O23016	Probable voltage-gated potassium ch...	36539	6	288616	308808	293878	264117	285468	264414	246106	271627	127074	262842	151395	285525
PK27771.1	Q8LD46	60S ribosomal protein L23a-1 (AtRPL23A-1)	17441	7	76333.9	91666.5	86390.5	59398.5	62738.2	79414.3	75314.1	70814.3	58927.7	102950	93224.1	82668.5
PK04598.1	F4JV80	Glutamyl-tRNA(Gln) amidotransferase subunit C, chloroplastic/mitochondrial (Glu-AdT subunit C) (EC 6.3.5.-)	17519	10	30479.5	6261.13	41765.4	6126.38	132555	23148.8	2489.37	5294.52	19420.9	22355.8	20410.8	10104.7
PK02648.1	F4IYF8	Histidine--tRNA ligase, cytoplasmic	97537	5	98534.7	109977	113630	89940.4	70585.5	130383	115701	121996	102412	111435	84474.4	139242
PK03321.1	Q9M812	Protein CURVATURE THYLAKOID 1C, chloroplastic	16946	7	193309	200604	156295	128223	70998.2	133646	79275.9	82678.9	55515.9	110804	72757.4	61823.5
PK04163.1	Q1EBV4	At3g13235 (Ubiquitin family protein) (Uncharacterized protein At3g13235)	45359	5	11480.1	12177.2	8812.04	12706.9	9696	6183.35	9097.69	9598	10436.2	9231.35	2684.79	13726.1
PK24369.1	Q9LZH9	60S ribosomal protein L7a-2	29034	6	102024	104753	86700.6	63141.4	61020.6	69688.5	71969.8	74675.2	63785.9	44501.8	47162	37065.6
PK17689.1	Q9FY50	50S ribosomal protein L10, chloroplastic (CL10)	24736	6	1.0976e+06	1.00347e+06	1.06485e+06	898957	939412	833317	861380	848561	910188	921708	919933	895670
PK04470.1				7	256717	292976	278151	318521	276182	284638	269367	184897	152660	290941	285761	294556
PK21618.1	Q9LXD6	Beta-D-xylosidase 3	83222	5	91718.9	94001.7	86932.3	98036.2	85755.3	86698.1	69466.6	64434.7	40099.4	74786.4	42848.8	73628.1
PK06244.1	Q8L9M8	Uncharacterized protein At1g33810	15698	6	154669	132338	147618	129238	92628.4	64023.1	148388	126143	133500	131621	99052.7	134903
PK21695.1	Q9FLP6	Small ubiquitin-related modifier 2 (AtSUMO2)	11654	6	11143	12364.7	4585.82	11583.6	1957.68	2293.11	13262.8	11202.2	11663	11663.7	18884	17464.2
PK24735.1	P56758	ATP synthase subunit a, chloroplast...	27350	9	314189	298290	310082	289486	332729	285855	369348	321199	310256	174791	203882	179544
PK01269.1	P56820	Eukaryotic translation initiation f...	66725	5	97460	97657.9	105888	105195	107594	109460	105201	103977	128743	115335	144336	115717
PK03795.1	Q02971	Cinnamyl alcohol dehydrogenase 7 (AtCAD7) (EC 1.1.1.195) (Cinnamyl alcohol dehydrogenase-like protein B)	38246	7	154328	136355	132397	135825	152007	147855	154930	136115	152615	182307	187994	202001
PK17375.1				11	41174.5	179920	142140	222053	237201	225818	208537	54508.8	98448.5	240587	46947.1	45353.9
PK22273.1	P51418	60S ribosomal protein L18a-2	21307	5	218622	217106	134866	119622	109242	160526	117820	162039	162354	78315.8	73858.4	74969.7
PK07428.1	A1A6H3	Ribokinase (RK) (EC 2.7.1.15)	40189	5	205927	241244	216833	200964	213373	153720	245326	170024	217489	204534	257306	234679
PK21220.1	Q93ZN4	AT4g12830/T20K18_180	43763	5	28304.7	31658.5	29871.4	26746	26969.8	34661.4	38578.4	33213.6	36233.9	25528.5	29356.3	25892.1
PK01606.1	P93017	Dormancy-associated protein homolog 1 (Auxin-repressed protein 1) (AtARP1) (DRM1 homolog 1) (Dormancy-associated protein 2) (AtDRM2)	11656	5	7737.17	53908.4	2137.75	5810.94	2541.15	7571.87	3414.83	9367.19	2500.64	258.607	2148.3	7805.53
PK00006.1	Q0WLC7	CBS domain-containing protein CBSCB...	59812	5	179720	119493	149955	158781	171827	155871	197405	131171	202359	111555	144683	124329
PK12850.1	Q9LLR7	Non-specific lipid-transfer protein 3 (LTP 3)	11694	37	177174	174353	126626	137757	145724	156195	205324	136626	199690	144417	154759	240012
PK00302.1	Q9LTT8	Enhancer of mRNA-decapping protein 4 (Protein VARICOSE)	145720	7	102483	120243	60276.5	84113	115531	99546	79029.1	161023	70883.4	112777	134968	116905
PK08250.1	Q9SQG2	Apyrase 1 (AtAPY1) (EC 3.6.1.5) (ATP-diphosphatase) (ATP-diphosphohydrolase) (Adenosine diphosphatase) (ADPase) (NTPDase) (Nucleoside triphosphate diphosphohydrolase 1)	51194	6	126248	138524	263902	242363	292785	280169	312132	307392	288870	523721	480089	412044
PK18398.1	P56779	Cytochrome b559 subunit alpha (PSII reaction center subunit V)	9387	17	6.41795e+06	6.82846e+06	6.74704e+06	6.35029e+06	6.28304e+06	6.73683e+06	6.92364e+06	6.31993e+06	6.41795e+06	4.29784e+06	4.62476e+06	4.50598e+06
PK10155.1	Q8LB47	GrpE protein homolog	36116	4	64838.2	51878.5	57916.7	43610	23553.6	30826.5	59148.2	34187.8	35632.4	41899.3	117621	38996.1
PK07166.1	Q39085	Delta(24)-sterol reductase (EC 1.3.1.72) (Cell elongation protein DIMINUTO) (Cell elongation protein Dwarf1) (Protein CABBAGE1) (Protein ENHANCED VERY-LOW-FLUENCE RESPONSE 1)	65394	4	167441	153216	159744	123717	146198	127889	121468	117280	121003	61694.5	109712	106115
PK02419.1	Q8LDP4	Peptidyl-prolyl cis-trans isomerase CYP19-4 (PPIase CYP19-4) (EC 5.2.1.8) (Cyclophilin of 19 kDa 4) (Cyclophilin-5) (Rotamase CYP19-4)	21534	6	306459	312172	254366	312141	220647	318187	297327	214958	321950	392421	364416	399290
PK27179.1	Q9SRH5	Mitochondrial outer membrane protein porin 1 (Voltage-dependent anion-selective channel protein 1) (AtVDAC1) (VDAC-1)	29425	8	117262	118163	115744	21810.6	94167.4	99682.2	103255	103044	100578	43464.2	53360.5	57160.3
PK17023.1	O04921	Ferrochelatase-2, chloroplastic	56619	4	162278	135199	94219.6	62726.3	66844	75964.8	116909	149730	55678.4	92590.3	71327.6	136578
PK18955.1	Q9FFC2	Prolylcarboxypeptidase-like protein	56454	4	152874	120595	134819	151539	185226	167922	178401	176074	213121	135470	203413	194278
PK17230.1	Q42342	Cytochrome b5 isoform E (AtCb5-E) (Cytochrome b5 isoform 1) (Cytochrome b5 isoform A) (AtCb5-A)	15084	4	266335	291196	269564	52899.2	318935	335393	96475.4	69616	201138	376221	397079	401611
PK25846.1	Q66GR0	Fasciclin-like arabinogalactan protein 17	50409	8	201697	206295	156746	214905	183176	205000	119093	122799	58842.5	130413	165824	156065
PK21713.1	Q9C9C5	60S ribosomal protein L6-3	26107	5	194803	178316	206309	138739	138370	151301	125826	142114	117449	73037.9	55264.8	56055.3
PK22674.1	Q94FY7	Tocopherol cyclase, chloroplastic	54721	4	80272.2	28542.2	57266.7	81722.7	44556.3	159300	90331.3	82892.1	79644.1	42325.3	57442.2	70687.1
PK26992.1	Q96270	Late embryogenesis abundant protein 7	18101	63	109624	113780	108756	107931	64362.3	120580	115349	67857.2	109744	60778.9	64853	41803.7
PK20755.1	Q38906	Translocase of chloroplast 34, chlo...	34707	4	383684	212169	261282	282292	229435	184550	290525	340841	237144	234491	238118	216901
PK14817.1	O82399	Malate dehydrogenase 1, peroxisomal	37466	27	57355.9	44078.1	53071.7	46939	44048.6	49678.3	54816.4	46964.8	54708.2	48356.3	51058.5	51323.1
PK28323.1	O23653	Aspartokinase 2, chloroplastic	59605	6	39784.9	44902.3	36299.4	31253.7	28348.9	40839	41863	41793.4	31395.2	31558.9	30482.4	28542.6
PK20308.1	F4JR52	ARM repeat superfamily protein	296882	4	73800.1	62088.4	44268.9	93549.1	78060.6	84102.2	43732.2	45023.8	63674.7	33826.2	38737.6	39352.7
PK29083.1	O80386	COP1-interacting protein 7	118425	5	23837.2	26794.3	21261.2	29898.8	25466.4	23746.8	27358.6	23774.8	26682	15683.9	20872.4	27464.3
PK05221.1	O24466	Ras-related protein RABE1a (AtRABE1a) (Ras-related protein Rab8B) (AtRab8B)	23939	4	15894.1	2698.61	17468.7	12536.6	11531.8	260.846	283.651	8530.84	9014.52	3384.61	3693.26	3153.32
PK02653.1	Q9SV91	At4g10300 (RmlC-like cupins superfamily protein) (Uncharacterized protein AT4g10300) (Uncharacterized protein F24G24.100)	14937	4	15463.2	140772	128424	156834	152787	148499	131506	148371	124457	114604	103719	22469.5
PK25086.1	P12411	Tubulin beta-1 chain (Beta-1-tubulin)	50217	32	273949	234833	277845	303650	291127	290736	242602	105728	199130	211572	179212	189524
PK01324.1	Q84W89	DEAD-box ATP-dependent RNA helicase...	67626	5	107807	105676	107330	92286.2	111826	103944	106087	116220	114014	74409.2	89698.2	86998.4
PK22911.1				5	624071	636731	503233	645408	591184	508902	585801	510957	445161	319952	271583	314018
PK04120.1	Q9LTR8	At5g57040 (Gb|AAD55473.1) (Lactoylglutathione lyase / glyoxalase I family protein) (Uncharacterized protein At5g57040)	22247	5	108361	135527	146037	134529	116916	74016.1	54904.7	76312.8	161700	68942.8	59585.7	69996.8
PK01760.1	Q9S720	PsbP domain-containing protein 3, chloroplastic (OEC23-like protein 2)	27490	7	507546	518611	525397	479556	467903	487575	539397	546365	519138	362632	369368	382961
PK06161.1	Q9C9Z6	AT3g08600/F17O14_7 (Transmembrane protein, putative (DUF1191)) (Uncharacterized protein F17O14.7)	34732	4	34139.1	23357.3	27354.8	28741.1	10225.3	32375.5	26480.1	27067.9	24202.6	28988.6	27272.7	29448.8
PK05274.1	F4J7G5	MD-2-related lipid recognition domain-containing protein / ML domain-containing protein	19033	8	324697	261154	341403	257500	335521	217020	201690	193829	274735	129903	118222	135639
PK17782.1	Q9M2E2	(+)-neomenthol dehydrogenase (EC 1.1.1.-) (EC 1.1.1.208) (Menthone:neomenthol reductase) (Short-chain dehydrogenase/reductase 1) (AtSDR1)	32803	4	100970	244529	293618	244212	272294	87159.6	295817	285249	309315	99768.3	214753	208449
PK01223.1	O04496	Aspartyl protease AED3 (EC 3.4.23.-) (Apoplastic EDS1-dependent protein 3)	47661	4	521328	435010	401289	487714	511558	409916	429721	408359	335078	583148	583170	609112
PK25055.1	P42814	Ribonuclease 2 (EC 3.1.27.1)	29153	4	133361	134062	132950	161797	202731	141816	162393	184793	167967	166046	168937	163067
PK20824.1	Q9C500	WPP domain-containing protein 2 (MFP1 attachment factor 2)	19134	6	64815.4	60944.8	5337.72	63540.1	69389.1	64899.5	39229.7	47445.2	41659.9	76598.9	78105.1	2109.12
PK05215.1	P82873	Mitochondrial import receptor subunit TOM20-2 (Translocase of outer membrane 20 kDa subunit 2)	23170	4	23965	32604.7	27278.4	25707.1	21608.8	27262.2	24680.6	11705.2	19583.8	23751.5	25072.5	23552
PK11866.1	Q94AG6	S-adenosylmethionine carrier 1, chl...	34861	4	188153	179571	218215	235628	170770	136064	171637	134572	225763	130877	118402	137762
PK19985.1	Q84W56	RNA-metabolising metallo-beta-lactamase family protein (Uncharacterized protein At5g63420)	100554	7	26322.5	38694.9	57826	58448.3	35545.1	51434.2	51564.6	45480.6	28334.8	53989.6	43966.4	47984.8
PK19617.1	Q06611	Aquaporin PIP1-2 (AtPIP1;2) (Plasma membrane intrinsic protein 1b) (PIP1b) (Transmembrane protein A) (AthH2) (TMP-A)	30598	10	146399	224406	251354	210764	224269	214036	117228	171990	123551	71337.8	57189.4	54757.2
PK04237.1	Q9C9P3	ADP-glucose pyrophosphorylase family protein (At1g74910/F9E10_24) (Putative GDP-mannose pyrophosphorylase; 64911-67597)	45564	4	185789	171596	179894	140165	123263	155217	120818	102048	129632	63585.5	53907.9	79198.5
PK13880.1	Q43348	Acid beta-fructofuranosidase 3, vacuolar (At beta fruct3) (AtBETAFRUCT3) (EC 3.2.1.26) (Acid invertase 3) (AI 3) (Acid sucrose hydrolase 3) (Vacuolar invertase 3) (Inv-V3) (VAC-INV 3) (VI 3)	72228	5	118813	110765	98987.3	141907	162969	157273	86698.5	113261	106394	146066	130599	124573
PK25262.1	Q9FM65	Fasciclin-like arabinogalactan protein 1	44849	19	681564	724375	767137	963310	942679	837918	523892	571988	519055	831232	892822	860496
PK28722.1	Q940S0	Transmembrane 9 superfamily member 2 (Endomembrane protein 8) (Transmembrane nine protein 2) (AtTMN2)	68084	4	36166.3	41361.3	43129.7	37433.1	36302.7	39556.1	27640.7	14896.6	30219.6	8318.54	17017.7	15397.9
PK16250.1	Q9SJE1	Magnesium-chelatase subunit ChlD, c...	83284	4	344419	320212	316128	203832	260722	266391	290705	276457	294984	284056	252468	280145
PK05976.1	Q0WM29	Methylmalonate-semialdehyde dehydro...	65927	4	166558	318843	150059	289333	167114	170409	261613	256256	295736	268446	226378	293721
PK11243.1	Q9ZRW8	Glutathione S-transferase U19 (AtGSTU19) (EC 2.5.1.18) (GST class-tau member 19) (Glutathione S-transferase 8)	25651	5	429449	226067	181579	176291	483825	290066	558921	348559	285577	224890	210947	196021
PK05534.1	Q940S3	UDP-N-acetylglucosamine diphosphory...	55992	6	39334.4	35383.4	68041.5	50204.1	52170.4	33186.3	63896.5	57983	47753.1	75123.3	58925.4	60595.2
PK16735.1	O64882	Beta-glucosidase 17 (AtBGLU17) (EC 3.2.1.21)	59121	5	93646.4	186505	112775	948727	298317	235985	161302	58688.6	310620	153289	318922	121433
PK28675.1	Q9LS25	Pentatricopeptide repeat-containing...	80880	4	86723.8	55075.5	81475.9	55386.5	60401.8	77431.4	84109.5	70948.1	86619	111284	104799	101955
PK12558.1	Q9FJ95	Sorbitol dehydrogenase	39256	6	372831	165555	427854	323671	170683	159270	254456	201679	281128	88961.1	139337	90924.5
PK16659.1	P51419	60S ribosomal protein L27-3	15608	7	187007	196472	196867	176683	179137	154710	178768	194733	190698	137256	61782.5	139046
PK14595.1	Q9FEB5	Phosphoglucan phosphatase DSP4, chl...	42626	4	230522	275912	237484	275140	377983	317021	324361	310884	574212	124525	136228	247645
PK23911.1	P39697	40S ribosomal protein S19, mitochondrial	23636	5	77253.7	229808	231608	225207	46979.8	209434	193127	58510.9	172459	238619	277338	260689
PK18923.1	Q9LTB2	Methionine S-methyltransferase	118716	4	45461.2	45779.7	105229	150851	36867.6	21530.3	36718.9	22667.9	199562	8169.55	27283.3	21861.4
PK18860.1	P61841	30S ribosomal protein S7, chloroplastic	17357	4	301846	282241	292318	232713	210640	219720	261090	169329	291706	95399.8	167420	196943
PK27575.1	P34788	40S ribosomal protein S18	17545	9	602598	575481	588638	504516	489389	501211	486666	446480	449804	718527	688348	443386
PK16688.1	Q9FM65	Fasciclin-like arabinogalactan protein 1	44849	12	71799.2	44526.2	112802	126675	128836	92939.8	90673.4	76554.4	134849	150393	145770	176244
PK29752.1	Q9C7N4	GDSL esterase/lipase At1g29670 (EC 3.1.1.-) (Extracellular lipase At1g29670)	39872	4	53243	64707.4	55573.3	68142.7	33634.6	65374.9	69327.9	69731.5	67116.9	122898	117706	82197.8
PK05690.1	O22832	Stearoyl-[acyl-carrier-protein] 9-d...	45693	4	87380.5	101194	69983.7	68881.2	90303.4	100760	94166.2	93019.1	89437.3	75032.8	74080.3	76906.2
PK20418.1				4	86172.4	113089	89627.4	117271	112960	73098.6	96244	101885	113585	113491	102406	67131.7
PK01477.1	O65220	Peptidyl-prolyl cis-trans isomerase...	30505	4	130378	128085	141000	143447	136532	144543	147451	158304	131944	146232	144321	141575
PK15544.1				5	374606	371860	360678	327971	313032	347115	306878	433675	182016	110907	135011	54384.2
PK25316.1	Q9M8R4	Protein DJ-1 homolog D	41646	4	130026	117582	201354	231665	260083	241684	297287	265078	285701	265485	147417	313294
PK25337.1	Q84WW2	Probable 6-phosphogluconolactonase 5, chloroplastic (6PGL 5) (EC 3.1.1.31) (Protein EMBRYO DEFECTIVE 2024)	35645	5	202520	192282	242936	254596	282926	213147	158430	160767	117700	362192	353948	323750
PK00411.1	Q9SYW8	Photosystem I chlorophyll a/b-bindi...	27755	14	1.17869e+06	1.13205e+06	1.33139e+06	1.02185e+06	1.12422e+06	955378	1.24989e+06	1.18351e+06	1.251e+06	742037	764982	727848
PK26460.1	Q9MAH3	Protein DJ-1 homolog B	46991	4	98171.7	135833	151310	54236.7	170409	174818	84149.6	180814	179242	154788	178497	157871
PK22642.1	Q8LDD3	Protein CURVATURE THYLAKOID 1D, chloroplastic	21355	4	31452.8	29691.8	5947.27	17229.4	19061.2	18068	13550.8	12649.6	13860.6	12412.5	13611.3	12325.2
PK07777.1	Q9LU63	AT5g51110/MWD22_5	23897	4	152319	140963	232275	323963	102301	398570	103312	138716	114278	290303	292283	306430
PK16679.1	Q9SLF7	60S acidic ribosomal protein P2-2	11444	10	205875	225644	162591	170651	534614	677030	132143	348703	640966	247828	316421	234529
PK14522.1	Q9C8S1	Uncharacterized protein T1P2.9	44296	5	7271.79	9183.94	20574.2	32090.6	16743.2	9384.32	8492.8	53045.4	11993.6	15595.5	26857.6	19693.6
PK25915.1	Q67Y99	Clp protease adapter protein ClpF, chloroplastic	37440	4	105530	96605.8	86837.8	79404.4	84401.4	86279.9	82282.8	92179.7	83202.5	74882.3	73584.8	74191.1
PK21047.1	Q9LVH5	Outer envelope protein 64, chloropl...	64025	4	12292.1	40074	38471.3	29911.9	40523.6	44466.3	45582.8	49000.5	46111.8	32795.1	32382	30190.1
PK25390.1	Q93VK7	AT5g14910/F2G14_30 (Heavy metal transport/detoxification superfamily protein)	18956	21	117435	62295.4	48559.5	69831.8	75222.6	68956.8	20357.1	61162.3	42858.3	76969.4	25788.5	116978
PK17412.1	Q8GSJ6	Protein disulfide-isomerase LQY1, chloroplastic (EC 5.3.4.1) (Protein LOW QUANTUM YIELD OF PHOTOSYSTEM II 1)	16334	5	114589	61074.1	65869.6	59683.4	86989.3	87146.3	103683	51879.2	91811.3	48311.3	60971.7	65386.6
PK14431.1	O64761	Phosphatidylinositol N-acetylglucosaminyltransferase subunit C (EC 2.4.1.198) (Phosphatidylinositol-glycan biosynthesis class C protein)	34200	4	111067	118030	89251.5	32455.5	111612	70485.4	126363	77963.2	72434.7	102007	111614	48787
PK05443.1				10	283460	300756	275500	294305	266296	266184	187236	187314	204295	366068	372775	389033
PK07427.1	O22775	Xyloglucan 6-xylosyltransferase 2 (AtXT2) (EC 2.4.2.39) (Putative glycosyltransferase 2) (AtGT2) (EC 2.4.-.-)	53095	9	44263.7	77549.3	69708	67198.4	51251.5	29854.3	20504.7	38451.8	31496.2	146908	144291	162317
PK01036.1	Q8LKS5	Long chain acyl-CoA synthetase 7, p...	77353	4	92471.3	80905.3	96473.6	117570	128926	109995	89591.8	59003.2	139282	133416	138768	151429
PK27180.1				4	176771	148219	160904	147054	193823	195867	84285	113078	112711	441378	133073	544284
PK19933.1	Q8LC83	40S ribosomal protein S24-2	15419	5	281007	313994	296260	230127	256625	251081	247429	258002	292201	239854	267850	282231
PK15270.1	Q94BR4	Pre-mRNA-processing factor 19 homol...	56866	4	133444	120524	143396	136815	83336.6	117076	126438	136203	72455.3	50982.7	52870.3	94952.3
PK08884.1				4	140348	186866	173521	173546	11858.8	183742	190030	12238.1	164080	29216.2	209551	156045
PK07910.1	Q8GW78	ATP-dependent Clp protease ATP-binding subunit CLPT2, chloroplastic	26561	5	181246	192991	185236	194936	177230	157093	148051	98554.3	129080	202532	194921	179114
PK17495.1	Q09152	Farnesyl pyrophosphate synthase 1, ...	44261	4	201658	183283	183100	169339	200143	165885	139062	158331	180569	184913	182349	180631
PK16262.1	P48485	Serine/threonine-protein phosphatas...	35519	4	37120.7	76245.3	61962.5	162711	95261.7	183945	81457.1	114561	124813	113538	97023.6	112138
PK09119.1	Q8VZW6	Elongation factor P (EF-P) family protein (Putative elongation factor P (EF-P))	26228	6	539309	542230	458169	595606	495580	575165	522026	451574	548800	483092	458088	454110
PK08918.1	Q9SD79	Uncharacterized protein F13G24.250 (Wiskott-aldrich syndrome family protein, putative (DUF1118))	16580	5	316798	466719	324771	467832	497557	493227	432028	433324	448887	250637	172269	249279
PK06838.1	Q8RWR9	Uncharacterized protein At5g42070	17682	5	183175	172628	161227	220317	213146	220922	205321	191356	210461	177842	178111	168004
PK04848.1	O82299	Putative chloroplast RNA binding protein (RNA-binding (RRM/RBD/RNP motifs) family protein)	33786	4	321926	308070	288286	311629	313502	340610	305895	287673	313507	389118	357973	378816
PK01627.1	Q9SZE1	Probable 3-hydroxyisobutyrate dehydrogenase-like 1, mitochondrial (HIBADH-like) (EC 1.1.1.31)	35372	4	123995	124370	92341.7	146511	181394	153138	165514	161193	170069	141905	146892	161135
PK00287.1	Q9C7F5	Nuclear transport factor 2 (NTF-2)	14002	5	142905	126558	62628.5	50410.1	57209.3	62992.4	159050	53614.6	62678.6	173131	159633	186078
PK03328.1	P93732	Proline iminopeptidase	43059	5	250802	222251	218024	163506	180336	160932	189425	166580	178085	164565	154799	173695
PK27896.1	Q9LVC5	Glucose-6-phosphate 1-epimerase	35447	5	102038	90572.5	112047	89663.5	64092	110324	100119	85117.3	104934	27590.8	55775.1	72716.1
PK00513.1	Q8W034	Heterogeneous nuclear ribonucleoprotein 1 (hnRNP1)	42353	4	203326	268928	253237	267489	170909	255265	218882	260078	252457	410288	377832	428081
PK10744.1	F4IN58	Piezo-type mechanosensitive ion channel homolog	282275	6	158560	137485	156443	159482	143646	160137	157909	151390	152581	169608	180762	175834
PK03207.1	Q93YZ7	Acetolactate synthase small subunit 2, chloroplastic (Acetohydroxy-acid synthase small subunit) (AHAS) (ALS)	53873	4	243676	281958	261516	248536	113435	223973	274781	271250	229687	312225	316613	313661
PK05934.1	P48006	Elongation factor 1-delta 1 (EF-1-delta 1) (Elongation factor 1B-beta 1) (eEF-1B beta 1)	25132	5	528594	583449	550531	568745	632732	641032	559757	638397	607036	687527	712749	700863
PK03941.1	F4K000	Metal-dependent protein hydrolase	42299	5	159474	109343	158372	154664	99894.4	167269	167640	122383	155811	251291	218617	224909
PK07921.1	Q93WI0	Rhodanese-like/PpiC domain-containi...	32980	5	71600.4	71282.9	74416.5	83374.1	76283.2	53172.4	39466	62580.8	64878.5	77034.1	82095.5	70818.3
PK00722.1	Q8VY88	Protein LHCP TRANSLOCATION DEFECT (Protein GRANA-DEFICIENT CHLOROPLAST 1)	19190	9	40560.1	31504	30476.7	29263.3	28132.8	14338.6	20761.3	11046.4	12339.2	22931.7	28777.6	13087.7
PK05857.1	Q43386	HMG-Y-related protein A (AtHMGA) (High mobility group A protein)	22011	5	169820	136196	167537	163179	137354	143616	144382	129098	141067	260381	273363	274139
PK19074.1	O81014	4-diphosphocytidyl-2-C-methyl-D-erythritol kinase, chloroplastic (EC 2.7.1.148) (4-(cytidine-5'-diphospho)-2-C-methyl-D-erythritol kinase) (CDPMEK) (CMEK) (Protein PIGMENT DEFECTIVE 277)	42043	4	59575.1	81195.9	7249.68	89501.5	176743	126484	131800	14660.9	159590	41535.4	38698.6	64471
PK22903.1	Q9FNX8	Lipoxygenase 4, chloroplastic (AtLOX4) (EC 1.13.11.12) (LOX3-like protein)	104814	9	31845.8	24354	27643.3	16477.5	15324.5	7996.77	21297.5	24057.6	10790.7	16965.2	9231.87	13149.8
PK03217.1	Q9FXE5	Alpha-L-fucosidase 3	40462	5	95466.1	101561	70885.4	157354	121692	74715.2	64707.1	59531.9	51321.6	122165	75938.3	126477
PK03746.1	Q9ZVH4	Cullin-3A (AtCUL3a)	85313	4	28640.5	21828.5	43165.9	6587.71	41699.6	13320.5	25842.3	32709.1	6184.63	11961.7	29450.9	33987.1
PK27587.1	Q8L4B2	Nuclear transcription factor Y subu...	25640	4	29581.7	35893.8	38478.7	52211.2	42860.4	51331	43795	44340.2	66051.2	59066.5	55533.3	53054.8
PK10438.1	Q8H0X6	Cysteine proteinase inhibitor 6 (AtCYS-6) (PIP-M) (PRLI-interacting factor M)	26294	5	67170.1	93039.9	40932.1	84905.7	82169.2	57685.2	63374.1	79239.4	106233	117164	80123.2	92399.8
PK19902.1	Q9C8W7	At1g71950 (Proteinase inhibitor, propeptide) (Uncharacterized protein At1g71950) (Uncharacterized protein F17M19.10)	14852	7	79009.9	70992.1	80754.1	44012.2	57305	64806.5	33193	10793	48748.2	56868.7	50485.1	77582.1
PK12673.1	Q9ZW35	Proliferating cell nuclear antigen ...	29222	4	158733	91306.6	178313	146065	89375.6	157275	85870.1	155718	147273	156675	297469	301457
PK22628.1	Q9LX13	(3R)-hydroxymyristoyl-[acyl carrier...	24123	4	203266	112583	117220	108615	114558	217325	82953	100973	116497	96209.2	104230	99268.7
PK22491.1	Q9M0E2	60S ribosomal protein L28-2	15911	4	326326	361905	330072	357697	391993	386119	472333	471021	408519	348621	328349	350400
PK21364.1	Q8GY88	Shikimate kinase 2, chloroplastic (AtSK2) (EC 2.7.1.71)	33777	4	207018	276333	263836	222873	202583	409901	223057	258680	358453	211927	258372	243197
PK12466.1	F4JY76	Eukaryotic translation initiation factor 3 subunit L (eIF3l)	60183	5	157264	123799	129016	143918	136197	143289	85536.6	98267.4	149583	82363.1	115398	146141
PK08675.1	Q9M9S2	Probable pectate lyase 3	51455	5	58333.9	33332.2	61312.7	70675.1	51741.2	33428.3	27102	135263	64461.1	39922.4	51449.9	69860.9
PK27390.1	Q9STY6	40S ribosomal protein S20-2	13693	5	7633.93	18901.2	31097.4	21686.9	30594.3	31872.4	26812.1	19421.2	19669.1	31664.3	35666.5	34747.5
PK28004.1	Q9FNJ9	Probable 2-carboxy-D-arabinitol-1-p...	53114	4	121324	140650	132443	110495	127768	98077.5	157597	161536	146357	148950	94985.9	136000
PK27443.1	P83291	NADH-cytochrome b5 reductase-like protein (B5R) (EC 1.6.2.2)	35987	5	95712.4	116736	121999	115132	127674	122694	126810	93108.2	116382	127058	107766	84685.2
PK11146.1	Q9LSP5	AT3g17020/K14A17_14 (Adenine nucleotide alpha hydrolases-like superfamily protein)	17776	4	187561	191694	196650	208125	98971.6	173744	152287	201898	161166	124639	210002	204270
PK19367.1	Q93WL3	ATP-dependent Clp protease ATP-binding subunit CLPT1, chloroplastic (nClpC-like protein)	26050	5	257064	286762	210303	170501	212121	205038	155511	171784	251992	144117	181790	172824
PK20886.1	O49686	Abscisic acid receptor PYR1	21575	5	124213	113882	407699	587833	141261	118805	120496	370315	143971	147979	587320	587015
PK11002.1	Q9FFQ8	DEK domain-containing chromatin associated protein (Emb|CAB62360.1)	59556	4	45554.6	12101.2	32819	41475.5	32755.1	51447.4	6469.22	52429.1	59165.5	61030.2	69054.9	74456.1
PK15820.1	Q56XR7	Rhodanese-like domain-containing protein 4A, chloroplastic (Sulfurtransferase 4A) (AtStr4a)	29011	8	13707.8	12385.6	10067.8	13896.7	19761.7	6857.97	24653.1	13507.6	14756.6	17547.5	6955.3	11505.1
PK13294.1	Q9SPE6	Alpha-soluble NSF attachment protei...	32755	5	49690.3	53112.6	43332.8	18307.2	50385.1	6585.63	27886.2	32561.1	54406.5	7368.13	50891.5	8465.49
PK08605.1	F4ICG2	Glutamine-tRNA ligase, putative / g...	92122	4	178376	91552.8	157304	90317.3	71253.1	82448.1	61921.3	118134	100193	80871.3	69397.1	76632.8
PK20309.1	Q7DLR9	Proteasome subunit beta type-4 (EC 3.4.25.1) (20S proteasome beta subunit G-1) (Proteasome component H) (Proteasome subunit beta type-7)	27651	5	241556	236632	221492	200036	177735	194033	184170	212353	212042	228891	217465	222755
PK24321.1	P42733	40S ribosomal protein S11-3	17749	5	181613	202633	212982	158821	182765	188420	168652	174202	171922	90857.3	52040.4	115420
PK25963.1				5	241168	84821	112497	54821.8	183554	228516	232530	216401	74717.3	125329	122405	35720.2
PK17190.1	Q9SVD1	At3g52500	51005	4	191798	160803	208828	217540	213531	156847	192351	219310	181000	160419	134343	136024
PK02647.1	O22149	Probable pectinesterase/pectinesterase inhibitor 17 [Includes: Pectinesterase inhibitor 17 (Pectin methylesterase inhibitor 17); Pectinesterase 17 (PE 17) (EC 3.1.1.11) (Pectin methylesterase 17) (AtPME17)]	55977	5	7464.67	8545.95	8701.52	7826.02	8023.07	5197.05	6091.49	7647.5	5909.72	718.486	2903.58	7213.31
PK24142.1				5	173709	161335	144127	109459	138106	152849	144991	112179	132861	106081	95092.9	81756.7
PK07603.1	Q8W463	50S ribosomal protein L19-1, chloroplastic	25519	5	451449	480904	482003	412374	377682	383217	420555	404497	432166	249352	177557	249706
PK10006.1	Q9LHH7	Bifunctional protein FolD 2	31590	5	42693.2	107223	99695.7	104907	98352.8	111996	167405	97698.3	76108.5	64192.7	56475.3	51928.7
PK17877.1	Q8L7U4	AT4g02450/T14P8_5 (HSP20-like chaperones superfamily protein)	25471	4	321638	452344	438678	653138	666531	386809	457159	412488	363204	656288	847779	710496
PK04613.1	Q29Q34	At5g19440	35594	5	176201	192883	179533	234920	229029	223822	182874	215645	193511	230252	258318	215985
PK19801.1	Q8H124	Uncharacterized protein At2g34460, chloroplastic	30471	6	43561.4	51403.3	53435.4	74148.5	59970.5	52385.1	92020.8	98429.8	97134.4	59858.2	60073.5	74207.2
PK11677.1	Q8GY23	E3 ubiquitin-protein ligase UPL1	405000	4	25040.1	20878	12606.6	12561.2	16738.5	8792.57	10505.6	14860.3	17647.5	14638.6	7261.18	22515.8
PK17903.1	Q38929	Isopentenyl-diphosphate Delta-isome...	33214	5	222314	211073	176402	173166	189766	180630	82719.9	134642	143230	285109	278293	276399
PK07832.1	Q67YC0	Inorganic pyrophosphatase 1 (AtPPsPase1) (PPi phosphatase 1) (Pyrophosphate-specific phosphatase 1) (EC 3.6.1.1) (Protein PHOSPHATE STARVATION-INDUCED GENE 2) (AtPS2)	33515	4	140050	154464	189838	243912	224588	199685	62111.7	54773.4	201177	136308	134323	117327
PK28865.1	Q9SUW2	Adenine phosphoribosyltransferase 3	20352	4	309174	357526	371593	307059	307777	277222	320116	256325	133884	429769	344460	387773
PK11933.1	Q8RXS1	Photosynthetic NDH subunit of subcomplex B 4, chloroplastic (Protein PnsB4) (NDH DEPENDENT FLOW 6) (NDH-DEPENDENT CYCLIC ELECTRON FLOW 6)	20396	4	82723.2	81705.3	75082	71013.7	49459.7	74429.2	79334.9	80520.1	51064.2	29448.7	29942.5	33494.2
PK08633.1	P28769	T-complex protein 1 subunit alpha	59229	5	28838.1	30629.1	19877.6	16063.7	17033.7	13451.3	6655.42	10886.4	3694.7	18036.2	1115.98	14017.5
PK28044.1	O82175	Histone-lysine N-methyltransferase, H3 lysine-9 specific SUVH5 (EC 2.1.1.43) (Histone H3-K9 methyltransferase 5) (H3-K9-HMTase 5) (Protein SET DOMAIN GROUP 9) (Suppressor of variegation 3-9 homolog protein 5) (Su(var)3-9 homolog protein 5)	88153	4	181209	197074	212495	197327	179498	210822	196200	192476	201584	147748	145653	155332
PK29218.1	Q8LB81	GDSL esterase/lipase At5g33370	40359	9	124146	125674	120444	131075	125134	139784	40328.4	65824.9	138009	55124.1	228308	196431
PK00217.1	Q9C9C0	Serine protease SPPA, chloroplastic	75095	4	132331	163704	171826	106275	124168	163244	171584	150037	135785	80856.2	108164	84895.5
PK26736.1	Q9LZX1	Protein LURP-one-related 15	24295	5	158691	209847	121150	245445	204606	240789	158683	87665.2	135087	88904.9	100947	121328
PK22649.1	Q9LNJ3	Aspartyl protease family protein 2 (EC 3.4.23.-)	52175	4	70072.8	56003	45306.8	52123.4	90671.3	54597.1	25078.9	51786.5	63747.3	44032.3	38228.1	38304.9
PK19076.1	P41127	60S ribosomal protein L13-1 (Protein BBC1 homolog)	23767	5	655599	698419	673069	541407	517987	555731	506749	476203	491369	564284	602598	580561
PK27549.1	F4JTK8	Peptidase M20/M25/M40 family protei...	48038	5	67471.4	42415.1	68282.3	59015	44650.4	62775.7	106494	137169	69731.4	114481	120296	104862
PK12618.1	F4I448	Tetratricopeptide repeat (TPR)-like...	91152	4	78770.6	96083	105105	121800	106547	45478.4	85709	81150	78131.1	122610	44683.9	107739
PK04157.1	Q9FJP3	50S ribosomal protein L29, chloroplastic (CL29)	19377	4	42141.7	51547.2	48639.7	46489	45466.4	43735.4	45668.6	38870.1	41359.3	37536.5	90601.1	44015.4
PK06245.1	P93285	Cytochrome c oxidase subunit 2	29674	4	365655	373417	414445	403539	355492	345512	411294	414216	411370	278316	263322	297371
PK09570.1	Q9M5K3	Dihydrolipoyl dehydrogenase 1, mitochondrial (AtmLPD1) (mtLPD1) (EC 1.8.1.4) (Dihydrolipoamide dehydrogenase 1) (Glycine cleavage system L protein 1) (Pyruvate dehydrogenase complex E3 subunit 1) (E3-1) (PDC-E3 1)	53988	33	149391	139011	152466	141009	86437.8	117615	166332	124103	130613	116830	96012.5	54947.8
PK25752.1	Q949Y5	Probable zinc metalloprotease EGY1, chloroplastic (EC 3.4.24.-) (Protein AMMONIUM OVERLY SENSITIVE 1) (Protein ETHYLENE-DEPENDENT GRAVITROPISM-DEFICIENT AND YELLOW-GREEN 1) (AtEGY1)	59501	4	4443.93	3010.11	5685.37	6003.8	917.133	628.498	837.241	469.895	11987.7	1899.08	5806.48	1068.23
PK18772.1	Q9ZS91	Peptide methionine sulfoxide reductase B5 (AtMSRB5) (EC 1.8.4.12) (Peptide-methionine (R)-S-oxide reductase)	15251	6	52159.4	26858.6	35032.2	27221.9	53829.7	16676.8	37158.2	22877	38961.5	64189.5	92997.4	49914.4
PK09909.1	Q93VP4	At1g07470/F22G5_13 (Putative transcription factor IIA large subunit) (TFIIA-L2) (Transcription factor IIA large subunit) (Transcription factor IIA, alpha/beta subunit)	41264	5	47460.1	42932.9	2302.5	5127.06	3045.81	45519.1	8037.11	8480.04	43769.7	30291.3	29851.4	36986.2
PK22009.1	F4IXW2	Brefeldin A-inhibited guanine nucleotide-exchange protein 5 (BIG5) (ARF guanine-nucleotide exchange factor BIG5) (Protein BFA-VISUALIZED ENDOCYTIC TRAFFICKING DEFECTIVE 1) (Protein BEN1) (Protein HOPM INTERACTOR 7)	192883	4	57066.3	53377.7	49631.4	21064	46530.5	51896.2	10771.5	8802.2	42264.7	20884.8	39755.4	35757.1
PK18970.1	O82499	Translation initiation factor IF-1, chloroplastic	15733	4	17103.3	21336.5	27150.1	25558.9	63275.9	25045.8	33905	38137.5	44718.5	16352.4	3393.75	45411.6
PK23517.1	Q9C5W7	Tobamovirus multiplication protein 2A (AtTOM2A)	31556	8	33701.1	24163.8	48277.8	39247.8	20627.6	11777.4	11278.9	24748.2	16858.2	13292.1	12152.5	2401.84
PK23012.1	P92985	Ran-binding protein 1 homolog c	24722	6	134499	114191	91030	88816.9	91891.2	101543	68781.3	66361.1	66446.8	105666	122315	112827
PK24629.1	Q9FLG1	Beta-D-xylosidase 4	84308	4	88355.4	75938.5	81382	88354.5	84747.5	92213.9	144152	127170	128489	53922.4	44894.9	55487.4
PK07074.1	Q0WPN8	Cysteine-rich repeat secretory protein 60 (Plasmodesmata-located protein 7) (PDLP7)	31603	4	34504.3	43380.2	35262.8	41018.2	45141.7	5745.29	47655.6	39907.8	43750.2	45796.6	7893.66	45126.5
PK06089.1	Q94BT0	Sucrose-phosphate synthase 1	117321	4	39176.5	52787.3	48543.2	48223.8	69786.4	9365.08	17862.1	37320.1	49033.6	32460.1	30867.5	24045.2
PK18656.1	Q9LJE2	Lysine--tRNA ligase, chloroplastic/...	67588	5	284864	197930	259882	180667	203241	152580	185250	196704	162668	171886	208233	182679
PK00845.1	Q9LF68	Protein BOLA4, chloroplastic/mitochondrial	19538	9	108882	93536.7	89799.6	86030.4	104153	108420	91868.9	97124.8	90752.9	100659	84793.7	98527.7
PK17599.1	Q9ZUF6	Subtilisin-like protease SBT1.8 (EC 3.4.21.-) (Subtilase subfamily 1 member 8) (AtSBT1.8)	80015	5	48723.4	53933.4	36426.5	17499.8	10920.1	6926.12	46196.2	23973.6	53524.7	48139.1	46654.5	48786
PK13581.1	P47924	Bifunctional riboflavin biosynthesis protein RIBA 1, chloroplastic (AtRIBA1) [Includes: 3,4-dihydroxy-2-butanone 4-phosphate synthase (DHBP synthase) (EC 4.1.99.12); GTP cyclohydrolase-2 (EC 3.5.4.25) (GTP cyclohydrolase II)]	59056	4	136573	136321	143473	138859	110184	104488	119168	124969	145312	126614	130620	113964
PK28606.1	Q39173	NADP-dependent alkenal double bond ...	37989	5	18933.5	39451.9	42533.3	71523.4	79078.8	87042.9	114891	100298	110321	104374	81410.2	82115.1
PK29318.1	Q93XY5	Tetraspanin-18 (TOM2A homologous protein 2)	29721	4	27079.9	45198.2	16637.4	23585	6775.03	35021.5	7667.51	21389.1	23588.4	7340.88	14099.7	15070.6
PK23057.1	Q39033	Phosphoinositide phospholipase C 2	66122	4	158695	129632	107473	159375	100442	293060	77012.5	102030	89463.8	220120	69017.6	69157.9
PK17452.1	Q8H100	Probable ADP-ribosylation factor GTPase-activating protein AGD8 (ARF GAP AGD8) (Protein ARF-GAP DOMAIN 8) (AtAGD8)	44441	4	3085.72	3171.42	1815.53	328.554	36016.8	3732.86	15869.4	17194	6057.47	34581.5	37413.2	35525.6
PK25479.1	Q94A97	Ubiquitin-conjugating enzyme E2 35 (EC 2.3.2.23) (E2 ubiquitin-conjugating enzyme 35) (Ubiquitin carrier protein 35)	17192	4	130616	64064.1	108400	76299.3	73768.8	90709	86525.1	63127.3	92949.5	79919	76784.2	96428.9
PK02029.1	Q9LEX1	At3g61050	55095	4	67132.5	16253.5	67046.7	25253.3	113953	91341.6	22033	10470.2	25326.7	28926.2	22878	22384.6
PK07271.1	Q8GUP3	Transcriptional regulator (Uncharacterized protein At4g31880)	94209	7	148745	28313.3	90685.9	43911.8	50816.3	145774	50083	60505.2	30741.1	51572.2	137217	61238.6
PK13906.1	P50287	Isoaspartyl peptidase/L-asparaginase 1 (EC 3.4.19.5) (L-asparagine amidohydrolase 1) [Cleaved into: Isoaspartyl peptidase/L-asparaginase 1 subunit alpha; Isoaspartyl peptidase/L-asparaginase 1 subunit beta]	33027	4	13270.9	7983.06	2890.54	1513.12	1133.34	849.689	4151.06	1010.77	1213.24	778.573	1211.64	15928.3
PK14791.1	P52420	Phosphoribosylamine--glycine ligase...	56473	4	141630	101351	141581	140119	125196	127762	167967	84692.7	172859	129712	122565	124965
PK08954.1	P46416	Glutathione synthetase, chloroplast...	60271	4	24329	36417.7	39695.1	36985.4	45448.1	24167.4	30413.5	17198.4	23034.4	28958.3	27947.3	22112.7
PK28880.1	Q93ZW0	Glucose-6-phosphate 1-dehydrogenase...	70202	4	162017	171087	161506	144365	149500	129703	201559	159975	181277	76575.8	112369	121354
PK17409.1	Q9SD67	ATP-dependent zinc metalloprotease ...	87802	4	113973	123031	102473	68160	79622.7	119346	130611	104986	82375.6	65182.8	41326.6	88168.4
PK15111.1				5	294652	272859	274613	286102	285786	303249	289361	354683	367529	462445	449777	454771
PK04372.1	Q9XIW1	Probable xyloglucan endotransglucosylase/hydrolase protein 5 (At-XTH5) (XTH-5) (EC 2.4.1.207)	33949	5	86814.1	97429.9	90830.1	82577.9	121597	68852.6	97613.7	71660.9	31533.2	51918.3	43674	27833.3
PK27028.1	Q9ZUU2	Thioredoxin-like protein AAED1, chloroplastic (AhpC/TSA antioxidant enzyme domain-containing protein 1)	26605	4	161120	139757	129746	127343	102925	138983	175229	129330	73681.7	99535.9	101197	93095.4
PK13752.1	Q42533	Biotin carboxyl carrier protein of acetyl-CoA carboxylase 1, chloroplastic (AtBCCP1) (BCCP-1)	29613	7	111413	134885	130240	135374	127756	136351	98738.8	103469	119737	139293	144661	138901
PK15195.1	F4J3Q8	P-loop containing nucleoside triphosphate hydrolases superfamily protein	47263	3	175502	951642	243845	246985	253718	1.21583e+06	264315	226144	271881	232805	234770	249010
PK03569.1	P69834	2-C-methyl-D-erythritol 4-phosphate cytidylyltransferase, chloroplastic (EC 2.7.7.60) (4-diphosphocytidyl-2C-methyl-D-erythritol synthase) (MEP cytidylyltransferase) (AtMECT) (AtMEPCT)	33937	4	335418	297191	235836	226780	244916	239227	213084	172815	237991	130575	139437	98396.2
PK12595.1	Q9SHJ6	Peroxisomal and mitochondrial division factor 2 (Ubiquitin-interacting factor 7)	36119	6	76371.7	74774.1	56536.2	43723	39161.1	61991.7	34118	38468.3	54373.3	84724.9	90188.8	52737.2
PK26590.1	Q9M2D8	Uncharacterized protein At3g61260	23144	5	302625	278287	280552	313463	284642	305264	257718	224937	227433	228158	234475	268395
PK02371.1	Q9FZG4	Hexokinase-like 1 protein	53880	5	99256.8	104593	120512	106983	106053	63021.4	135054	126614	117051	108768	111125	125185
PK25238.1	Q9LIS3	UDP-glucuronate 4-epimerase 6	50570	5	42803.3	62139.4	64940.9	63164.4	37442.2	56226.9	39003.4	46366.6	28600.1	29626.5	11047.1	22449.1
PK02158.1	Q9SRT4	O-Glycosyl hydrolases family 17 protein (Putative beta-1,3-glucanase) (Putative glucan endo-1-3-beta-glucosidase) (Putative glycosyl hydrolase)	50604	5	247938	267429	249825	327176	324187	308979	303763	259044	306545	324283	322371	308943
PK10903.1	Q8VZB9	60S ribosomal protein L10a-1	24469	7	256044	230707	233427	150297	147851	189352	165563	170847	165169	178643	182322	172536
PK12899.1	Q9FNA0	At5g59610 (Chaperone DnaJ-domain superfamily protein)	30265	4	65593	7373.98	30323.8	104701	19149.1	94218.6	93541.4	45190.8	70791.4	12591.4	22277	15443.3
PK18239.1	Q9LNP9	Protein phosphatase 2C 7 (AtPP2C07) (EC 3.1.3.16) (Protein HYPERSENSITIVE TO ABA 2) (Protein phosphatase 2C HAB2) (PP2C HAB2)	56062	7	19937	19427.2	2703.3	21579.6	15780.3	22072	21970.3	15748	23873.2	21605.3	20721	9058.24
PK24591.1	Q9SAK4	Succinate-semialdehyde dehydrogenas...	56559	4	69475.6	69104.5	86080.9	80192.2	40529	39067.5	88905.8	154710	84135.2	126126	162848	24229.1
PK12749.1	O22769	NADH dehydrogenase [ubiquinone] fla...	28389	4	152506	156378	161474	156535	149061	165469	164499	145745	164736	156998	209676	227496
PK00193.1	Q9LNU1	CO(2)-response secreted protease (Subtilisin-like serine protease) (AtSBT5.2) (Tripeptidyl-peptidase II) (EC 3.4.14.10)	81480	4	192982	223669	341202	172889	177673	196543	406371	405595	264602	153707	324536	312667
PK10718.1	Q9FRL8	Glutathione S-transferase DHAR2 (EC 2.5.1.18) (Chloride intracellular channel homolog 2) (CLIC homolog 2) (Glutathione-dependent dehydroascorbate reductase 2) (AtDHAR2) (CytDHAR) (GSH-dependent dehydroascorbate reductase 2)	23407	6	169602	116120	149309	198681	147405	165608	94873.8	58051.3	79358.9	143339	139199	156455
PK11641.1				3	24578.5	25343.7	20283.8	22902.1	1486.09	19102.5	15141.8	8195.33	1292.11	9265.28	455.821	8910.43
PK03964.1	Q8RWT8	Serine--tRNA ligase, chloroplastic/mitochondrial (EC 6.1.1.11) (AtSRS) (Protein OVULE ABORTION 7) (Seryl-tRNA synthetase) (SerRS) (Seryl-tRNA(Ser/Sec) synthetase)	57352	4	161840	155173	155946	111680	144527	190439	175115	98869.8	156303	136966	105299	169393
PK12772.1				5	138031	126499	133675	114444	118094	116428	139045	130974	134427	99595.5	99528	107545
PK11904.1	Q95748	NADH dehydrogenase [ubiquinone] iron-sulfur protein 3 (EC 1.6.5.3) (EC 1.6.99.3) (NADH dehydrogenase subunit 9)	22880	4	222083	205805	219261	187812	204720	192384	217214	228192	165581	140533	128220	129850
PK03461.1	Q9FLL1	RNA-binding NOB1-like protein	66725	4	153971	190873	240022	178899	197075	174484	252819	243021	244273	121911	131347	135711
PK21289.1	Q9LVV5	Thylakoid lumenal 15.0 kDa protein 2, chloroplastic	24569	4	192703	316449	307838	359903	356824	346429	321493	303467	309659	371333	361448	351757
PK06445.1	Q9STG9	Amidophosphoribosyltransferase 2, c...	61030	6	131838	126905	134172	132522	113806	111106	166246	153594	91889	82572.2	85805.3	69326.7
PK27139.1	P56799	30S ribosomal protein S4, chloropla...	23240	4	377326	371753	391912	284779	255982	287624	323328	326888	308206	143254	149284	104438
PK13947.1	Q9ZQI8	Non-specific lipid-transfer protein-like protein At2g13820	16816	8	5310.51	6599.84	8343.99	4664.45	8195.19	4947.82	4039.19	2150.09	7699.56	22770.1	3298.15	1758.78
PK01023.1	Q42093	ABC transporter C family member 2	182130	3	32519.2	35301.9	34281	19313.8	40058.9	34882.6	31849.2	39489.9	25457.4	4621.68	7461.78	115315
PK14033.1	Q9LHA7	Peroxidase 31 (Atperox P31) (EC 1.11.1.7) (ATP41)	35303	4	139524	146637	14231.1	150392	117615	78947.3	85651.6	94649.4	77525.1	114834	114217	89164.1
PK06821.1	Q8H103	Glucose-6-phosphate isomerase 1, chloroplastic (GPI 1) (EC 5.3.1.9) (Phosphoglucose isomerase 1) (PGI 1) (Phosphohexose isomerase) (PHI)	67048	28	130028	129546	120098	148702	161272	131424	145066	148148	177518	192947	82249.1	189535
PK29850.1	Q9LZ82	Protein BTR1 (Binding to ToMV RNA 1)	33821	4	98567.2	163691	139432	150906	71672.8	166889	109369	87905.7	103273	88570.6	59295.6	127454
PK21565.1	Q0WNJ6	Clathrin heavy chain 1	193245	20	106975	95237.6	104486	59744.2	52392.3	84172.6	86821.5	55807.9	59077.9	105932	85285.2	85007.3
PK08575.1	Q9LZM6	At5g02050 (Mitochondrial glycoprotein family protein) (Uncharacterized protein At5g02050) (Uncharacterized protein T7H20_100)	29764	3	23074.6	17784.5	7765.65	13272.9	19031.8	19283	22390.3	14873	57185.3	32906	32039.8	31980.9
PK18981.1	Q9C5C5	Thioredoxin-like 4, chloroplastic (Lilium-type thioredoxin 3)	23011	3	18857.4	14693.6	11628.6	19663.3	17080.8	21247.5	3964.11	9018.2	10049.7	4584.42	16634.3	2339.65
PK13820.1	F4I6B2	SIT4 phosphatase-associated family protein	89888	5	78689.9	73591.2	73899.1	75255.7	67989	60927.3	82861.4	73026.4	61805.2	46776.1	69980.7	65407.2
PK08031.1	F4JQH3	Aminopeptidase P1	71993	3	140458	179270	163261	151839	89647.2	160306	150826	62082.9	175094	137386	71473.3	139642
PK22660.1	P59226	Histone H3.2	15268	3	56645	54236	44506.4	39344.5	8263.21	47915.5	79485.1	73571.5	69908.1	56538.5	55372	58333.8
PK03386.1	Q9LTS1	At5g57000 (DEAD-box ATP-dependent RNA helicase) (Gb|AAF21159.1)	21037	4	8941.21	15766.7	2998.49	8346.67	14209.5	1647.02	9661	6775.97	10006.2	18648.6	12401.7	27526
PK23039.1	B9DGD6	Acetyl-coenzyme A synthetase, chlor...	81889	3	45490.7	46826.5	48211.9	53009.3	33664.2	23425.8	46632.9	43108.4	23832.3	29432.9	19789.3	24623.5
PK29607.1	Q9LVQ8	Probable protein phosphatase 2C 80	43873	4	21497.6	14367.9	74535.8	26868	2876.64	67364.2	2357.73	80765.5	32176.6	33131.6	9393.42	12428.8
PK17681.1	Q8GYI4	Phosphoenolpyruvate carboxylase fam...	51986	4	27586.9	29070.5	29709.5	13847.5	34975.2	41834.6	29095.6	11159	3916.58	3345.69	2840.82	3709.25
PK17900.1	Q9FY49	Leukotriene A-4 hydrolase homolog	69266	4	18205.8	17270.8	18588.9	4857.68	13365.4	14615.2	13709.9	7108.54	6813.8	14874.3	18868.1	4757.58
PK09804.1	Q9FJW0	RuvB-like helicase	52114	3	66039	70136.1	52583.3	37206	57348.9	63770.8	55063	12425.5	53677.7	69092.5	77577.9	84577.6
PK25837.1	Q9SMN1	Gamma carbonic anhydrase-like 2, mi...	27956	3	148741	157099	151744	150950	147823	142551	123545	67790.9	143667	125452	95705.1	140999
PK10968.1	Q9LMI0	Probable alpha,alpha-trehalose-phos...	96688	3	70566.7	56660.5	94519.9	71729.9	55016.5	45529.1	56360.3	41904.3	42887.9	19367.6	18858.7	48633.4
PK28365.1	Q9SLI4	At1g54500/F20D21_31 (Rubredoxin, putative) (Rubredoxin-like superfamily protein) (Uncharacterized protein F20D21.31)	21875	3	297326	275997	279163	348307	356978	322415	477672	454810	399208	361153	313853	359585
PK13047.1	Q9FLN4	50S ribosomal protein L27, chloroplastic (CL27)	21737	6	513720	553501	490215	517241	436488	493877	539693	504859	550075	388021	396030	396872
PK23132.1	Q9LIP2	Proteasome subunit beta type-5-B	29485	4	61407.5	67798.1	66160.5	59047.8	59556.8	71814.7	59026.6	57878.3	52240.5	80534	67792.5	87656.2
PK15019.1	O23310	Nuclear transcription factor Y subunit B-3 (AtNF-YB-3) (Transcriptional activator HAP3C)	17186	7	81079.6	66418.1	75729.4	78144.8	66410.3	76162.2	56357.9	72094.5	57459.7	96232.4	100187	101710
PK09887.1	Q8VWF6	Protein STRICTOSIDINE SYNTHASE-LIKE...	44037	4	24704.8	18845.8	18398.3	46700.8	434703	37681.2	37477.5	40527.4	377049	513245	9542.99	36807.4
PK17456.1	P49107	Photosystem I reaction center subunit N, chloroplastic (PSI-N)	18429	10	3.91632e+06	4.23132e+06	4.53338e+06	4.15024e+06	4.78505e+06	4.44285e+06	5.68234e+06	5.19025e+06	5.08249e+06	3.88706e+06	4.06417e+06	4.09148e+06
PK20624.1	P49211	60S ribosomal protein L32-1	15503	4	83609.4	124609	117210	91450.7	79749.4	76449.8	99059.8	83014.9	83793.8	56017.4	84036.3	74607
PK03684.1	Q94A08	Probable galactinol--sucrose galact...	85143	4	69738.1	89334.1	74019.8	99418.3	85547.7	90659.4	108322	71527.1	110865	16286.5	13309.1	51953.1
PK01629.1	Q8GW48	At4g15810 (Heat shock factor binding protein)	9347	5	17426.7	44061.3	47492	29765.1	46419.1	26588	34973.9	66962.3	51977.2	28822.5	23763	14121.6
PK07773.1	P94072	Germin-like protein subfamily 3 member 3 (AtGER3) (AtGLP2)	21836	7	131004	136296	142317	127232	100651	107698	111865	110685	80864.6	12232.2	82379.3	86069.7
PK29112.1	Q56WH1	Tubulin alpha-3 chain	49654	25	351774	229191	196786	260309	243558	311014	360983	101775	157063	381661	534895	468146
PK00506.1	O80526	ATP-citrate synthase alpha chain pr...	46946	3	10113.2	4336.49	54730.7	10888.8	47391.4	45380.1	8841	43284.4	40657.3	71663.8	60180.5	6332.83
PK12663.1	Q9FNP8	40S ribosomal protein S19-3	15697	6	155712	172672	280505	166047	289190	188272	337027	250409	245514	313880	273578	266321
PK03884.1	Q2HIQ2	At1g01170 (Ozone-responsive stress-like protein (DUF1138))	9062	3	262366	263643	263363	191601	206304	205348	236774	213539	226047	153396	132245	165317
PK00394.1	P29514	Tubulin beta-6 chain (Beta-6-tubulin)	50586	24	177802	197726	197091	212371	190265	218619	125368	145398	135547	147611	151559	152114
PK29786.1	O49596	High mobility group B protein 2 (High mobility group protein B 1) (AtHMGbeta1) (HMG beta 1) (Nucleosome/chromatin assembly factor group D 02) (Nucleosome/chromatin assembly factor group D 2)	15982	4	11431.8	337.231	1323.76	10006.3	1048.19	1952.87	8393.12	1033.53	2256.91	27861	506.088	3486.33
PK24902.1	Q84L31	Ubiquitin receptor RAD23c (AtRAD23c) (Putative DNA repair protein RAD23-3) (RAD23-like protein 3) (AtRAD23-3)	44247	10	32824.7	56215.2	16595.6	42872.3	46145.9	49720.9	26580.6	33059.2	28494.8	54082.5	43546.5	43561.1
PK20492.1	Q9LZ23	ACT domain-containing protein ACR12 (Protein ACT DOMAIN REPEATS 12)	33242	3	76102.8	101883	70991.7	69655.7	113879	124211	70271.8	63741.8	128688	67712.5	91598.6	71635.9
PK00896.1	Q94A65	Rhodanese-like domain-containing pr...	24872	4	1480.66	82785.9	85851.3	75329.6	4390.53	12873.3	71521.1	70124.3	67450.1	39860.4	37112.8	35670.9
PK00344.1	Q5E924	Glyceraldehyde-3-phosphate dehydrogenase GAPCP2, chloroplastic (EC 1.2.1.12) (Glyceraldehyde-3-phosphate dehydrogenase of plastid 2) (NAD-dependent glyceraldehydephosphate dehydrogenase chloroplastic 2)	44846	8	54837.1	51410.1	61382.6	52049.2	31947.4	50341	11554.7	49383.6	33803.7	71632.7	65909.1	774.839
PK01253.1	P43297	Cysteine proteinase RD21A (EC 3.4.22.-) (Protein RESPONSIVE TO DEHYDRATION 21) (RD21)	50966	5	678191	585191	674176	698809	654618	730609	648953	729830	679545	441329	482717	530961
PK11728.1	P56756	NAD(P)H-quinone oxidoreductase subu...	25366	3	122773	116255	114666	113944	71395.3	105150	92997.3	106188	55551.1	51342.6	48835.5	54465.8
PK07513.1				21	53084.4	48446.3	45471.6	34011.2	28144.4	32690.1	33201.9	38072.4	35399.5	25758.6	26907.2	29298.2
PK04514.1	Q9ZQ78	Uncharacterized protein At2g03420 (Uncharacterized protein At2g03420/T4M8.15)	19028	5	110063	124048	104186	112459	130472	131481	142505	125917	108662	108824	99146.9	131391
PK28863.1	P49637	60S ribosomal protein L27a-3	16455	6	141579	68778.4	133539	87452.4	104420	94630	56497.8	113552	130668	105926	119361	114338
PK15555.1	Q9S7N7	Photosystem I reaction center subunit V, chloroplastic (PSI-G)	17085	9	2.14781e+06	2.29901e+06	2.37715e+06	2.20038e+06	2.29592e+06	2.40087e+06	2.38393e+06	2.35906e+06	2.31421e+06	890091	932433	907531
PK15445.1				7	38009.4	5643.07	43897.8	42997.9	159723	38284.2	37008.6	15305.2	12895.5	8697.07	19310.5	51121.6
PK24665.1	Q9FVV7	DNA repair RAD52-like protein 1, mi...	19484	4	84232.3	99178	103854	98044.9	35903.2	93396.3	15141.1	84518.7	246074	104149	105211	120578
PK13361.1	F4JSP1	NAD(P)-binding Rossmann-fold superf...	36744	3	84387.7	40803.9	59099.9	70862.6	38828.3	62326.3	43371.5	38003.8	63157.9	28309.5	50288.5	40067.6
PK28023.1	Q941D3	Probable plastid-lipid-associated protein 8, chloroplastic (Fibrillin-6)	26482	4	196042	205950	208516	107250	148442	167681	195489	207215	219693	152922	141152	89236.9
PK11859.1	Q9ZQG8	Ferredoxin-3, chloroplastic (AtFd3)	16634	12	46049.8	47109.1	34123	38093.9	48180.7	37109.4	34259.9	29543.3	29942.4	58891.4	56997.6	61315.5
PK01954.1	Q38885	Preprotein translocase subunit SCY1, chloroplastic (CpSecY)	59492	5	17101.1	6762.4	5228.25	2580.2	5184.99	3219.29	4644.57	2766.7	5268.57	20091.2	29027.1	3622.62
PK22057.1	P57742	Probable prefoldin subunit 5	16410	3	3670.44	3019.92	4342.21	7498.14	32667.7	6882.05	2936.49	2649.24	33539.3	3500.23	49954.9	2042.13
PK03611.1	Q9LKA4	UBP1-associated protein 2C	41780	3	22433	27208.2	5405.24	26737.3	9011.97	27963.8	3994.19	34264.1	38207.2	11346.5	34981.7	28061.3
PK07894.1	O80626	60S ribosomal protein L35-2	14231	3	71922.2	76506.7	84312.3	47400.9	60239.8	56024.5	73377.8	77376.1	37301.7	72154.4	32220.9	79009.9
PK07422.1	Q94JS0	Cytochrome b-c1 complex subunit Rieske, mitochondrial (EC 1.10.2.2)	29608	5	172234	156301	155879	138421	133618	584213	150382	115866	156517	100344	103334	92928.5
PK05367.1	Q9ZVL0	Glycoprotein membrane GPI-anchored (T22H22.25 protein) (Uncharacterized protein At1g54860) (Uncharacterized protein F14C21.37)	21569	10	153258	148065	170264	209176	209178	193109	115753	127959	166960	189588	189054	199573
PK10564.1	Q9SIZ2	Eukaryotic translation initiation f...	38748	4	205049	121201	161491	114940	119215	114830	136779	140067	125370	104756	47846.2	57626.7
PK01533.1	Q94C69	Cold shock domain-containing protein 3 (AtCSP3)	29564	3	64925.6	62067.1	55850.8	77137.6	66347.5	71342.7	70190	58198	59721.9	92955.2	80422.8	92071.7
PK02067.1	Q9C5W6	14-3-3-like protein GF14 iota (General regulatory factor 12)	30545	7	23071.2	20502.4	21384.5	19282.4	18735.6	7368.14	11179.4	16230.8	5745.46	2441.6	25041.2	27047.6
PK14405.1	Q9FIF3	40S ribosomal protein S8-2	23773	5	26743.7	27820.9	24253	22632.2	22728.4	22399.9	21619.4	21884.8	28638	13299.3	13250.7	14904.4
PK04580.1	Q9FH05	Serine carboxypeptidase-like 42	52874	3	62590.7	63796.3	57514.2	59357.2	61928.1	53938.2	68020.1	57541	54421.6	56233.7	58223.7	47264.8
PK17451.1	Q96329	Acyl-coenzyme A oxidase 4, peroxisomal (AOX 4) (EC 1.3.3.6) (G6p) (Short-chain acyl-CoA oxidase) (AtCX4) (AtG6) (SAOX)	47557	4	196038	213958	204856	223732	230735	256545	263497	262843	304561	231394	249446	242725
PK24277.1	Q03250	Glycine-rich RNA-binding protein 7 (AtGR-RBP7) (AtRBG7) (Glycine-rich protein 7) (AtGRP7) (Protein COLD, CIRCADIAN RHYTHM, AND RNA BINDING 2) (Protein CCR2)	16890	20	1.31891e+06	1.31361e+06	1.39256e+06	1.31891e+06	1.23117e+06	1.22541e+06	1.28702e+06	1.37346e+06	1.33332e+06	1.53068e+06	1.71357e+06	1.62789e+06
PK21403.1	B9DHG0	Tetratricopeptide repeat domain-con...	33662	5	168478	156538	120429	119455	96739.4	119073	155006	142164	133093	121199	110251	80273.6
PK25790.1				3	126273	111858	126110	128549	142813	116959	141440	118143	137769	141123	180015	189595
PK21890.1	Q8GYJ9	HISTIDINE TRIAD NUCLEOTIDE-BINDING ...	20401	3	107018	107572	111665	115360	125153	127708	141751	134235	143264	144898	139605	131171
PK16052.1	Q9LLR6	Non-specific lipid-transfer protein 4 (LTP 4)	11405	8	53247	37897.8	47875.3	28605.9	83878.4	79743.4	82006.5	46399.7	25881.1	26952	65903.8	79936.5
PK05261.1	Q9T081	UDP-glycosyltransferase 79B3 (EC 2.4.1.-)	50360	3	162242	158105	144858	172765	161208	158633	151467	105124	84204	185011	116094	209202
PK03767.1	Q9FFK7	AT5G05670 protein	29076	3	55387.2	91485.6	65099.4	70099.5	64737.4	69015.5	76320.8	65723.6	87656	79439	68567.4	87353.4
PK19670.1	Q9T0G2	Cytochrome c-2 (Cytochrome c At4g10040)	12239	9	25655.9	25198.9	22042.6	27902.3	20727.5	25071.3	23314.3	23449.6	23167.7	24058.1	23088	19650.3
PK04209.1	Q96500	Light-regulated protein 1, chloroplastic (Protein CCR-LIKE, chloroplastic)	15314	3	129348	55928.3	32389.4	141687	14390.2	149797	95348.7	154211	41502.8	24292.1	35660.5	69364.8
PK13138.1	Q9SII9	Ubiquitin domain-containing protein DSK2a	57285	4	64117.9	68496.1	66994.3	76475.9	55180.1	67138.8	66845.4	47081.2	50442.5	98131.2	106930	104134
PK07644.1	P82872	Mitochondrial import receptor subunit TOM20-1 (Translocase of outer membrane 20 kDa subunit 1)	21305	3	76848.4	62842.1	102212	104094	62414.1	115016	89242.5	74184.9	88066.4	83147.1	111884	100971
PK28726.1				3	275798	277513	265746	192974	332018	59321.4	355896	354340	59498.6	54062.6	148578	52521.1
PK12995.1	B5X574	At5g65690 (Phosphoenolpyruvate carboxykinase 2)	72892	4	6775.25	19786.2	5906.06	10797.3	8861.55	33386.7	31920.5	25771.9	44831.2	15676	23904.2	18128.7
PK00205.1	Q9SGI3	At3g1920/F28J7.25	33539	3	44096.2	49447.8	49336.8	97838.2	77757.3	66407.9	70578.2	65104.7	80356.5	74836.6	74660	73923.4
PK13554.1				4	237875	216804	246982	318964	325764	316949	159070	158959	173224	356564	345997	346809
PK22093.1	Q9M3C3	60S ribosomal protein L23a-2	17396	4	264567	261025	306571	162476	184258	177879	166488	153487	179461	188881	217542	202097
PK00740.1	Q9C500	WPP domain-containing protein 2 (MFP1 attachment factor 2)	19134	5	93160.6	90535.7	88737.7	117784	102644	119960	111936	184479	73275.3	169593	158301	172443
PK09968.1	Q9T0I8	5'-methylthioadenosine/S-adenosylho...	28451	3	50278.1	105466	89137.7	120096	100330	63524.7	134377	119363	97726.8	104786	91798	132009
PK22288.1	Q9M8T2	At3g02900 (F13E7.15 protein) (Low-density receptor-like protein) (Uncharacterized protein At3g02900)	17321	6	145890	140155	160700	140901	145763	145470	143166	142199	147198	129745	125236	126837
PK14547.1	Q9LYR5	Peptidyl-prolyl cis-trans isomerase FKBP19, chloroplastic (PPIase FKBP19) (EC 5.2.1.8) (FK506-binding protein 19) (AtFKBP19) (Immunophilin FKBP19) (Rotamase)	27778	4	21770.9	18250.3	19318.3	15795.1	20022.6	22963.1	22863.7	21877.3	21562.2	18647.7	19248.2	3799.57
PK09569.1	F4JJT9	Aspartate--tRNA ligase, chloroplast...	74517	3	37971.2	44271.3	41540.4	38139.6	41069	27522.6	52916.4	45364.8	37509	21771.7	22695.4	40053.1
PK29439.1	Q9C535	Metallo-hydrolase/oxidoreductase superfamily protein (Uncharacterized protein At1g29700; T3M22.5) (Uncharacterized protein F15D2.25) (Uncharacterized protein T3M22.5)	38151	4	98220	81546.5	78863.7	50776.4	85652	104397	94079.2	87463.1	41542.6	68454.7	81021.1	68949.8
PK24951.1	Q8GRT9	Putative acetyl-CoA carboxylase biotin-containing subunit (Single hybrid motif superfamily protein)	28169	3	70667.5	60611.1	51542.1	55253.5	56711.9	57648.1	58169.8	55218.8	67384.6	41096.4	40294.7	40851.1
PK20367.1	Q9C826	Xanthoxin dehydrogenase (EC 1.1.1.288) (Protein GLUCOSE INSENSITIVE 1) (Protein IMPAIRED SUCROSE INDUCTION 4) (Protein SALOBRENO 3) (Protein SALT RESISTANT 1) (Protein SUGAR INSENSITIVE 4) (Short-chain alcohol dehydrogenase ABA2) (Short-chain dehydrogenase reductase 1) (AtSDR1) (Xanthoxin oxidase)	30272	3	155344	59829.9	141851	79018.5	137319	101686	146021	146804	124411	147565	134442	163728
PK16754.1	P43333	U2 small nuclear ribonucleoprotein A' (U2 snRNP A')	28041	3	31061.1	35750.1	8932.59	40897	45337.6	42359.7	24063.7	33385.5	31113.6	67011.7	68898.1	73506.2
PK14922.1	Q9FMF1	AT5g64380/MSJ1_22	43976	3	94425.5	97374.5	92580.6	84113.5	69270.4	73213.2	68269.6	64715.4	46591.4	28758.1	49243.2	36868.1
PK11327.1	Q9C514	40S ribosomal protein S7-1	21922	4	523819	513686	562476	450336	440960	462784	490431	486620	467943	422269	486433	441470
PK10967.1	Q0WPR4	Serine carboxypeptidase-like 34	56329	3	272562	214232	259956	276412	294326	302635	220085	242964	236572	346995	268780	337315
PK08709.1	P53780	Cystathionine beta-lyase, chloropla...	50430	3	117089	99824.2	117586	84482.3	80174.4	80612.5	98020.4	53008.9	84956.4	76965.7	78320.4	82548.4
PK08178.1	Q93VC9	Cathepsin B-like protease 2 (EC 3.4.22.-) (Cathepsin B2) (AtCathB2)	40033	3	53642	60696.5	64080.8	91333.4	63281.2	86942.2	87790.9	79265.4	90416.2	83930.9	86991.9	79459.1
PK04155.1	Q93VC7	30S ribosomal protein S1, chloroplastic (Plastid ribosomal protein S1) (PRPS1)	45110	3	56707.7	61486.7	55334.7	87236.3	70929.4	83013.8	72211	13385.9	59878.5	48240.4	58353.6	56548.8
PK03354.1	P32826	Serine carboxypeptidase-like 49	57301	3	13782.1	12983.5	10132.3	12497.1	3783.36	14754.7	11125.2	13199.6	32522.6	2275.24	29747.7	5432.85
PK03316.1				7	7115.06	28762.5	32874.2	35815.6	62121.8	8285.4	27519.6	61038.6	45652.2	105737	122963	65133.5
PK29115.1	Q9LYK9	40S ribosomal protein S26-3	14628	3	424171	418711	398683	358881	322416	351179	344419	341127	310666	247510	315398	290884
PK28282.1	Q9SUI4	Photosystem I reaction center subunit XI, chloroplastic (PSI-L) (PSI subunit V)	23052	4	664061	559182	336601	301805	291214	302877	300005	296335	658409	70476.7	52399	127429
PK25699.1	O82487	Phosphoenolpyruvate carboxylase family protein (Putative aldolase) (T12H20.10 protein)	38404	3	141758	125379	137316	186156	156157	168733	116344	128812	125171	196544	157017	187637
PK25164.1	Q94BR2	Aluminum induced protein with YGL and LRDR motifs (Putative aluminium-induced protein)	25015	3	135947	82157.1	158072	114138	90794.4	144071	103789	202767	56901.7	148674	71020.2	149326
PK24063.1	P82873	Mitochondrial import receptor subunit TOM20-2 (Translocase of outer membrane 20 kDa subunit 2)	23170	3	26279.7	12164.7	15351.3	37589.7	39583.9	41378.3	19633.8	37966.7	35672.5	59358.4	5456.5	12438.3
PK22352.1	O80575	6,7-dimethyl-8-ribityllumazine synt...	24024	3	230302	262817	263278	188018	218857	233001	207519	218110	148638	33096.3	39243.9	117989
PK20513.1	Q9M0I0	GPI-anchored protein LLG2 (LORELEI-like-GPI-anchored protein 2)	17575	3	9955.39	10052.3	86852.8	75378	75141.6	4027.99	7292.42	91147.9	93902.1	10981.6	45184.5	42649.4
PK19739.1				3	60126.2	32663.2	49698.4	45213.3	58851.8	58426.6	50749.8	49841.8	52285.4	76289.5	84203.3	84331.3
PK19441.1	Q9SX68	50S ribosomal protein L18, chloroplastic (CL18)	18726	4	249400	262541	276841	255973	452410	207161	291863	244632	363033	203314	305820	358715
PK18726.1	Q9M352	60S ribosomal protein L36-2	12676	4	185041	184084	181457	139336	146590	156116	157441	151776	151512	136041	134944	137249
PK18672.1	P43082	Hevein-like preproprotein [Cleaved into: CB-HEL; CD-HEL (EC 3.1.-.-) (RNase)]	22937	4	25321	27248.4	17968.9	24732.5	22855.3	20935.9	11082.1	16939.8	21006.4	14490.7	12284	15966.8
PK14260.1	Q9M2T2	At3g55470 (Calcium-dependent lipid-binding (CaLB domain) family protein) (Elicitor responsive/phloem-like protein) (Putative elicitor responsive/phloem)	17317	7	51915.9	68794.6	74355.3	80468.4	64425.8	75835.1	10531.1	8237.75	11687.9	48323.8	65730.5	47337.1
PK12622.1	Q9SN73	DnaJ/Hsp40 cysteine-rich domain superfamily protein (Uncharacterized protein At3g47650) (Uncharacterized protein F1P2.200)	14546	6	219030	238773	233504	315480	271620	330136	273796	247353	259993	265013	265394	256242
PK09502.1	Q944A2	Alba DNA/RNA-binding protein	33763	3	128767	150346	137176	128181	113876	134844	111910	80354.4	76991.2	170350	187505	183367
PK05635.1	Q9LYQ9	At5g13470 (Uncharacterized protein At5g13470) (Uncharacterized protein T22N19_120)	17430	3	7434.32	33995.9	7529.92	27914.3	37168.8	27398.7	22493.1	17006.8	21132.1	13960.9	4325.09	8500.2
PK05422.1	Q9FY64	40S ribosomal protein S15-4	17072	5	34969.5	266408	7927.01	20587.4	211435	10136.9	44049	45948.3	48803.3	95135.5	65277.6	54044.6
PK04641.1	Q9FI47	Rubredoxin-like superfamily protein (Uncharacterized protein At5g51010)	17230	3	120533	123234	73750.9	86254.6	132676	98437.4	227327	262196	224913	23880.6	118122	73668.1
PK02670.1	Q9ZP54	Poly [ADP-ribose] polymerase 1	111233	3	291483	303272	290607	314324	312748	361607	315420	342155	298473	350716	367420	341034
PK01190.1	Q9ZU94	Cysteine-rich repeat secretory protein 12 (Plasmodesmata-located protein 6) (PDLP6)	30204	3	18364	19602.1	17866.4	20732.3	5477.71	43910.3	42539.6	43477.9	26530.5	20907.7	17881.6	19986.6
PK08948.1	P29516	Tubulin beta-8 chain	50607	36	255593	269159	267797	253242	247286	272648	243588	259811	16494.9	381273	359812	377486
PK17508.1	Q9LEW8	Protein-ribulosamine 3-kinase, chlo...	36471	3	102780	118809	116585	101772	111950	92543	110102	109237	111918	42334.5	76167	73273.7
PK19287.1	Q9FKT1	GPI-anchored protein LLG1 (LORELEI-like-GPI-anchored protein 1)	18460	3	6730.99	6662.29	14722.6	20022	12011.8	17084.3	27876	8510.37	55158.9	3917	50793.9	10326.5
PK01397.1	P94072	Germin-like protein subfamily 3 member 3 (AtGER3) (AtGLP2)	21836	8	3.61511e+06	3.51358e+06	3.49239e+06	3.44657e+06	4.02278e+06	3.53049e+06	4.57772e+06	4.79391e+06	4.96653e+06	2.88937e+06	3.10813e+06	2.98987e+06
PK12096.1	Q9LJU1	At3g20570 (Early nodulin-like protein 9) (Predicted GPI-anchored protein)	21510	7	2453.65	2832.54	16983.6	38477.7	36488.9	1598.98	51004.5	9815.77	15109.7	13789.8	15741.4	23286
PK04433.1	Q9C8L2	Fatty-acid-binding protein 3, chloroplastic (AtFAP3) (Chalcone-flavanone isomerase family protein 3)	30729	3	64009.7	66700.3	71317.9	64514	50252	59536.9	87656.9	53054.6	37086.5	71043.9	64272.9	47194.5
PK20656.1	Q9LZ82	Protein BTR1	33821	4	110192	97636.9	100408	117694	120437	116057	114640	113838	115629	174503	165004	174392
PK18293.1	Q9XJ36	ATP-dependent Clp protease proteoly...	31209	3	161747	200758	203305	98428.3	160259	176927	163357	199690	189997	181122	194222	153871
PK27701.1	P56806	30S ribosomal protein S16, chloropl...	9155	3	108146	96645.4	104058	70756.5	82797.6	32957.7	48192.9	95130.2	84801.3	26139.8	17588.3	24387.4
PK00303.1	Q9ZQ26	AT2G24420 protein (At2g24420/T28I24.15) (DNA repair ATPase-like protein) (Expressed protein)	50352	5	117232	123563	106291	132282	125453	105656	83743.4	68990.4	102484	127212	139353	152575
PK11006.1	Q39132	At1g14950/F10B6_18 (Major latex protein type1) (Major latex-like protein) (Polyketide cyclase/dehydrase and lipid transport superfamily protein)	17892	4	87485.2	111670	102842	112849	91748.6	111522	59326.3	44370.9	39377.5	40455.9	35584.9	39882
PK19133.1	Q9ZPI6	Peroxisomal fatty acid beta-oxidati...	77858	3	23028	2902.22	12285.9	16367.2	31333.9	4316.62	29959.6	21112.6	21909.2	11932.4	14006.3	16025.8
PK07659.1	Q9LKU2	Sec-independent protein translocase protein TATA, chloroplastic (Protein THYLAKOID ASSEMBLY 4) (Protein TWIN-ARGININE TRANSLOCATION A)	15713	4	24152.6	32175.8	32055.5	36637.9	33426.9	32834.2	36286.6	40786.5	36296.5	38008.4	39902.4	39642.5
PK09475.1	Q9SJ05	Shikimate kinase 1, chloroplastic	33982	3	94179.1	176443	78813	48576.9	59171.5	72892	61039.3	60714.9	49446.6	86413.5	99142	86218.8
PK15823.1	P45724	Phenylalanine ammonia-lyase 2	77860	9	130640	122561	117815	115372	106411	115055	108412	94754.6	57721.3	119945	70690.5	92553.5
PK13968.1	Q8LB02	Succinate dehydrogenase [ubiquinone] iron-sulfur subunit 2, mitochondrial (EC 1.3.5.1) (Iron-sulfur subunit of complex II) (Ip)	31141	3	46242.3	32328.9	122333	74206.9	91739.1	102225	59263.8	44518.9	66739	144893	76038.8	145418
PK19360.1	Q9SZZ8	Beta-carotene 3-hydroxylase 1, chloroplastic (AtB1) (EC 1.14.13.129)	34361	4	549938	537173	549938	232912	239108	556595	509466	278387	573347	377097	363044	363686
PK06079.1	Q9ZUR7	Arginine biosynthesis bifunctional protein ArgJ, chloroplastic [Cleaved into: Arginine biosynthesis bifunctional protein ArgJ alpha chain; Arginine biosynthesis bifunctional protein ArgJ beta chain] [Includes: Glutamate N-acetyltransferase (GAT) (EC 2.3.1.35) (Ornithine acetyltransferase) (OATase) (Ornithine transacetylase); Amino-acid acetyltransferase (EC 2.3.1.1) (N-acetylglutamate synthase) (…	48714	4	36510.5	36286	37343.1	38652.8	31018.6	36439.2	12090	25907.3	22204.1	40663.3	35007.3	22101.9
PK02942.1	O49543	Cysteine desulfurase, mitochondrial	50296	3	73210.5	67307.4	80387.6	64741.7	5598.05	72861.6	151554	101723	76926	74788.2	83858.6	80680.7
PK19419.1	Q682E0	Catalytic/ hydrolase	38163	3	58872.8	65386.4	56671.8	19961.2	55346.9	47138.6	50873.9	36304.3	19069.1	53290.1	44624	53570.8
PK05072.1	Q84M96	Probable aldo-keto reductase 2 (EC 1.1.1.-) (ARF-GAP domain-containing protein 2)	38269	3	40846.1	37493.4	19558.3	44320.2	67943.7	64896.6	31382.6	49232.9	72023.2	29663.7	84974.2	77291.1
PK29660.1	Q42338	AT3G48140 protein (B12D protein) (B12D-like protein) (HVB12D homologue)	10020	5	287886	267313	298849	144698	276028	178564	426296	412148	521929	414282	328125	318321
PK05805.1	O81235	Superoxide dismutase [Mn] 1, mitochondrial (EC 1.15.1.1) (Protein MANGANESE SUPEROXIDE DISMUTASE 1) (AtMSD1) (Protein MATERNAL EFFECT EMBRYO ARREST 33)	25444	3	291429	269905	266472	221742	222604	230234	141322	150839	162768	200355	211587	225075
PK23401.1	Q42479	Calcium-dependent protein kinase 3	59336	4	61290.4	40723	36940.9	45204.9	42876.7	42492.5	50988.2	55483	31633.9	49075.1	51536.3	42582.1
PK16576.1	Q8L7R2	Homoserine kinase (EC 2.7.1.39) (Protein DOWNY MILDEW RESISTANT 1)	38529	5	122297	134179	107091	157208	131452	111152	189220	158376	167046	163679	148424	148594
PK16086.1	Q9LST0	AT5g60160/f15l12_20	52426	3	21265.3	20961.1	19007.9	16058.9	3659.25	12431	12513.7	16558.4	8649.9	2018.55	14920.2	10901.4
PK23064.1	Q9M7Q5	ABSCISIC ACID-INSENSITIVE 5-like pr...	42728	3	90564.3	90643.4	74793	99318.8	78580.7	53383.8	83967	74908.3	68712	106711	95376.7	109949
PK25433.1	Q9CAK8	2-C-methyl-D-erythritol 2,4-cyclodiphosphate synthase, chloroplastic (MECDP-synthase) (MECPS) (MECS) (EC 4.6.1.12)	24812	5	7569.68	7320.66	15923.3	18292.9	16776	1257.38	6449.17	10924	16936.9	13124.7	2346.29	7660.27
PK20793.1	Q8L7W0	SH3 domain-containing protein 3	39534	4	34885.4	32610.6	26332.1	52563.1	35250	31978.1	22870.4	24185	24610.4	43317.2	22379.6	35510.5
PK20243.1	F4JVB8	Protein RADIALIS-like 1 (AtRL1) (Protein RAD-like 1) (Protein RADIALIS-LIKE SANT/MYB 2) (Protein RSM2)	11296	3	88003.6	34261.9	92566	165844	155313	149308	139155	143322	151052	109543	108881	114240
PK01683.1	Q9S9M7	Nuclear protein (T24D18.18 protein) (Uncharacterized protein At1g16080)	34130	4	65922.8	45962.5	55711.4	46320.5	18910.9	33491.1	34463.2	4683.75	7879.11	39916.2	14957.2	15153.3
PK06398.1	Q9FNM5	Translation factor GUF1 homolog, ch...	75437	4	119940	131596	112027	110241	125496	123029	132970	121617	128484	108986	59488.5	86666.2
PK09268.1	Q9FJI5	Glucose-6-phosphate 1-dehydrogenase...	59116	3	116876	57247.3	114698	121214	109893	85433.9	122375	112008	105707	118888	30827.7	71823.2
PK22777.1	O82258	Protein CHLORORESPIRATORY REDUCTION...	28028	3	154898	136403	130385	132188	96624.2	102397	95519.2	104257	102484	93408.7	90003.6	76611.2
PK22176.1	O04486	Ras-related protein RABA2a (AtRABA2a) (Ras-related protein Rab11C) (AtRab11C)	24108	4	30375.1	54794.5	49087.2	49414	45131.5	46475.5	39676.3	42843.5	35410.9	23050.6	17598	22291.4
PK10728.1	Q9LSJ6	ABC transporter B family member 17	136062	4	110434	256386	262013	258488	280659	298859	259187	114319	280903	48188.2	172204	76116.6
PK20594.1	Q9SMY7	Probable pectinesterase/pectinesterase inhibitor 44 [Includes: Pectinesterase inhibitor 44 (Pectin methylesterase inhibitor 44); Pectinesterase 44 (PE 44) (EC 3.1.1.11) (Pectin methylesterase 44) (AtPME44)]	58499	5	44295.2	48567.4	42265	46402.6	45451.6	61050.2	31491.2	22829.9	34480.8	23190.8	22711.1	26623.5
PK06993.1				3	102585	44152.4	86795.8	79749.2	49434.5	80693.8	78242	36507.2	43438.8	36132.9	101472	80218.2
PK28144.1	Q9SKU8	At2g20690/F5H14.34	29639	3	131014	125551	131024	137881	118889	80037.7	151127	119888	127075	96298.5	90012.6	34836.5
PK12914.1	O82083	Early nodulin-like protein 18 (T27G7.18) (Uncharacterized protein At1g08500; T27G7.18) (Uncharacterized protein T27G7.18)	24904	4	18048.3	3891.42	15424.5	6039.7	13994.3	19963.5	18707.3	101431	12112.7	19159.2	26111.4	8313.03
PK02434.1	Q9LVA4	Plant invertase/pectin methylesterase inhibitor superfamily protein (Ripening-related protein-like) (Ripening-related protein-like; contains similarity to pectinesterase)	22179	4	83682.3	114107	141662	102742	225295	102059	204497	209751	86180.1	236697	160180	247851
PK02748.1	Q0WV90	Topless-related protein 1	124089	3	69287	59494	31578.5	59827.9	49530.2	62666.8	38063.9	37478.2	47902	101941	23473.5	37536.2
PK02133.1	Q67Y83	Serine carboxypeptidase-like 51 (EC 3.4.16.-)	51752	4	25746.6	24622.3	28050.9	25871.2	28662.9	25304.8	33682.1	22849.5	29438.2	8785.14	8611.76	169203
PK08910.1	P94014	Germin-like protein subfamily 2 member 1	22868	4	92669.4	79711.1	84694.9	121738	62140.1	129790	109799	72591.8	110624	126219	117550	122813
PK11843.1	F4JF21	Protein PLASTID TRANSCRIPTIONALLY A...	78814	4	166813	104363	145014	104327	123826	198127	169366	199495	226826	139447	235273	240340
PK19648.1	Q9SGT7	At1g56110/T6H22_9	58673	3	72785.5	38704.1	36183.9	39498.3	46498.2	29223.4	37807.8	36579.7	36808.9	81521.9	78963.3	75450.7
PK09873.1	Q38867	Peptidyl-prolyl cis-trans isomerase CYP19-3 (PPIase CYP19-3) (EC 5.2.1.8) (Cyclophilin of 19 kDa 3) (Cyclophilin-4) (Rotamase cyclophilin-2)	18921	8	23753.7	30528.4	29664.3	28745.6	26331.6	30256.1	40472.9	38416.1	7368.99	46692	3443.39	46664.7
PK24799.1	Q8LEJ7	At1g55265	19137	4	21629.5	19015.5	42554.8	24859.1	16689.3	13771.4	21529.6	7228.66	12832.6	9270.29	13091.3	7075.63
PK28363.1				3	71965.3	72166.9	77967.3	81765.7	47544.1	51745.5	21483	78932.9	83389.6	91375.6	34468.6	40878.9
PK21653.1	Q9LHE5	Mitochondrial import receptor subun...	34250	4	69380.6	54948.1	65155.1	65933.3	65594.7	65647.2	70233.1	63411.7	66408.6	73255.4	79161.2	80019.2
PK13352.1				5	44687.6	79824.3	79907.3	80116.8	15540.5	97027.1	84937.3	86946.5	103499	131090	146776	135294
PK21018.1	Q9SW09	40S ribosomal protein S10-1	19447	3	76296.9	76781.9	72198.5	70401.6	69135.6	63959.5	5596.64	63682.1	69872.6	26553.6	95796	16952.5
PK16602.1				5	239182	200878	224644	212850	226912	230831	254355	248146	281962	229087	249044	229799
PK06576.1	P41088	Chalcone--flavonone isomerase 1 (Chalcone isomerase 1) (EC 5.5.1.6) (Protein TRANSPARENT TESTA 5)	26596	3	134330	64866.5	48933.5	82734.9	131540	74560.3	142222	143824	34773.8	80768.4	130217	111560
PK06536.1	P56785	Protein TIC 214	213728	4	31863.6	26553.9	33094.5	29516.7	25021.5	34929.2	17540.5	16280.1	24632.6	9933.05	7478.98	17373.2
PK16541.1	Q9ZNS4	Pathogenesis-related protein 1 (AtPRB1)	17543	3	28227.7	30788.4	18466.5	37240	12918.7	42624.8	13718.2	40246.7	52757.7	39734.2	6326.52	47494
PK17353.1	Q9SZP6	AT4g38690/F20M13_250	36290	3	69906.3	33674.1	63500.3	53701	71564	46622.6	60562.7	57495.7	45617.4	28439.3	37796.4	52272.5
PK12971.1	Q6NMA9	At5g45170	40741	4	18718.3	30092.3	36146.8	48713.1	46141.6	17865.9	31339.7	56582	60329.1	106138	62564.2	72831.5
PK25150.1	P56754	NAD(P)H-quinone oxidoreductase subu...	18558	3	138701	100570	155741	121421	89085.2	124264	109985	101959	148754	44020.2	33564.4	58081.4
PK06286.1	Q9FXD8	Probable pectate lyase 5 (EC 4.2.2.2)	44886	4	73127.8	122347	97010.6	82030.2	111057	47467.4	84489.2	82515	54395.7	54243.1	64971.8	137428
PK28798.1	Q9LVI9	Dihydropyrimidine dehydrogenase (NA...	46847	4	64208.4	57416.8	61257.3	72608.7	90354.8	84737.5	67981.8	69063.6	56506.5	83897.2	88802.1	81909.2
PK07940.1	Q9ASV6	30S ribosomal protein S20, chloroplastic	21826	3	171040	178809	181824	94459.1	152142	156308	151381	147504	143475	146877	77251.4	148666
PK00438.1	Q9SU83	Alkaline-phosphatase-like family pr...	54678	3	50172.9	71590	82302.4	97519	74969.8	105136	61635.1	52077.8	66208.6	57829	143690	67465.6
PK18932.1	Q08298	BURP domain protein RD22 (Dehydration-responsive protein RD22)	42260	4	28549	30796.7	12330	32089.4	31576.9	40940	28512.2	25043.2	34075.2	30881.1	3719.05	37631.4
PK27195.1	Q9SFB3	Protein TAB2 homolog, chloroplastic	41917	3	146431	172749	111383	61237.4	156010	98777.2	163208	171676	140948	91262.8	117699	101575
PK04363.1	Q9LP53	Alba DNA/RNA-binding protein (At1g29250/F28N24_8) (F28N24.7 protein)	14574	4	127123	79001.9	165775	69355.7	269836	218421	45612.8	63841.8	93373.6	60227.5	58755.3	65583.8
PK08162.1	Q9SV68	Chloroplast envelope quinone oxidor...	34436	5	109984	48843.6	114280	134597	100808	33837.2	63509.4	60523.4	87544.8	131394	113355	97433.9
PK29147.1	Q8L6Y1	Ubiquitin carboxyl-terminal hydrola...	88374	3	141488	43726.3	42645.3	30064.8	53458.6	49550.4	169812	156666	53233.7	49470.3	53676.7	67042.7
PK28349.1				3	82046.4	72487.8	76613.6	111574	94082.7	100151	81377.1	76304.1	87696.2	7934.79	37574.4	72320.4
PK05413.1	O48593	Asparagine--tRNA ligase, chloroplastic/mitochondrial (EC 6.1.1.22) (Asparaginyl-tRNA synthetase) (AsnRS) (AtNS1) (Protein OVULE ABORTION 8)	63698	6	458312	273738	277439	304392	47367	28041.8	54578	112529	64966.7	55257.7	128671	32059.1
PK02382.1	P13114	Chalcone synthase	43116	3	8113.83	30284.1	53780.3	40470.5	41931.5	24374.3	28014.7	36345.3	42993.3	79055.2	78674	82063.7
PK12763.1	Q8S8Q6	Tetraspanin-8	30658	4	157221	162914	159302	159655	159015	133069	155507	140019	160644	144651	157010	157408
PK17607.1	Q9SS48	Glycerol-3-phosphate dehydrogenase ...	68451	3	26224.3	7229.38	23574.3	29843.2	36796.7	39507	33444.5	7819.57	25563.4	20154	18593.8	31152.5
PK06075.1	O48726	26S proteasome regulatory subunit RPN13 (AtRPN13) (26S proteasome non-ATPase regulatory subunit 13)	33297	3	27818.2	22551.9	25419.2	33482.3	31744.7	19759.3	36288	6649.09	24871.1	19337	38929.3	42965.1
PK15956.1	Q93W02	AT5g24690/MXC17_8 (Plant/protein, putative (DUF3411)) (Uncharacterized protein At5g24690) (Uncharacterized protein At5g24700)	56812	3	47263.1	45759	44967.4	39479.6	20943.5	34632.1	37342.8	36509.3	35946.3	17679.6	14254.9	21849.7
PK19505.1	A0JQ12	At1g76020	25255	3	72287.3	54349.7	81485.6	45990.9	67587.5	57036.1	102986	114249	23471.6	91197.9	70109.7	81143
PK06214.1	F4K3A9	HAD-superfamily hydrolase, subfamil...	72892	4	54326.8	59219.1	58679.8	60666.9	54804.5	54194.8	62366.7	60386.5	56638.7	50513.9	53366.6	56164.5
PK15962.1	O81299	AT4g02340 protein	36657	4	31173.6	30376.1	34224.5	25192.6	28529.1	30008.7	21474.4	32298.9	30658.1	30953.6	47458.4	5879.25
PK13655.1	P51412	50S ribosomal protein L21, chloroplastic (CL21)	24038	3	199419	226973	171002	11951.4	215317	41843.1	188534	179263	179535	135042	137313	114386
PK22339.1	Q96500	A.thaliana mRNA (orf19) from chromosome III (AT3g26740/MLJ15_14) (CCR-like protein) (Cytokinin-repressed protein ccr-like) (Light regulated protein, putative)	15314	4	12103.1	10682.5	638.19	9609.78	2705.48	13213.7	1325.32	569.801	4497.61	4291.46	2397.88	6170.17
PK05143.1	Q9LV33	Beta-glucosidase 44	58983	3	22575.7	268668	273117	254706	215022	243746	278794	206266	197702	174466	173719	174771
PK26333.1	Q9SS82	8-amino-7-oxononanoate synthase (At3g09050) (MZB10.8 protein) (Uncharacterized protein At3g09050)	29249	3	36076.1	22472.3	28599	27161	5692.15	30946	22483.9	20855.7	24440.2	29497.1	4247.16	11532
PK02608.1	Q8LPJ4	ABC transporter E family member 2 (ABC transporter ABCE.2) (AtABCE2) (RNase L inhibitor-like protein 2) (AtRLI2) (AthaRLI2)	68390	4	26622.2	11698.4	24725.4	17640.9	5172.65	10321.9	18361.8	21349.3	9864.96	3760.09	3946.21	6543.44
PK04577.1	O22257	Pollen Ole e 1 allergen and extensin family protein (Uncharacterized protein At2g47540)	19055	4	33230.3	25561.6	27487.9	35551.7	25772.2	30771.7	7401.95	6853.04	33785.7	16194.8	17205	21490.9
PK14536.1	Q9MAA6	Paramyosin-like protein	73268	3	100741	96156.4	80523.4	56841.1	19295.3	9800.85	23586.3	8031.18	35198.1	52117.4	33074.9	30552.1
PK12651.1	Q9SZC9	Copper-transporting ATPase PAA1, chloroplastic (EC 3.6.3.54) (Protein HEAVY METAL ATPASE 6) (Protein glucose insensitive root 1)	99997	4	9778.34	16769	6486.95	21300.4	21647.1	3333.25	12601.8	23653.8	18885.7	7995.46	13949.5	28519.7
PK06762.1	Q8S9J6	Aspartyl protease family protein At...	49864	5	150641	168519	154648	154402	91565.9	214789	70230.6	110823	181973	32894.9	82193.3	67917.5
PK00213.1	F4JK28	Mitochondrial transcription termination factor family protein	24009	4	35514.5	41261.6	31452	32627.7	40948.3	18316.9	27150.6	33410.9	27713.8	13246.6	40826.3	35181.4
PK18685.1	Q3ECP6	GDSL esterase/lipase At1g54790	45381	3	13645.5	172545	17286.4	189217	47021.7	183033	225081	184296	20708.5	51748.8	138457	140246
PK17628.1	Q9SS87	Protein SIEVE ELEMENT OCCLUSION B	85270	5	124374	101685	145239	152950	82826.7	171993	109009	119875	150351	139378	38968.9	47108.3
PK11668.1	O64750	Protein PHOTOSYSTEM I ASSEMBLY 2, chloroplastic (AtPSA2) (Protein EMBRYO SAC DEVELOPMENT ARREST 3)	19943	3	14909.3	5582.51	8690.11	4811.03	10623.2	13044.9	12337.9	11509.8	13286.9	10076.9	10678.7	9581.07
PK18442.1	Q9SVA6	Developmentally-regulated G-protein...	41144	3	52716	36509.6	31245.5	15192.5	30838.2	32658.5	42325.7	39605.4	48197.9	40473.3	49705.7	46836
PK16848.1	Q42589	Non-specific lipid-transfer protein 1 (LTP 1)	11755	5	12622.5	7966.84	1403.09	6678.31	15062	5157.38	29267.4	27454	8005.63	738.746	8877.47	7231.94
PK11032.1	Q9LFX8	Glycine-rich protein (T7N9.15) (Uncharacterized protein At1g27090)	46018	4	97770.2	131476	143408	85251.2	47927.1	145624	61019.6	99009.3	83097.1	136246	105211	127939
PK04320.1	Q9FFD2	Probable UDP-arabinopyranose mutase...	38585	3	77562.5	73997.1	35606.1	56393.1	38090.6	42474.2	72102.8	76996.5	70741.2	53645.5	53190.7	46597.8
PK10811.1	Q5PNU6	At5g23950 (Calcium-dependent lipid-binding (CaLB domain) family protein)	23355	3	107156	42126.6	79660.8	107553	50395	82393	126202	131157	152371	59517.7	49685	56318.5
PK05813.1	F4JXF8	DNA-directed RNA polymerase subunit (EC 2.7.7.6)	154618	4	77730.8	51266.5	106574	75481.7	65794.9	66176.1	104800	87890	115556	56066.5	96492	56345.5
PK08479.1	Q8H0S3	At1g05520/T25N20_16	86357	4	55719.8	27077.7	52373.8	65421.5	38822.3	44572.2	34135	31903	58709.3	37504.7	37054.4	43475.7
PK21253.1	Q0WQF7	Dihydrolipoyllysine-residue acetyltransferase component 1 of pyruvate dehydrogenase complex, mitochondrial (EC 2.3.1.12) (Dihydrolipoamide S-acetyltransferase component 1 of pyruvate dehydrogenase complex) (Pyruvate dehydrogenase complex component E2 1) (PDC-E2 1) (PDCE2 1)	68862	3	93874.6	71317.3	78036	90220.2	87811.6	92066	82293.9	88058.7	147304	88462.1	80572.1	85792.9
PK28332.1	Q8LEU3	Chlorophyll(ide) b reductase NOL, c...	38149	4	51518.3	56269.8	59317.9	51356.9	62288.5	51093.4	54303.5	37034.3	52451.2	10508.3	42050	38984.6
PK03918.1	Q9M876	Tyrosine--tRNA ligase, chloroplastic/mitochondrial (EC 6.1.1.1) (Protein EMBRYO DEFECTIVE 2768) (Protein EMBRYONIC FACTOR 31) (Tyrosyl-tRNA synthetase) (TyrRS)	56619	3	42293.2	47868.4	41027.2	43905.3	41458.4	31918.1	44216.7	44931.5	46826	34316.6	37376.1	37930.7
PK16122.1	Q38854	1-deoxy-D-xylulose-5-phosphate synt...	76833	4	16993.8	3958.19	10005.2	19923	21112.9	10339	7760.9	18368.8	4698.48	6251.17	8177.83	22137.9
PK05178.1	O80653	SNW/SKI-interacting protein	69423	3	10704.5	14583.9	39931.5	50519.3	18456.3	11268.5	60245.5	50755.7	13370.7	4895.16	21081.7	10642
PK07289.1	Q9SUI5	Photosystem I reaction center subun...	13206	3	977290	1.02019e+06	1.00175e+06	881058	817596	818457	923621	857213	886019	408254	411149	359074
PK01544.1	Q9LUV2	Stress-response A/B barrel domain-c...	12184	3	20713.5	23829.4	21775.4	11992.3	27581.5	26977	28538.2	13376.7	17800.5	65522.9	70898.8	64924.6
PK09319.1	B3LFA4	Cysteine--tRNA ligase 2, cytoplasmic (EC 6.1.1.16) (Cysteinyl-tRNA synthetase) (CysRS)	57842	6	89573.5	78289.2	52939.4	87846.5	78098	67531	8036.25	10733.9	5023.5	86664.4	4095.87	85706.9
PK07158.1	Q66GQ3	Protein disulfide isomerase-like 1-...	59571	3	34255	41997.1	46957.6	48635.1	31917.6	34792.4	47303.1	28084.5	50453.4	51283.4	53980.1	56070.7
PK26709.1	Q9FN42	ATP-dependent Clp protease proteolytic subunit 2, mitochondrial (EC 3.4.21.92) (ATP-dependent Clp protease proteolytic subunit 1, mitochondrial) (Endopeptidase ClpP2) (nClpP7)	26283	3	73677.9	70313.7	78009.6	63307.9	62328.2	71000.1	71176.7	62606.8	55125.1	75342.4	71486.4	78877.6
PK13098.1	Q93VK5	Protein LUTEIN DEFICIENT 5, chlorop...	66846	4	150826	154333	169648	101174	57524.8	86157.3	107065	115829	108614	68410.3	47883.4	49324.9
PK09938.1	Q9SII8	Ubiquitin domain-containing protein DSK2b	58054	3	228207	207444	149360	146125	232318	156528	185535	606158	214639	231629	145573	372615
PK22956.1	Q94A52	Eukaryotic initiation factor 4A-III...	45845	6	260443	226248	155608	154337	233190	230833	176029	177450	130192	18700.4	120856	93742.9
PK25174.1	Q9FVC8	4-hydroxy-tetrahydrodipicolinate sy...	40292	3	142089	142959	147755	128010	127372	84972.3	156362	143421	159468	116919	115862	135287
PK22007.1	Q9ZQF5	AT2G15580 protein (At2g15580) (Putative RING-H2 zinc finger protein) (RING finger family protein) (RING/U-box superfamily protein)	22308	3	20562.1	94284.6	100995	12918.5	26410.6	20555	39426.3	28910.6	21366.1	23673.8	28524.2	18540.9
PK22430.1	Q38885	Preprotein translocase subunit SCY1...	59492	3	138314	129250	132575	60358.1	123653	134357	119375	113605	115220	28820.5	59981.7	48603
PK22371.1	Q9FVQ4	Plastidal glycolate/glycerate trans...	54017	3	178434	197569	204242	141265	173050	171824	144678	108588	138780	28062.7	37507	38260.6
PK18754.1	O04834	GTP-binding protein SAR1A	22030	3	202762	210615	198918	182642	166066	172556	173725	162489	145865	155191	159913	155360
PK16983.1	Q9SHI0	F20D23.9 protein	103090	3	44570.5	35934.8	98733.7	15407.8	25220.4	15671.4	18651.5	25880	51865	47136.2	44319.5	89460
PK26327.1	Q9LF46	2-hydroxyacyl-CoA lyase	61470	3	140057	65128.8	139485	128571	134512	134765	144809	69152.2	144810	87023.2	56712.4	57324.2
PK07751.1	Q9LV91	4-alpha-glucanotransferase DPE1, ch...	64412	5	66300.9	65115.5	79650.4	77126.7	73686.3	80565.3	49639.8	64183.8	79732.3	94235.3	96724.4	77550.8
PK09790.1				3	14711.5	12773.3	14677.8	12641.9	20105.5	4317.57	10170.9	19239	16222.8	29386.6	7453.89	12863
PK02353.1	Q38924	Fe(3+)-Zn(2+) purple acid phosphatase 12 (PAP) (EC 3.1.3.2) (Iron(III)-zinc(II) purple acid phosphatase 12)	54123	3	115542	98270.1	85849	74575.6	85704.9	67624.8	93256.2	81689.2	87142.2	19824.5	55778.4	67353.4
PK09156.1	Q9SKI0	At2g10940/F15K19.1 (Bifunctional inhibitor/lipid-transfer protein/seed storage 2S albumin superfamily protein) (Expressed protein) (Uncharacterized protein At2g10940; F15K19.1)	29648	30	19363.2	17066	5459.87	19402.5	8187.99	39430.3	16037.1	22196.2	26361.6	9319.66	2786.2	17373.4
PK13324.1	Q9ZPH2	Monothiol glutaredoxin-S17 (AtGrxS17)	53115	4	42830.6	39559.9	49655.4	43584.2	44413.1	47222.4	27918.2	41783.3	41118.6	50375.5	52607.2	52025.9
PK19200.1	Q9LS40	Protein ASPARTIC PROTEASE IN GUARD CELL 1 (AtASPG1) (EC 3.4.23.-)	53234	3	127646	122528	116867	126732	129616	152225	97569.7	70816.1	87221.5	147410	139536	160287
PK19960.1	Q84L33	Ubiquitin receptor RAD23b (AtRAD23b) (Putative DNA repair protein RAD23-1) (RAD23-like protein 1) (AtRAD23-1)	39747	4	691.662	23446.8	4157.08	8606.33	19476.3	8187.45	4536.35	4424.55	24112.1	11919.7	3920.33	951.823
PK20616.1	Q9SX53	At1g50380/F14I3_27	80939	3	43959.7	50380.8	45464	6975.82	47254.3	58399.9	52954.3	68993.2	40552.3	20328	34848.5	19802.6
PK01449.1				4	93576.3	91023.7	89225.5	69659.5	72214.6	69261.6	70098.9	68758.2	78905.5	116496	88281.9	112738
PK09555.1	Q42565	Anthranilate synthase beta subunit 1, chloroplastic (EC 4.1.3.27) (Anthranilate synthase component 2-1) (Anthranilate synthase, glutamine amidotransferase component 2-1) (Protein TRYPTOPHAN BIOSYNTHESIS 4) (Protein WEAK ETHYLENE INSENSITIVE 7)	30460	3	115054	123454	117150	134447	113061	127428	118356	117829	119387	163488	157293	158974
PK19249.1	Q940Y9	Putative ion channel POLLUX-like 2	92211	3	150455	171401	124162	120923	98954.7	67318.7	145295	121593	124806	90313.7	99901	110526
PK17240.1	O65449	At4g22010	60456	4	30435.4	33786.7	33462.3	27922.8	33153.7	34452.9	21081.2	28665.1	25631.4	13477.3	15410.8	13946
PK09153.1	Q9LMK0	60S ribosomal protein L35a-1	12848	3	63315.4	64266	58134.7	51911	44762.8	48763.3	3869.22	43816.1	45737.9	8265.15	31580.1	34115
PK27366.1	O65423	AT4g21580/F18E5_200	34465	3	46803.3	58620.2	48378.1	54899.2	52758.7	57516.2	46132.8	32585.7	89665.1	26148.3	21436.7	62324.4
PK22059.1	F4J4T3	Nucleotidylyl transferase superfamily protein	45767	3	103193	90817.7	86183.2	96978.8	94206.1	79000.8	47116.9	36741.1	76331.2	64579.1	44657.6	62433.2
PK27100.1	Q9SJT4	Expressed protein	112066	3	36358.1	30995.6	6147.14	4458.59	55943.4	13426.9	18069.1	3799.11	18243.1	32185.8	60723.2	31557.7
PK06285.1	P13114	Chalcone synthase (EC 2.3.1.74) (Naringenin-chalcone synthase) (Protein TRANSPARENT TESTA 4)	43116	4	231129	238302	252774	158098	179351	211907	218638	230419	214229	287994	203264	287431
PK27315.1	Q41916	Cysteine proteinase inhibitor 5 (AtCYS-5)	13372	7	133666	104428	102439	116968	112171	121346	49124.3	90809.7	91638	136227	141824	139577
PK27495.1	Q9LXV3	Dicarboxylate transporter 1, chloroplastic (2-oxoglutarate/malate translocator 1) (AtpOMT1)	59213	3	219144	121487	129412	224065	164012	178418	177356	176591	168353	62890.4	92593.5	54884.4
PK13359.1	Q9SII4	Arginine/serine-rich-like splicing factor (At2g17240/T23A1.10) (Expressed protein)	16188	4	28982.8	11007	8758	11383.7	3737.99	1427.41	2460.59	11971.5	13844.8	9220.96	2814.9	9219.24
PK14895.1	Q42605	Bifunctional UDP-glucose 4-epimeras...	39158	3	54441.7	65123.5	69370.9	41333.6	70633.1	70293.2	170106	75706	213502	74556.6	63345.7	83833.4
PK06076.1	Q8L9X1	Alpha/beta-Hydrolases superfamily p...	26728	3	76763.4	88608.6	68721.7	78910.5	36158.8	101130	27557.8	30882.5	95422.4	76760.7	16429.4	42579.9
PK27329.1	Q8VZC8	At1g07280/F22G5_32 (Tetratricopeptide repeat (TPR)-like superfamily protein)	61784	3	7862.53	97797.4	123883	14472.3	30239.6	36661.5	105784	173275	163431	51715.7	147194	4816.34
PK25292.1	O04379	Protein argonaute 1	116191	3	165103	105145	213968	138768	110049	134482	147898	137467	176237	101205	84421.7	73858.1
PK02718.1	Q8W1B3	At4g21445 (Putative receptor-interacting protein) (Receptor-interacting protein)	17618	3	124768	150116	159470	67497.6	88855.1	74875.5	116269	104334	83725.6	62660.6	78146.3	70422.1
PK03574.1	Q949Y3	Bifunctional purple acid phosphatas...	55010	3	60786.8	192089	98586.8	91276.6	57018.7	39608	104365	106964	128830	78858.6	131746	83421.1
PK01439.1	P93009	Protein CutA, chloroplastic (Copper-binding protein CutA) (AtCUTA)	19771	3	73479.2	84774	84111.4	97625.3	5574.24	103710	13270.8	114205	105611	7648.61	7335.29	55868.3
PK04512.1	Q9ZPI5	Peroxisomal fatty acid beta-oxidati...	78840	2	32906.1	47293.4	30026.2	6095.21	33200.6	40170.7	40337.2	34422.4	27587	29894.6	20976.4	30840.9
PK20030.1	Q9XI73	Photosynthetic NDH subunit of lumenal location 2, chloroplastic (PsbQ-like protein 1)	22157	2	180799	202786	264384	150455	242306	179462	237587	229844	163626	105718	165073	96123.4
PK06707.1	Q8LDU1	AT3G03890 protein (FMN binding protein)	35052	3	276747	249784	228944	305147	297147	306911	315256	322250	243173	252016	279536	274450
PK01699.1	F4I9J7	RNA-binding protein Y14 (AtY14) (RNA-binding protein 8A)	22438	3	24897.1	28240.1	26469.7	24853.8	20409.7	21766.9	18095.6	1153.28	27754.8	32365.3	36176.5	41706.1
PK06607.1	Q9C5U8	Histidinol dehydrogenase, chloropla...	50323	3	221192	230118	180317	211243	196777	205655	221760	224489	202227	195104	265324	240903
PK09678.1	Q8LDU4	Red chlorophyll catabolite reductas...	36449	3	119806	132002	167543	171679	270214	148506	182537	158309	258769	227444	267349	232422
PK25988.1	Q9FG89	Photosynthetic NDH subunit of subcomplex B 5, chloroplastic (Protein PnsB5) (NAD(P)H dehydrogenase 18)	23746	3	206818	220140	214834	194742	183706	177404	255701	190993	193274	75767.1	179036	95296.4
PK08997.1	Q9C820	Ras-related protein RABG3d (AtRABG3d) (Ras-related protein Rab72) (AtRab72)	23069	5	45919.6	46993.8	46308.4	46765.7	47830.2	45911.3	4547.87	41923	33263.8	22175.1	7313.84	18662.8
PK03604.1	Q9SVG3	Berberine bridge enzyme-like 21 (AtBBE-like 21) (EC 1.1.1.-)	60144	3	62877.2	7888.84	22981.6	58777.6	21275.7	23661.3	39354.8	23191.5	35339.1	22300.9	28307.6	33322.1
PK02076.1	O04846	Alpha carbonic anhydrase 1, chloroplastic (AtaCA1) (AtalphaCA1) (EC 4.2.1.1) (Alpha carbonate dehydratase 1)	32698	2	12804.9	15146.1	14724.4	19719.7	17369.6	18630.7	12064.4	15877.8	14734	9715.6	7918.76	13652.6
PK01681.1	F4J4K6	Tubulin binding cofactor C domain-c...	67029	3	7660.97	28869.3	19530.7	22183.1	16502.2	23076.7	14393.6	15483.3	4995.03	6465.82	6016.76	3563.53
PK17693.1	Q42029	Oxygen-evolving enhancer protein 2-1, chloroplastic (OEE2) (23 kDa subunit of oxygen evolving system of photosystem II) (23 kDa thylakoid membrane protein) (OEC 23 kDa subunit) (OEC23)	28095	3	7796.82	23384.3	7972.16	18801.7	5005.22	28382.3	17745.3	10412.8	8260.2	29380.6	23901.2	16441.7
PK08211.1	P43296	Cysteine protease RD19A (EC 3.4.22.-) (Protein RESPONSIVE TO DEHYDRATION 19) (RD19)	40419	3	170980	189170	175308	199959	181238	188234	185015	188041	191767	130603	113455	111119
PK16489.1	Q9STS7	Chloroplastic lipocalin (AtCHL)	39116	2	10646.2	5354.4	220.596	8192	21385.4	3968.04	3793.56	9884.67	17703.7	20653.1	18369.6	23199.1
PK06574.1	Q9FKS5	Cytochrome c1 2, heme protein, mito...	33690	3	72065.3	63831.7	60876.2	29962	51965.5	52488.9	48029.7	41844.5	44778.2	23978.4	49675.6	55012.3
PK05482.1	F4JS91	BSD domain-containing protein	36237	2	203276	178383	201501	26762.2	35954.1	14726.5	213534	203402	37007.8	176667	170140	164448
PK20020.1	O48802	Protein CLMP1	82708	5	99452.2	133143	106418	208310	128176	179420	111748	58096.8	224688	133269	122857	116731
PK21040.1	O49523	Phospholipase A1-IIgamma (EC 3.1.1.-) (DAD1-like seedling establishment-related lipase) (AtDSEL) (Phospholipase DSEL)	47792	2	85196.4	104893	94926.6	93801.7	96612.3	99201.7	31813.7	66897.8	89761.4	82375.3	86428.7	87714.9
PK00447.1	Q8S9J2	Tyrosine--tRNA ligase 1, cytoplasmi...	43898	2	41558.2	23513.2	39757.2	42004.3	46677.6	142617	54117.6	45151.3	42199.4	79526.7	37979.1	64986.1
PK06383.1	Q9FJH6	ABC transporter F family member 1	66886	3	51596.1	53750.7	46546.1	68682.3	38343.4	39091	58751.4	93349.7	50236.2	50873.5	18825.2	44101.2
PK27524.1	Q8RV68	Expressed protein (FAM136A-like protein (DUF842))	17488	4	14277.1	29737	29969.5	50113.7	17378.5	10463.3	9265.12	13953.9	9116.07	14108.8	36138.8	28824.1
PK19923.1	Q9C5U3	26S proteasome regulatory subunit 8...	47248	4	194181	198814	181932	167580	208696	168442	221846	148086	155589	186595	176696	180535
PK13931.1	Q07488	Blue copper protein	20054	10	14020.2	17314.3	23119.2	16519.8	21489.3	23621.3	11452.5	21284.4	15065.1	16255.1	12035.8	15970.7
PK07339.1	Q9SVN5	Methionine--tRNA ligase, cytoplasmi...	89854	3	41201.7	46854.5	36763.8	48088	26986.6	42913.6	65977.8	14734.3	23394.2	53770.9	53504.2	41870.9
PK14752.1	Q9LVT8	RGG repeats nuclear RNA binding protein C	37999	3	19352.9	22611.2	17976	10918.9	16879.3	14680.6	23605.1	17724.3	18954.6	21579.4	19688.8	24159.3
PK04144.1	Q9LW00	Methyl-CpG-binding domain-containing protein 11 (AtMBD11) (MBD11) (Methyl-CpG-binding protein MBD11)	27642	6	49432.7	45585.6	39357.9	62889	62791.5	68396.2	57494.4	51160.2	48152.9	65752.9	75663.3	73008
PK12129.1	Q9M8Z1	AT3g04350/T6K12_3 (T6K12.3 protein) (Vacuolar sorting-associated protein (DUF946))	63009	2	136406	105749	87193.5	94492.9	98783.3	90426.6	132855	86543.5	122030	66672.4	93904.5	68675
PK22470.1	O04005	1-Cys peroxiredoxin PER1 (EC 1.11.1.15) (Rehydrin homolog) (Thioredoxin peroxidase)	24081	14	1.321e+06	1.25017e+06	1.25669e+06	1.46229e+06	1.48624e+06	1.38568e+06	1.52773e+06	1.5024e+06	1.48967e+06	1.47771e+06	1.45134e+06	1.46294e+06
PK24668.1	Q42553	Isopentenyl-diphosphate Delta-isome...	32607	2	76325.4	74124.2	85024.8	89435.6	65939	82403.3	64803	61650.6	62263	75209.9	67079.5	81367.2
PK26181.1	Q9SIV9	Purple acid phosphatase 10	54219	2	89574	124724	106095	21530.6	53743.5	46166.7	11043.4	23043.2	15869.6	32791.9	37545.4	13776.1
PK20424.1	Q8VYN9	Universal stress protein PHOS32	26202	3	13100.9	9454.77	11109.8	11183.4	112497	8115.38	89151.6	110203	40983.3	18933.5	21070.2	11443.8
PK27974.1	Q9LYC7	Cysteine proteinases superfamily protein (OTU-containing deubiquitinating enzyme 5 isoform i) (Uncharacterized protein T20O10_40)	37362	2	13122.5	67319.8	69893.7	11648.6	15177.6	14565.2	15119.4	10697.8	104233	121093	117387	121347
PK11112.1	F4HXW0	Plant invertase/pectin methylesterase inhibitor superfamily protein	24322	3	9175.7	86163	15924.9	59444.3	107560	23810.4	58062.8	79011.8	101293	106287	101494	105512
PK04067.1	Q94AF7	At2g07350/T13E11.12 (PREFOLDIN 1)	14605	2	51914.7	62734.7	39662.8	53217.5	25706.6	8270.58	49037.7	25944.7	75695.2	86557.2	27003.6	50127.9
PK29717.1	P93031	GDP-mannose 4,6 dehydratase 2	41961	2	28649.8	27914.8	28832.6	25705	22364.9	27604.5	24145.6	130255	10146.6	30240.4	24779.1	25270.6
PK14520.1	O49675	Probable carotenoid cleavage dioxyg...	65602	2	147106	44276.4	96567.5	105339	104790	107831	148598	134619	136528	70705.3	68272.1	71746.3
PK08680.1	Q9C5Z2	Eukaryotic translation initiation f...	38373	2	66400.6	62609.4	75337.1	59436.3	8564.55	47063.1	85611.1	16911.4	21811.7	55906.9	74870	37117
PK21788.1	F4K2A1	Folylpolyglutamate synthase	63345	4	22684.7	22015.7	18426.5	18447.1	4552.37	17586.9	19066.8	22747.8	29766.1	20839.6	32509.3	22176.8
PK15062.1	Q5M731	Thiamine biosynthetic bifunctional ...	55813	2	24609.7	22143.2	22763.6	37729.9	30031	40875.3	28289.4	22257.8	10610.5	14146.5	17367	11582.5
PK01916.1				2	94846.3	59918.3	100190	109673	105980	95486.7	96848.7	91917.3	94916.9	93124.1	77087.7	95505.5
PK11166.1				2	90615.6	49775.1	115671	114188	100819	122171	48572.7	67949	73793.9	36895	105098	90223
PK28899.1	Q8W413	Beta-fructofuranosidase, insoluble ...	67413	2	92515.6	65911.2	68677.4	71812.8	74612.4	72437.8	53994.2	15059.9	84348.1	53523.3	17978.4	14569.2
PK18272.1	O49627	Iron-sulfur cluster assembly protein 1 (AtISU1) (Protein ISCU-LIKE 1) (NifU-like N-terminal domain-containing protein ISU1) (NifU-like protein ISU1)	17915	3	23967.6	20399	19640.7	10266.1	18648.4	2858.74	10069.1	16902.9	16745.7	832.342	20226.2	23335.3
PK26404.1	Q8L719	THO complex subunit 4B	30780	3	2082.25	10826.6	19944.1	8344.98	50091.5	7644.56	61310.2	47184.7	44247.1	9626.29	63054.8	84969.5
PK16346.1	Q940J9	Probable methyltransferase PMT8	70508	8	53814.5	39801.9	29711.5	36750.9	62024	54505.2	44365.3	44248	64616.5	50907.8	46567.5	47481.4
PK12068.1	F4J270	Probable glucan endo-1,3-beta-glucosidase BG3 (EC 3.2.1.39) (Beta-1,3-glucanase 3) (AtBG3)	37632	4	82715.1	84352.2	60885.2	111831	95677.1	105536	62733.2	56355.3	54446.6	94674.5	89436	100996
PK11189.1	Q96316	Uclacyanin-3 (Uclacyanin-III) (Blue copper-binding protein III) (BCB III) (Phytocyanin 3)	22521	3	9886.1	1183.75	12208.9	24221.6	11131	11408.7	17569.2	12777.4	2033.21	12775.9	2046.27	10973.8
PK23222.1	Q9FYK2	Probable calcium-binding protein CML25 (Calmodulin-like protein 25)	20301	2	14000.8	382274	16668	310034	67513.1	28256.3	458211	356378	74372.3	209533	214115	71463.9
PK15771.1	P24100	Cyclin-dependent kinase A-1	34030	3	84456.6	88967.9	88594.6	88561.2	69464.1	77035.9	77555.9	78839.7	131941	31646.4	29217.7	107793
PK12686.1	Q41969	Eukaryotic translation initiation f...	30663	3	64221	60781.6	65401.9	61318.6	78110.6	79585.6	74902.1	65486.5	71052.6	7518.94	3939.13	80912.5
PK11598.1	O48845	Cytochrome b5 isoform B (AtCb5-B) (Cytochrome b5 isoform 2) (Cytochrome b5 isoform E) (AtCb5-E)	15016	2	70600.5	71649.4	80543.6	78097.1	74668.4	113335	94556.5	144972	94910.2	78835.6	68097.1	93941.1
PK27886.1	Q9FG36	Thioredoxin-like 3-1, chloroplastic (Thioredoxin WCRKC-1)	24517	2	126692	118121	108198	111153	113908	125275	77251.6	84575.9	88585	77175.5	74184.4	97987.9
PK08998.1	Q9LVV5	Thylakoid lumenal 15.0 kDa protein 2, chloroplastic	24569	3	24015.6	20464.5	26515.9	29197.4	22411	8526.28	29909.7	25067.5	27142.4	18714.4	21279.1	23145.7
PK15029.1	Q9SIK2	40S ribosomal protein S25-2	12069	4	347970	305143	329576	270798	266833	264560	270405	257844	269916	284229	292554	287778
PK17561.1	Q9FMT1	3-isopropylmalate dehydrogenase 3, chloroplastic (3-IPM-DH 3) (IMDH 3) (EC 1.1.1.85) (Beta-IPM dehydrogenase 3)	44162	2	2597.2	34591.9	30520.9	26426.8	30849.5	29775.2	22282.8	21479.1	10447.3	19905	16659	11359.3
PK01942.1	P48523	Cinnamyl alcohol dehydrogenase 4	39098	2	3474.92	3848.31	4904.71	9014.04	10339.1	4147.16	2176.92	14232.9	3828.01	9696.93	7483.35	4326.07
PK28581.1	P56795	50S ribosomal protein L22, chloropl...	18587	2	132892	144867	141567	94770.6	123389	103271	97890.9	124777	103281	75329.9	65636.7	77032.9
PK25060.1	Q9M2F1	40S ribosomal protein S27-2	9600	3	366635	365731	335126	305766	247047	279645	282087	305778	288591	208246	219706	234205
PK18790.1	Q9S9K7	Probable histone H2AXb (HTA3)	14783	5	270840	42696.3	239514	243879	285773	245912	215131	258313	249688	53673.2	559545	416278
PK27042.1	Q43291	60S ribosomal protein L21-1	18653	2	264953	364215	347365	314154	298710	296634	263316	292622	279366	189069	172914	189189
PK17027.1	Q9STG6	Deoxyuridine 5'-triphosphate nucleotidohydrolase (dUTPase) (EC 3.6.1.23) (dUTP pyrophosphatase) (dUTP-pyrophosphatase-like 1) (AtDUT1)	17557	3	6679.79	5687.53	35651.9	26264.3	25889.4	32674	19191	16198.2	35668.8	99504.8	85665.6	99969.9
PK17291.1	F4J5S1	Clustered mitochondria protein (Friendly mitochondria protein)	153689	2	56243.6	53792.4	24230.6	48860.4	21547.7	41495.7	61556	51563	35466.6	52592.3	62193.5	56718.8
PK19434.1	Q8GYB8	12-oxophytodienoate reductase 2 (EC 1.3.1.42) (12-oxophytodienoate-10,11-reductase 2) (AtOPR2) (OPDA-reductase 2)	41567	2	7822.23	8784.79	15674.5	45236.8	38554.5	24870.3	33155.5	30975.7	33445.3	48670.5	26451.7	15298.4
PK04875.1	F4HY32	Calcium-binding EF hand family protein	135396	2	26957.5	23498.1	26244.3	36821.8	25065.4	27173.6	17874.9	19872.1	21796.2	15593	27372.1	27149
PK26454.1	Q9C826	Xanthoxin dehydrogenase	30272	2	29951.3	21714.8	19347.6	31463.5	33314.7	14300.6	41726.1	38344	10181.5	12897.4	46915.4	21851.2
PK07613.1	Q8VZI8	ATP-dependent zinc metalloprotease FTSH 10, mitochondrial (AtFTSH10) (EC 3.4.24.-)	89555	2	18360.5	23845.3	14212.8	21371.4	8363.04	20215.6	21033.1	20246.1	17761.2	18225.1	14558.5	15098.3
PK06356.1	Q9LRP1	Novel plant SNARE 13 (AtNPSN13)	30414	2	16973.2	29780.7	15716.2	15094.9	11894.3	25459.1	7762.73	14425.7	9280.31	11514	2873.53	1653.38
PK07449.1	Q9FXI5	Protein IQ-DOMAIN 32	86882	2	40176.1	30046.9	28551.1	38376.8	23118.4	28296	34769.5	25284.9	27384.5	27984	23744.1	28275.3
PK04582.1	Q8RXN1	Tetratricopeptide repeat (TPR)-like superfamily protein (Uncharacterized protein At1g04190)	37180	2	10680.5	10625.9	1424.39	16789	10238.7	8464.22	6781.39	9903.36	7007.38	3252.12	6454.3	9258.49
PK15664.1	Q9SJ81	Fasciclin-like arabinogalactan protein 7	26846	4	269243	251572	266541	290854	288565	286434	174175	194499	134497	324962	338124	326491
PK14361.1	Q9SZB3	NAD(P)-binding Rossmann-fold superf...	37861	2	85170.4	94919.6	100577	96066.9	85993.4	85714.9	127075	110413	120957	73818.9	76686.4	73420.2
PK09059.1	Q84MD8	Bifunctional riboflavin kinase/FMN phosphatase [Includes: FMN phosphatase (EC 3.1.3.102) (FMN phosphohydrolase); Riboflavin kinase (EC 2.7.1.26) (Flavokinase)]	42110	2	18928.9	4097.7	30946.9	28750.3	8558.94	15030.9	8835.52	24693.4	13593.8	14820.2	18666.5	16701.7
PK03195.1	Q5EAH9	At3g55760	65573	2	6805.26	2178.98	4723.15	2072.9	701.21	8399.3	3817	6768.41	7877.95	5957.55	7862.36	1262.14
PK16980.1	F4JUU5	Membrane-bound transcription factor site-2 protease homolog (EC 3.4.24.-) (Endopeptidase S2P)	56824	3	28147.4	45867.5	28642.2	29406.7	13255.8	30252.3	30075.5	2189.08	24692.6	3017.34	3875.27	2910.6
PK13494.1	Q9C958	Serine/threonine-protein kinase SRK...	41040	2	142335	128566	140113	82961.2	147530	141363	90686.7	136408	132202	136248	145247	142617
PK15558.1	Q9C9I5	AT1G71480 protein (At1g71480) (Nuclear transport factor 2 (NTF2) family protein) (Uncharacterized protein At1g71480) (Uncharacterized protein F26A9.14)	23520	3	37591.2	3521.65	1916.41	17111.7	15194.3	38405.4	42797.2	39345.9	46400.4	31572.4	2443.25	36208.7
PK28206.1	Q39196	Probable aquaporin PIP1-4 (Plasma membrane intrinsic protein 1-4) (AtPIP1;4) (Transmembrane protein C) (TMP-C)	30693	7	554438	589267	558338	540705	530126	555437	453920	475995	486961	224103	207937	233783
PK07383.1	Q9SCW1	Beta-galactosidase 1 (Lactase 1) (EC 3.2.1.23)	93659	3	100544	95984.8	84116.5	85781.1	85743.5	81076.7	86628.4	102429	67066	9735.79	25274.1	37771.5
PK16546.1	Q9SIJ7	At2g21630	84599	2	49294.9	49485.1	53934.4	47579.2	38696.8	44793.2	53038.4	47104.7	45653.2	56280.6	39268.6	24934.7
PK26311.1	Q9C712	Formyl transferase, putative	38503	2	21334.9	45807.1	21447.5	42966.9	20384.1	16431.9	16167	46583.8	14336.9	33844.4	13701.2	16189.7
PK11982.1	Q9LSK7	At3g18035	51524	2	52219.1	45442.8	43402	50555.7	50511.8	51275.3	52501.4	55256.8	62131.7	79699.9	74488.2	78841.5
PK05396.1	Q9LE31	Uncharacterized protein AT4g08760	58890	2	41582.5	48746.6	53329.9	48905.8	50157.8	62339.8	68571.5	59735.8	47553.4	73675.9	66496.9	79241.4
PK02798.1	Q9XI05	Proteasome subunit beta type-3-A	22798	2	37588.2	35796	46723.6	29707.1	34587.6	31688	30905	30178.6	33920.4	41785.3	39687.6	38846.7
PK07064.1	Q6NLG8	At4g33550 (Bifunctional inhibitor/lipid-transfer protein/seed storage 2S albumin superfamily protein)	14283	4	68521.4	13364.1	5126.9	27757.5	10499.9	1884.74	30453.6	41653.3	11992.5	5866.41	44238.2	36448.3
PK03547.1	F4JCX1	Glycoside hydrolase family 2 protei...	126827	2	31234.6	45404.3	29062.5	34372.9	51358.7	34420.2	30324.5	10608	42966.8	6189.7	50167.4	19405
PK21446.1	O24412	26S proteasome non-ATPase regulator...	34728	2	57732.2	24403.3	36176.8	24837	75043.8	63213	72887.6	15124.4	64455.6	95424.9	36597.5	90322.7
PK26223.1	Q9ZTW3	Vesicle-associated membrane protein 721 (AtVAMP721) (v-SNARE synaptobrevin 7B) (AtVAMP7B)	24765	3	112879	156827	132610	148665	43674.9	141179	132234	135424	123644	120061	55526	130159
PK11784.1	Q9LYR5	Peptidyl-prolyl cis-trans isomerase FKBP19, chloroplastic (PPIase FKBP19) (EC 5.2.1.8) (FK506-binding protein 19) (AtFKBP19) (Immunophilin FKBP19) (Rotamase)	27778	2	95097.7	92854.7	99869.4	120780	114040	116084	132586	149676	122242	116262	124329	117316
PK06437.1	O80977	Vacuolar-sorting receptor 3 (AtVSR3) (BP80-like protein a') (AtBP80a') (Epidermal growth factor receptor-like protein 2a) (AtELP2a)	69744	4	16694	4379.85	14674.8	20641.1	1933.58	19350.4	8733.24	23877.4	5000.55	4532.84	14912.5	25156.9
PK25722.1	F4J3M2	Plastid transcriptionally active 3	102920	2	34567.8	34090	53563.6	38495.5	45747.4	42505.5	45796.9	27977	46833.3	43695.2	35477.4	31795.3
PK19809.1	Q07488	Blue copper protein (Blue copper-binding protein) (AtBCB) (Phytocyanin 1) (Stellacyanin)	20054	2	22298.4	24831.7	19981.2	15688.1	19918.8	20463.1	14709.5	19362.2	13818.5	14972.9	5799.93	10472.8
PK18307.1	Q9C658	Protein decapping 5	64370	2	48151.4	46777.5	56735	54047.4	91623.1	49516.8	52849.3	28006.6	40300.3	98667.7	54849.2	106927
PK25270.1	Q8LAD0	Probable pyridoxal 5'-phosphate synthase subunit PDX2 (AtPDX2) (EC 4.3.3.6) (Protein EMBRYO DEFECTIVE 2407) (Pyridoxal 5'-phosphate synthase glutaminase subunit) (EC 3.5.1.2)	27438	2	56394.4	61686.1	56189	59688.5	69076.2	55017.7	87289.4	83929.3	82616	65689	68486.6	65700.5
PK24899.1	Q8VYK6	40S ribosomal protein S4-3	29816	12	63832.9	56252.5	52941.6	35860.1	52233.6	49778.2	49262.1	50603.6	47248.5	42490.5	42454	58011.3
PK16295.1	Q9C944	Probable histone H2A variant 3	14272	5	56720	63221.4	61715.7	55742.4	55472.8	57309.4	54345.7	48195.3	41835.4	61529.1	68927.7	63757.5
PK12809.1	O04153	Calreticulin-3 (Protein PRIORITY IN SWEET LIFE 1)	49844	2	31088	6325.6	24846.9	23256.3	9575.49	25859.9	28361.2	25055	25843	15842.2	13833.5	4472.12
PK08843.1	Q9FGM0	ATP-dependent zinc metalloprotease ...	88717	2	65653.5	60600.6	57073.9	74316.1	65654.1	81218.4	60507.6	59861.9	61765.2	51240.8	74238.2	66318.9
PK28714.1	P29448	Thioredoxin H1 (AtTrxh1) (Thioredoxin 1) (AtTRX1)	12673	3	322415	291343	320275	318496	347260	294741	340286	355703	369249	462553	463696	456125
PK11333.1	B9DG24	Transcription initiation factor TFIID subunit 7 (TBP-associated factor 7) (AtTAF7)	28085	2	12684.3	25923.1	78882.7	56350	50259.7	70460.7	12468.2	17426.6	15963.7	8328.34	9895.79	10138.4
PK09651.1	Q9ZQN9	FAD/NAD(P)-binding oxidoreductase f...	48315	2	37315.1	38368.8	27258.6	48637.6	29623.6	49466	36539.2	37703.1	40201.7	37553.4	421769	478981
PK02555.1	Q8VY59	At3g27200 (Blue copper protein, putative) (Cupredoxin superfamily protein)	18023	2	10427.2	1874.38	790.984	5250.83	9357.97	5096.8	2013.21	1404.5	3088.43	5818.51	5418.71	9368.34
PK22997.1	Q9FJ41	GDSL esterase/lipase At5g45950	39854	2	40365	14149.2	32632.6	41012.2	28704.4	16858.3	27598.8	26687.1	29784.3	43587.1	49978.7	30344.3
PK03813.1	Q8LD27	Proteasome subunit beta type-6 (EC 3.4.25.1) (20S proteasome beta subunit A-1) (Proteasome component D) (Proteasome subunit beta type-1)	25151	2	309646	308294	300214	280918	317887	277038	327775	310669	294949	368893	301957	343626
PK06109.1	Q6NPR7	Probable methyltransferase PMT24	87205	3	982.423	1122.53	2139.47	904.461	1774.33	802.793	1764.22	233.897	1488.93	1451.35	1247.18	690.785
PK27589.1	Q9FGF0	Phosphoglycerate mutase-like protei...	31599	4	19083.4	14184.4	11208.4	11291	10219	14160.3	11902	798.493	5855.63	6042.26	12902.6	2115.97
PK00661.1	Q8L493	D-amino-acid transaminase, chloropl...	41065	2	47858.9	64859.5	66813.5	36392.8	52496.1	48632.3	74011.7	41214.7	65572.9	48949.6	60527.4	57121.2
PK11876.1	Q9SUT5	Protein SGT1 homolog B (AtSGT1b) (Protein ENHANCED DOWNY MILDEW 1) (Protein ENHANCER OF TIR1-1 AUXIN RESISTANCE 3) (Suppressor of G2 allele of SKP1 homolog B)	39762	2	39840.2	67051.3	38969	62376	53847.4	66422.9	22265.2	42369.1	81463.1	29724.4	41015.3	93326.4
PK11437.1	Q8L770	ATP-dependent Clp protease proteoly...	36307	3	95781.1	108259	101654	89456.5	80710.8	93319.7	102261	106441	117995	15578.5	99522.4	10082.6
PK06658.1	P46637	Arginase 1, mitochondrial	37345	3	73216.6	82847.4	77871.4	64295.9	31769.4	59637.4	47884.1	64532.6	54238.6	27880.3	39615.3	21668
PK09508.1	O65282	20 kDa chaperonin, chloroplastic (Chaperonin 10) (Ch-CPN10) (Cpn10) (Chaperonin 20) (Protein Cpn21)	26802	16	1.08004e+06	966325	989075	917012	962701	948422	1.08004e+06	1.07959e+06	901498	714313	770220	706535
PK17087.1	Q940G0	Transmembrane 9 superfamily member ...	66893	2	78807.1	91690.9	94566.8	60374.7	87865.5	91770.2	49041.7	71081.7	85510.5	34328.8	36148.4	31190.8
PK06359.1	Q9MA55	Acyl-CoA-binding domain-containing protein 4 (Acyl-CoA binding protein 4)	73075	2	31622.2	29558.7	22379.9	19918.5	23985.7	21262.1	51936.4	23019.4	31512.2	27589.6	3133.04	25769.6
PK09025.1	Q8LLD4	Rab escort protein 1	61511	2	19165.4	73244.5	37256.6	50490.3	18458.7	60188.8	40411.6	78432.7	32578.4	8700.76	46653.7	48984.9
PK04178.1	P0DI07	Histidinol-phosphate aminotransfera...	46635	2	8786.67	65240.2	32510.2	24427.6	24145.3	28521.3	29929.2	26829.8	22373.7	23325.1	16957.4	17780.2
PK03726.1	Q9ZSR7	Triose phosphate/phosphate transloc...	44633	3	90685.4	161020	115205	164797	180906	140855	79360.6	84867.5	91613.7	103436	63199.8	39881.5
PK22670.1	Q9M9S3	Single-stranded DNA-binding protein...	29058	2	59804.8	70619.3	65271.5	59757.4	57461.7	54599.8	68169	64339.8	75337.3	52090.1	50420.7	54835.1
PK20310.1	Q9ZQX4	V-type proton ATPase subunit F (V-ATPase subunit F) (V-ATPase 14 kDa subunit) (Vacuolar H(+)-ATPase subunit F) (Vacuolar proton pump subunit F)	14259	3	28095.6	3446.43	26968.3	4033.58	24281.5	5211.01	3362.42	20688.6	21500.2	18876.1	7230.79	6762.91
PK17760.1	P19171	Basic endochitinase B (EC 3.2.1.14) (Pathogenesis-related protein 3) (AtChiB) (PR-3)	36184	4	2783.53	5606.92	3425.64	2316.85	24680.7	3681.81	3547.58	5154.42	12213.9	22710.1	23375.3	23970
PK12692.1	O04482	Ubiquitin carboxyl-terminal hydrola...	37499	2	39594.9	42713.3	41636	25497.5	27775	37610.3	20253.4	52225.7	37795.6	57010.2	34886.7	57209.5
PK08991.1	Q9LMG7	Probable inactive purple acid phosp...	73717	2	19333.2	19091.5	15674.2	21616.2	15720.6	18367.3	1960.94	13449.2	15964.1	19526.4	31283.4	18648
PK15298.1				18	710182	582142	602105	554671	503936	550713	482164	448677	393240	671201	681504	540020
PK03680.1				10	1.04117e+06	1.0588e+06	1.05395e+06	1.19304e+06	1.17209e+06	1.1862e+06	1.13139e+06	1.09227e+06	1.07122e+06	1.05724e+06	1.11027e+06	1.05286e+06
PK27930.1	Q9STY6	40S ribosomal protein S20-2	13693	6	66522.3	66544.7	84949.7	26761.2	35685.7	76791.9	79686.4	83648.3	85556.2	130341	117711	146299
PK26051.1	Q9LX13	(3R)-hydroxymyristoyl-[acyl carrier protein] dehydratase-like protein (At5g10160) (Thioesterase superfamily protein) (Uncharacterized protein At5g10160)	24123	3	180090	168663	175634	170009	169704	167306	177300	178796	167689	162110	163543	150670
PK06290.1				7	84446.6	42088.6	62778.4	54395.1	40581.8	48644.3	25838.9	45632.8	47154.1	13211.1	42316.4	12169.1
PK09057.1	Q66GM8	Pectin acetylesterase 10	46562	3	9063.76	27581.1	27324.2	21922.9	21241.5	23937.1	18206.8	6078.7	11248.2	13661.5	16597.1	13175.4
PK06111.1	Q56Z59	Patellin-3	56105	2	75743.7	75574.6	88743.6	69378.1	59438.3	73052.6	59830.2	63875.1	63138	34538.1	35529	35727.7
PK12300.1	Q9M0S5	Isoamylase 3, chloroplastic	86322	2	17361.2	23206.6	45716.1	39135	252489	44840.5	23197.2	50709.6	51068.8	38903.4	41059.9	35919.3
PK22536.1	Q39250	Actin-depolymerizing factor 1 (ADF-1) (AtADF1)	16113	3	80389	87636.6	83134.4	70716.5	78943.2	61714	91608.4	85126.9	91149.5	79475.4	75198.3	66518.8
PK11292.1	P92963	Ras-related protein RABB1c	23164	2	72320.8	99823.7	93847.6	100154	90845.6	105238	99334.3	45049.8	64489.7	50224.9	52539	35407.2
PK03913.1	P56753	NAD(P)H-quinone oxidoreductase subu...	45503	2	211228	218649	152078	171255	143527	147577	178586	162813	180053	118121	148578	123753
PK00242.1	P41376	Eukaryotic initiation factor 4A-1	46704	2	190333	186336	190317	178946	179534	185494	170725	166215	174392	194225	203191	200722
PK25864.1	Q9LFF9	Soluble inorganic pyrophosphatase 4	24576	2	106409	122148	112007	133115	169050	157545	123239	108462	121008	108881	78018.3	101597
PK04109.1	Q9SQR3	Strigolactone esterase D14 (EC 3.1.-.-) (Protein DWARF 14) (AtD14)	29625	2	47443.9	60982.6	38150.2	57337	50777.6	78667.1	84413.6	80921.7	73031.9	71098	66184.8	21643.5
PK27615.1	O81235	Superoxide dismutase [Mn] 1, mitoch...	25444	2	199182	184343	179932	161009	110993	185894	139352	67534.8	16140.8	63220.2	51184.7	9629.7
PK21643.1	P37271	Phytoene synthase, chloroplastic	47487	2	61308.8	63658.8	59950.8	49164.2	52019.1	61256.4	61204.5	50231	18087.8	10792.8	9556.62	29119.7
PK18048.1	Q9M1H3	ABC transporter F family member 4 (ABC transporter ABCF.4) (AtABCF4) (GCN20-type ATP-binding cassette protein GCN4)	80481	3	22448.9	20338.7	20091.9	18466.8	21320.2	18954.9	92438	78557.2	21425.9	35379	22307.2	16997.9
PK03859.1	P46011	Bifunctional nitrilase/nitrile hydr...	38895	2	55007.8	59192.8	53274.8	42609	40679.5	45404.7	61834.3	49624	7172.57	4407.59	32617.1	36659
PK00762.1	Q8LDL0	Protein HHL1, chloroplastic	26081	2	197619	190243	209087	177182	168514	179675	181001	175174	174463	117798	130009	113740
PK28263.1	Q8LDL0	Protein HHL1, chloroplastic (Hypersensitive to high light 1)	26081	2	59272.3	113199	120523	46339.2	44753.4	126645	60647.2	75407.5	82330.7	51597.3	58963	35364.6
PK28127.1	Q9FN03	Ultraviolet-B receptor UVR8	47118	2	38931.5	48296.9	17203.9	38049	36279.7	35879.6	21331.7	10650.4	38307.7	36436.8	35871.7	30381
PK26389.1	Q9SRM5	GDSL esterase/lipase CPRD49	28584	2	68677	83889.8	66798.1	62957.1	46472.9	52730.8	55777.7	56400.3	10264.4	52444	49449.8	49833.8
PK23966.1	A8MS11	Ankyrin repeat protein	23137	2	8772.43	6840.69	7469.41	8309.41	5070.68	5866.43	8605.9	1344.64	4380.85	1684.85	7413.43	7887.25
PK23915.1	Q9FHL8	Disease resistance protein-like	64018	3	45690.7	48464.1	57042.6	61255.4	71224.7	78359.6	48358	66807.1	55483.9	76166.2	64184.1	75610.7
PK16874.1	Q9LFR3	Gibberellin-regulated protein 14 (GAST1 protein homolog 14)	29138	4	654.838	8172.67	15128	12303.7	6500.39	6494.51	6218.16	1435.4	2459.34	7696.33	1292.46	5953.95
PK15987.1	Q38905	Profilin-4	14550	7	81544.2	92375	83072.7	87223.5	80686.7	92398.3	83547.2	89160.1	94458	106572	96301.7	53740.9
PK13279.1				2	28274.4	30668.9	26223.7	42733.6	30861.3	231282	34392.1	31505.1	9815.07	14770.3	8596.99	31718.9
PK13232.1	F4IAG2	Starch synthase 3, chloroplastic/am...	118512	2	6579.37	41557	4190.07	2333.48	4339.01	10664.2	48919.8	45885.2	1559.72	3499.81	4018.48	27684.7
PK12483.1	P25858	Glyceraldehyde-3-phosphate dehydrog...	36914	5	366824	503826	520415	483796	456392	443108	394102	428174	453411	422632	451923	421267
PK12207.1	Q9SCY3	Photosynthetic NDH subunit of lumenal location 4, chloroplastic (FK506-binding protein 16-2) (AtFKBP16-2) (Immunophilin FKBP16-2) (Peptidyl-prolyl cis-trans isomerase FKBP16-2) (PPIase FKBP16-2) (EC 5.2.1.8) (Rotamase)	23260	2	368527	378689	407759	362673	366816	360050	403816	390959	371883	294507	281164	276960
PK07702.1	Q9C6T1	Phosphomevalonate kinase, peroxisom...	54409	2	66182.3	42332.2	34509.6	41979.2	52259.9	41270.3	49506.3	54381.8	61744.3	43544.1	49658.3	44002.2
PK07605.1	Q9LV36	GPI-anchored protein (Uncharacterized protein At3g18050) (Uncharacterized protein At3g18050; MRC8.3)	36538	2	3563.24	32619.4	25764.2	26742.2	12882.9	31265.7	32284.7	30182.4	29037.2	30536.3	15385.6	39547.5
PK06934.1				2	65164.3	37755.2	12004.6	53761.6	68721.6	26426.6	69572.6	54745.4	74775.6	25180.9	41055.6	40155.5
PK02925.1	Q9FI13	Probable ribose-5-phosphate isomera...	32163	2	85650.8	74458.6	63615.9	85669.1	60721.6	65544.1	72788.2	34800.2	45164.3	84481.9	68892.3	64452.7
PK00164.1	Q9S713	Serine/threonine-protein kinase STN...	63252	2	30997.7	26346.4	45378.7	38633.4	51892.2	51864.2	59936.3	40214.6	21820	45974.8	50662.6	43330.8
PK29869.1	F4I3Z5	Tetratricopeptide repeat protein SKI3 (Protein SKI3 homolog) (AtSKI3)	129877	2	184831	155533	118713	105917	115369	76245.7	123780	127448	171129	80016.2	173136	26221
PK29126.1	Q8S9J0	Sulfite exporter TauE/SafE family p...	50256	2	54851.8	53194.7	39355.8	42906.4	31879.5	42057.1	35727.5	4738.41	36684.7	3685.55	12099.1	33248.2
PK28968.1	O50061	50S ribosomal protein L4, chloroplastic (CL4) (R-protein L4)	30559	4	362974	324923	307499	302491	283618	312180	331206	280435	309404	331732	371876	349748
PK27274.1	Q9FK81	Stress-response A/B barrel domain-containing protein At5g22580 (Uncharacterized protein At5g22580)	12349	2	54909.3	52639.2	65296.1	59488.7	51343	52412.9	34899.5	29399.6	10159	103982	106118	109655
PK25774.1	Q9FF61	Putative SWI/SNF-related matrix-associated actin-dependent regulator of chromatin subfamily A member 3-like 1 (SMARCA3-like protein 1) (EC 3.6.4.-)	98616	2	374260	335752	318405	406318	377484	401958	390793	388677	327048	312788	273939	296554
PK25760.1	P31167	ADP,ATP carrier protein 1, mitochon...	41476	2	561061	520049	527046	500845	520911	503070	505920	503711	511852	250395	259284	253226
PK23655.1	Q9LMX8	Probable 6-phosphogluconolactonase ...	29887	2	12908.3	12082.2	1321.14	15132	5023.36	2322.36	8763.82	4267.77	9824.33	5249.92	8718.58	5441.31
PK21554.1	Q8LG89	Basic blue protein (Plantacyanin)	14038	2	78567.3	36403.3	42292.5	38750.5	35033.3	38341.7	36002.4	1465.9	29645.2	30109.2	31865.9	26810.4
PK20920.1	Q93VT6	Ribosomal RNA small subunit methyltransferase J (Uncharacterized protein At5g08540)	38655	2	56117.7	121765	105785	104222	106036	115638	64837	114983	61819.1	55980.8	129467	143981
PK20715.1	Q84Y95	Monothiol glutaredoxin-S14, chlorop...	19309	4	119785	218622	195836	190640	181842	176561	79396.8	191038	109413	167335	160731	163825
PK20082.1	P56772	Chloroplastic ATP-dependent Clp pro...	22124	3	109361	100644	99768.9	98862.5	96631.9	78243.1	99569.2	92976.6	69082.6	62528.6	40133	45656.9
PK19998.1	Q9SGW5	F1N19.7	41016	2	33776.5	34302.1	34682.6	46621.8	23368.7	56128.4	65212.3	56871.3	11216.2	50978.8	45871.9	41513.8
PK19522.1	Q93W34	Polyadenylate-binding protein RBP45C (Poly(A)-binding protein RBP45C) (RNA-binding protein 45C) (AtRBP45C)	44972	3	36066.8	25801.2	33775.7	13779.5	3556.2	55899.6	46321	7976.39	10238.4	11628.8	28849.2	9859.41
PK14444.1	Q9SJB9	Nucleic acid-binding, OB-fold-like protein (Putative translation initiation factor eIF-1A)	16638	2	7923.62	10010.4	11747.4	59739.5	1188.8	823.947	48276.2	2237.47	25642.9	66423.7	48329	43314.2
PK13155.1	Q9SJH1	Expressed protein	25361	2	41428.2	37915.9	57827.9	51004.5	46039.3	51305.9	52430.8	46236.2	10104.9	36305.2	45132.8	40398.1
PK10809.1	Q9LZ27	Ankyrin repeat family protein (Uncharacterized protein T1E3_60)	75340	4	81105	72888.8	82093.9	82118	81437.7	69490.5	81336.1	86413.4	202857	72049.4	80256.9	75900.2
PK09925.1	Q9M884	Mannose-6-phosphate isomerase 1	48566	2	8382.02	5168.21	17014.9	21055.2	2458.9	2943.72	18154.7	4685.01	13472.2	13682.8	12493.5	3907.33
PK09829.1	Q9S7E6	Small nuclear ribonucleoprotein SmD...	13812	2	71309.9	90231.9	69540.2	66928	61996.4	70019	53434.4	54333.1	50740.8	60284.5	75242.8	61756.8
PK09371.1	P25851	Fructose-1,6-bisphosphatase 1, chlo...	45162	2	63015.3	123456	208302	22877	190983	55849	53752.9	48265.9	53455.4	20802.1	31124.5	192392
PK07828.1	Q93ZE8	Stromal cell-derived factor 2-like protein (AtSDF2) (SDF2-like protein)	23935	2	44888.3	45544.9	43137.4	48767.9	40114.4	47315.7	25782.5	20500.2	33395.1	28699.3	40708	22763.9
PK07142.1	Q9ZVJ5	Haloacid dehalogenase-like hydrolas...	26732	2	140400	186778	174928	188396	196238	185486	160918	154094	158844	158769	155590	176075
PK04787.1	Q9SUI4	Photosystem I reaction center subunit XI, chloroplastic (PSI-L) (PSI subunit V)	23052	3	2.4069e+06	2.38116e+06	2.38601e+06	2.21187e+06	2.12628e+06	2.22824e+06	2.07838e+06	2.08758e+06	1.99657e+06	868993	784629	856286
PK04438.1	P48006	Elongation factor 1-delta 1	25132	2	211217	203746	145026	134482	144947	135885	121403	122116	121068	166223	175850	163449
PK03663.1	Q9SIC4	Endonuclease III homolog 1, chloroplastic (AtNTH1) (EC 3.2.2.-) (EC 4.2.99.18) (Bifunctional DNA N-glycosylase/DNA-(apurinic or apyrimidinic site) lyase 1) (DNA glycosylase/AP lyase 1)	41728	2	62792.1	40022.2	76930.2	47551	141452	97810.9	20877.4	128618	142362	71093.4	81245	74643.7
PK03021.1	O80889	Alpha/beta-Hydrolases superfamily protein (At2g32520) (Putative carboxymethylenebutenolidase)	25921	2	170340	198736	207245	225665	189551	214658	119564	107643	113864	234434	219759	254954
PK02094.1	Q94F10	Transmembrane protein, putative (DUF1118) (Uncharacterized protein At1g74730)	20735	2	491013	493038	545213	506318	478698	466143	516345	532496	533103	261653	277707	272415
PK07062.1	Q9LJN4	Probable beta-D-xylosidase 5	85500	3	72588.4	84736.7	75819.5	15730.9	25631	78957.7	72037.1	45981.7	61464.8	47035.6	64171.8	11163
PK24137.1	P0DKL4	Spliceosome-associated protein 130 ...	134967	2	55447.2	63683	31385.8	9716.94	38225.4	14268.5	6434.79	11261.1	18359	22313.5	30337.3	7782.29
PK15085.1	O49545	Leucine-rich repeat receptor-like serine/threonine-protein kinase BAM1 (EC 2.7.11.1) (Protein BARELY ANY MERISTEM 1)	109203	2	9783	51775.3	10801.9	59623.5	47454.4	9805.49	18124.6	43696	10473	7805.91	50216.9	16785.5
PK20595.1	Q9LXS6	Citrate synthase 2, peroxisomal	56603	2	35625.6	34299.2	30067.8	16981.5	25934.6	31568.2	9501.2	41962.1	35199.8	35941.3	23199.7	23547.2
PK08775.1	Q8LCC7	At4g22380 (Ribosomal protein L7Ae-like) (Ribosomal protein L7Ae/L30e/S12e/Gadd45 family protein)	13915	3	26231.2	49121.9	10835.9	14930.3	48188.3	56862	16000.4	8433.67	69279.4	110793	87498.4	37729.3
PK16253.1	Q8VZJ2	Probable glucan endo-1,3-beta-gluco...	37712	2	32228	34028.6	27179.6	15848.7	101212	29813.4	59280	54257.2	43316.1	11642.8	54453.8	59759
PK18822.1	P21276	Superoxide dismutase [Fe] 1, chloroplastic (EC 1.15.1.1) (Protein FE SUPEROXIDE DISMUTASE 1)	23791	2	250953	231841	252361	258857	248793	269335	229099	197509	251462	212398	204591	256121
PK18152.1	Q94AA4	ATP-dependent 6-phosphofructokinase...	53666	5	124627	116422	109847	124107	105750	86809.8	25564.4	50497.5	106043	78428.3	46197.5	21845.5
PK16555.1	Q8S8F8	GLABRA2 expression modulator	32215	2	36298.5	33204.4	36890.2	37248.6	31877.7	6497.39	20738.9	25577.2	27974.8	18334.4	18841.1	4919.15
PK10574.1	Q9FI61	Ubiquitin-conjugating enzyme E2 27 (EC 2.3.2.23) (E2 ubiquitin-conjugating enzyme 27) (Ubiquitin carrier protein 27)	21254	2	36793	51910.4	53413	47968.5	51695	50381.1	42600.1	28610.9	28199.9	60329.4	70801.8	57052.3
PK05368.1	Q9SJZ2	Peroxidase 17 (Atperox P17) (EC 1.11.1.7) (ATP25a)	36670	3	85614.3	75294.9	78993.2	86960.2	59993	74486.9	84192.1	75884.5	97873.7	68475.9	63933.4	71359.6
PK22065.1	Q9SRR8	2Fe-2S ferredoxin-like superfamily protein (F21O3.19 protein) (Uncharacterized protein At3g07480) (Uncharacterized protein F21O3.19)	17602	4	72303.6	59749.4	78759.1	58917.7	65070.9	70150.7	66932.7	12047.1	66872.4	51176.5	55969	62937.1
PK01774.1	Q9LU10	Protease Do-like 8, chloroplastic	47493	4	73489.8	56302	96783.3	98201.2	85239.5	116262	99876.9	86999	46157.7	123174	117240	121995
PK00427.1	Q9SRY4	Protein LOW PSII ACCUMULATION 1, chloroplastic	50739	2	132772	130328	87835	109938	120068	181393	125437	116038	120027	85225.6	84204.7	85980.4
PK04195.1	Q9FKS0	Uridine kinase-like protein 1, chlo...	54430	2	80848.7	59171	60779.1	75694.3	85353.9	71853.7	76466.8	45913.4	73796.2	57839.4	60364.5	36991.9
PK09774.1	Q94CJ5	Protein RETICULATA-RELATED 4, chloroplastic	41323	4	85678.9	82702.9	79224.2	72142.7	65283	68721.8	68882.1	66631.9	17555.9	31284.2	25014.2	3758.67
PK11807.1	Q9SY97	Photosystem I chlorophyll a/b-binding protein 3-1, chloroplastic (Lhca3*1) (LHCI type III LHCA3)	29181	5	407934	393649	401895	360798	338783	365577	350464	348816	372096	260962	234156	281701
PK00704.1	Q9SW48	Probable alkaline/neutral invertase...	65037	2	65953.2	73747.3	66693.9	57982	51073.8	64447.8	58513.2	54169.7	25413.5	60467.9	51975.2	60812.8
PK10003.1	O22682	Probable S-sulfocysteine synthase, ...	43161	2	20387.4	31973.2	32394.3	23367.5	27543.3	16766.2	31928.6	27074	29442.5	18110.8	22568.7	49394.5
PK13236.1	P53492	Actin-7	41736	24	409874	276293	266327	327312	264841	279586	306270	292621	263941	277884	222518	190072
PK21056.1	O64490	Eukaryotic translation initiation f...	50853	3	55562.5	53707.3	45491.6	48984.6	37648.3	34683.7	30702.1	56335.8	40016.3	19625.4	24092.9	28148
PK03239.1	Q9T024	AT4g39150/T22F8_50	38462	2	98114.2	85131.2	5030.99	97584	65191.4	92341.8	72318	7962.65	109129	39194	14827.5	23406.9
PK23350.1	P58684	Probable signal peptidase complex subunit 2 (EC 3.4.-.-) (Microsomal signal peptidase 25 kDa subunit) (SPase 25 kDa subunit)	21642	3	85195.3	95116.9	76252.6	60458	107101	96930	104547	87839.3	104381	78432	108890	129163
PK26388.1	Q8VXY9	Ureidoglycolate hydrolase	51487	3	68192	110687	72202.9	94456.1	60972.9	89466.4	84945	103491	73655.8	99332.5	72417.8	58957.8
PK14278.1	Q8H0T4	E3 ubiquitin-protein ligase UPL2 (Ubiquitin-protein ligase 2) (EC 2.3.2.26) (HECT-type E3 ubiquitin transferase UPL2)	403616	4	24839.9	8455.65	21947.9	15295.3	13192.2	28240.2	27041.6	31897.6	10850.4	9704.45	2763.81	8147.56
PK19175.1	Q8LPJ3	Probable alpha-mannosidase At5g13980 (EC 3.2.1.24)	115902	3	7049.18	6214.73	4685.29	5366.32	20268.4	16014.3	3699.68	9305.91	2219.53	8968.18	8104.49	3574.87
PK14473.1	F4JZY1	COP1-interactive protein 1	181978	3	2699.26	14897.5	6927.59	4296.41	8869.45	6312.82	2852.08	12869.8	1724.73	4556.36	2049.2	5856.81
PK17220.1	Q8VZP3	Uncharacterized protein At2g35810	22028	3	9190.1	14924.8	13379.8	12070.3	37320.7	14410	43680.7	39330	37606.3	39710.2	7738.39	39169.9
PK12181.1	Q38890	Endoglucanase 25 (EC 3.2.1.4) (Cellulase homolog OR16pep) (Endo-1,4-beta glucanase 25) (Protein KORRIGAN) (Protein RADIALLY SWOLLEN 2)	69191	2	51219.5	51910.1	48207.1	58221.5	23225	55030.7	42412.8	34654.9	57354.6	70870	49900.1	87983.4
PK18159.1	Q93VQ6	At1g07080/F10K1_15 (Thioredoxin superfamily protein)	29698	3	40965.3	64660.8	41943.6	31984	18253.6	21275.9	62370.5	58936.6	8284.32	51094.4	32307	35003
PK13469.1	O64640	Probable carboxylesterase 8	36424	2	77044.6	60722.7	60361.9	131768	87088.3	159078	147750	165702	224596	50123.3	99996.2	61351.6
PK01343.1	Q8GYN9	1,4-dihydroxy-2-naphthoyl-CoA synth...	37056	2	18332.6	34728.5	25697.7	24676.9	25406.8	26564.3	23767	7953.64	6529.46	25219.3	21058.2	73546.9
PK10431.1	F4JZC2	Cytosolic endo-beta-N-acetylglucosa...	76351	2	56740.1	46755.7	55476.9	43763.4	40195.6	36850.4	41858	41678.9	39427.5	23275.4	26039.7	32501.7
PK26716.1	Q67YI9	Clathrin interactor EPSIN 2 (EPSIN-related 2)	95478	2	29160.6	26871.9	31518.2	39217.3	6470.37	39442.5	26894.8	18171.4	31254.8	41218.7	33027.3	35155.9
PK19626.1	Q8VYI8	AT5g40510/MNF13_30 (Sucrase/ferredoxin-like family protein)	36761	3	76802	64993	89248.9	52125.3	88234	53967.7	85022	51125.1	65584.5	99205.4	88034	92595.3
PK01546.1				5	82608.8	94792.9	86744.9	148774	165783	143838	653666	666270	609711	449134	477504	485025
PK16939.1	O80503	Expressed protein	49831	3	55488	57523.9	53241.4	40561.6	60604.3	76879.4	49323.5	56534.2	56509.9	47048.4	79770	37477.1
PK17624.1	Q9SX52	Phytochrome-associated serine/threo...	34819	2	22667.8	4191.44	25096.4	23469.3	28795.3	30403.2	29811.2	27416.5	24388.8	33414.3	29603.4	35699.2
PK06143.1	Q84TI2	Phosphoribosylaminoimidazole carbox...	69752	2	22375.4	47260.9	42092.1	58760.1	50846	12093.5	70351.4	72233.2	75011.8	49663.2	52034.1	53217.6
PK28234.1				2	123258	122569	92052.3	121140	78397.7	104638	130305	117279	80884.7	83211.6	90355.4	64831.3
PK11082.1	Q8W108	1,2-dihydroxy-3-keto-5-methylthiope...	23356	2	50361.8	39569.5	28083.3	40981.6	19523.3	39652.2	18329.3	26514.2	26113.1	24742.2	29427.9	13219.9
PK21309.1	Q9FIJ2	NADH dehydrogenase [ubiquinone] 1 alpha subcomplex subunit 2	10851	2	31716.6	33735.5	30941.7	34535.1	32971.4	60655.1	26089.7	5528.52	12245.1	33313.8	22749.8	37019.8
PK09165.1				3	354880	342824	367473	352289	353826	367354	443116	423519	438737	237204	280637	282645
PK28877.1	P26569	Histone H1.2	28487	2	2342.77	23348.5	3451.52	11360.9	4270.47	28350.6	12073.9	10474.6	23501.9	48686.4	26265.3	7080.42
PK06321.1	Q9ASS4	Probably inactive leucine-rich repe...	69142	2	53408.2	23649	27895.5	46915.6	59188.1	22461.4	24326.6	62135.5	32645.5	55046.5	63024.1	12766.4
PK04273.1	Q5XF03	Probable glycerol-3-phosphate acyltransferase 8 (EC 2.3.1.15)	55867	3	67751.1	67171.7	65426.5	98668.9	84159.7	62924.3	46764.5	69368.3	70903.5	39977.6	45763.1	28815.5
PK15687.1	Q9FK88	Alkaline/neutral invertase E, chlor...	69240	3	184780	178787	188477	156895	143679	169485	203349	180345	199368	81523.8	132516	96783.1
PK12766.1	Q8VYE5	Glucan endo-1,3-beta-glucosidase 12	57659	2	31342	37485.4	41657.9	33162.8	45042.2	42421.8	16686.7	16902.8	27526.7	23841.8	39830.5	41024.5
PK16159.1	Q9SJ05	Shikimate kinase 1, chloroplastic (AtSK1) (EC 2.7.1.71)	33982	2	78865	71600.4	70907.6	26413.3	19150.8	73750	42419.8	14967.9	23932.3	17448.3	46067	48358.6
PK19397.1	Q94K13	Ribulose-phosphate 3-epimerase (EC 5.1.3.1)	24042	2	70940	69275	47819.3	61697.5	72903.3	63872.2	66779.3	21467.1	78000.8	73157.6	101775	99454.6
PK04834.1	P59231	60S ribosomal protein L10a-3	24532	4	112374	123390	119657	92287.9	75193.8	90772.3	48368.5	89260.6	99001.1	80694.1	69217.4	34166.5
PK26144.1	Q8VYA5	Serine/arginine-rich splicing factor RS2Z33 (RS-containing zinc finger protein 33) (At-RS2Z33) (At-RSZ33) (AtRSZ33)	32893	2	8361.61	8526.19	17655.7	32730.9	24201.6	175851	15694.3	226057	18478.5	17132.1	14752.3	18934.3
PK14926.1	Q9LS01	Allene oxide cyclase 3, chloroplastic (EC 5.3.99.6)	28398	2	41031.1	33258.5	44355.3	57840.6	56629.7	42670.2	55567.8	34394.8	45492.4	42903.9	44790.6	23688.4
PK12173.1	Q9FWA4	Probable galacturonosyltransferase ...	64160	2	33326.1	33477.3	14132.7	7764.23	53531	8469.72	27410.9	14093	7570.99	45487.1	17431.4	48238.4
PK29072.1	P35510	Phenylalanine ammonia-lyase 1	78726	10	53884.2	9904.99	256212	38754.5	15182.1	7965.42	31470	11245.7	87761.9	13030.7	88389.6	72612.4
PK15155.1	Q9LY44	Transmembrane protein (Uncharacterized protein At3g56010) (Uncharacterized protein F27K19_190)	21921	2	24508.9	1127.9	13168.2	24756.3	29095.2	23476.3	24219.2	25027.2	36853	15391.7	5584.76	24822.2
PK03187.1	O82383	UDP-glycosyltransferase 71D1	53000	2	20303.8	18511.8	17010.1	29102.3	6422.83	19353.5	27059.8	27829.4	27210.8	24804.4	23917.5	25035.7
PK15639.1	F4I906	RNA-binding (RRM/RBD/RNP motifs) fa...	40204	2	12873	9108.17	9464.06	5506.61	9515.98	3085.02	16688.8	3504.86	3099.99	20589.1	19943.1	23708
PK25569.1	A1A6M1	Protein disulfide isomerase pTAC5, chloroplastic (EC 5.3.4.1) (Plastid transcriptionally active chromosome proteins 5) (pTAC5)	44020	3	115446	74093.6	90040.4	133536	140351	138215	102060	109244	77913.8	126489	122134	123998
PK04338.1	Q93Y09	Serine carboxypeptidase-like 45	51803	2	17065.8	16277.3	351.82	18131.2	14291.4	18168.7	17692.1	14107.5	13596.2	15258.5	15301.4	16447.8
PK19149.1	Q9SA34	Inosine-5'-monophosphate dehydrogen...	54051	2	71986.1	58569	46939.9	42808.8	60112.5	59970.6	72272.1	38648.5	74671.2	53094.6	36705.3	39015.1
PK00507.1	Q9LSY8	UDP-glycosyltransferase 71B2	54342	2	87274.9	96436.3	89149.4	92745.2	25315.4	90876.5	39246.7	26608.2	52160.7	42370.1	24981	60913
PK12932.1	O65902	Cyclase-associated protein 1 (AtCAP1) (Adenylyl cyclase-associated protein)	50970	3	106773	107708	108519	115680	88406.5	104118	85281.1	88401.5	81031.2	67732.5	69240.4	74453.1
PK14570.1	Q8GXR9	Alternative NAD(P)H-ubiquinone oxid...	56916	2	160156	99007.2	106063	105486	67948.4	173688	183477	182526	170324	385787	153991	371028
PK08953.1	Q9ZQ38	Expressed protein (Ubiquitin-associated protein (DUF1068)) (Uncharacterized protein At2g24290)	19240	3	19807.2	20415.5	5923.44	2742.35	22774.6	637.8	1162.59	1236.66	24521.4	2449.34	23059.3	21442.5
PK26908.1	O22957	Apoptosis inhibitory protein 5 (API...	61644	2	34739.2	105360	59775	82851.5	74701	86434.4	110420	44270.9	66671.2	86473.4	90224.3	82171.2
PK08225.1	O22809	NAD(P)-binding Rossmann-fold superf...	35875	3	59144	69548.6	48665.6	34395.8	78276.6	65843.4	73084.4	50950.1	58579.4	52684.7	54154.9	48387.8
PK04058.1	Q9C6K5	Sm-like protein LSM3B (AtLSM3B) (U6 snRNA-associated Sm-like protein LSM3B)	11286	3	1496.79	61055.9	58406.4	61032.3	59390	60263.9	47439.3	44806.9	54260	70223.8	92106.4	75209
PK03078.1	Q9LNW0	17.8 kDa class I heat shock protein (17.8 kDa heat shock protein) (AtHsp17.8)	17828	2	65701.4	107707	69679.8	70400.4	73469.2	72488.6	51362.7	63085.8	71000.8	44794.2	34251.4	51202.6
PK05362.1	O22218	Calcium-transporting ATPase 4, plas...	112749	2	74246.8	67301.4	81352.4	50653.6	41486.9	65875.2	53712.2	56524.4	42960.5	21525.1	25010.2	27038.1
PK04085.1	Q8VYI9	Non-specific lipid-transfer protein-like protein At5g64080	17972	3	93259.5	88879.4	85948.3	89247.6	71713.5	87367.2	117827	100764	101322	163792	165683	159261
PK04024.1	Q9SAA2	ATP-dependent Clp protease proteoly...	29382	2	294834	281637	227301	250894	294432	247181	261226	297882	309491	110637	126772	194881
PK12402.1	Q9LNC5	110 kDa U5 small nuclear ribonucleo...	110442	29	408142	400689	398934	381686	368376	360173	357364	327441	375755	351105	353653	321654
PK02293.1	Q9FK07	CLP protease regulatory subunit CLP...	61964	3	25480.2	2927.38	11202.3	7648.38	34745.7	16971.5	38827.1	25608.1	23758.3	26453.2	27247.6	29704.5
PK03758.1	O23614	Carboxyl-terminal-processing peptidase 2, chloroplastic (EC 3.4.21.102) (D1 C-terminal processing protease 2) (Photosystem II D1 protein processing peptidase 2)	55763	3	155494	39733.5	9341.36	42161.5	42997.4	43043.8	50658.7	47946.1	79626	43429.3	45805.8	43723.4
PK23800.1	Q9M1E7	Tetraspanin-3	31888	3	17251.4	2202.44	9704	7228.82	25948.8	3212.58	27858.1	6567.96	3566.11	3486.53	2752.05	34155.7
PK03192.1	Q8S9M3	Growth-regulating factor 9 (AtGRF9) (Transcription activator GRF9)	48867	4	2084.63	769.073	1379.62	1283.02	4953.27	4931.55	6285.98	2675.67	279.082	7878.24	8001.33	6109.28
PK16557.1	Q9LSE4	Protein COFACTOR ASSEMBLY OF COMPLE...	30101	2	91357.1	87177.5	89378.8	55051.1	70330.4	80870.1	87447.3	67647.1	63734.9	23487.2	26433.5	22035.3
PK05628.1	Q8VZ55	50S ribosomal protein L35, chloroplastic	16089	2	82701.5	81174	73604.4	61530.9	52833	58173.9	56477.3	61563.1	59157.2	24499.9	24213.5	17524.5
PK09191.1	O23300	Enoyl-CoA delta isomerase 3	25596	2	10434.4	15748.1	7617.54	4192.78	5706.92	8564.74	5442.49	1080.36	2645.6	10872.4	8384.53	3913.65
PK24150.1	Q9FK25	Flavone 3'-O-methyltransferase 1	39618	3	64233.6	99145.5	94913.4	72810.7	103963	86055.6	98620.9	83600.7	110295	61725.1	58317.9	84864.5
PK27858.1	Q9LVC9	60S acidic ribosomal protein P3-2	11863	5	444313	398771	404722	343478	366321	362585	394444	363602	384487	510834	499656	535514
PK16699.1	P93735	Early light-induced protein 1, chloroplastic	20325	4	14070.8	125773	33533.6	117360	122966	120108	21591.4	34052.9	25808.4	28651.1	49647.6	24528.2
PK26525.1	Q8LAF9	At5g20130 (Sulfate adenylyltransferase subunit) (Uncharacterized protein At5g20130)	21948	3	4990.27	13824.1	9691.8	8189.04	3780.9	7739.71	19846	18239.6	4445.37	14339.5	20291.1	18219.3
PK19073.1	Q9ZV36	UDP-glucuronic acid decarboxylase 6 (EC 4.1.1.35) (UDP-XYL synthase 6) (UDP-glucuronate decarboxylase 6) (UGD) (UXS-6)	38621	4	34030.7	5307.2	51305	12327.3	39694.8	43648.8	59942.6	12887.3	11393	4658.99	14826.7	2042.97
PK13134.1	Q9LM78	Calcium-binding EF hand family protein (F2D10.25) (Uncharacterized protein At1g20760)	109818	2	4544.57	20139.3	25079.3	11183.6	10207	6624.27	10011.9	13821.4	15616.9	11086.4	1081.73	27425
PK05191.1	Q84LM4	Acylamino-acid-releasing enzyme	83938	4	67380.7	46256	75752.6	51162.3	36792.7	16626	25941.5	30340.1	29333	11679.1	26018.8	13434.6
PK23883.1	Q9SLL7	60S ribosomal protein L31-1	13702	2	240806	232756	239820	187209	205371	191632	180101	121120	190458	275204	301618	273461
PK24379.1	Q9SVC4	Outer envelope membrane protein 7 (AtOEP7)	6764	2	9856.54	7452.66	12318.7	38236.6	10635.2	11572.4	39774.6	16116.4	14966.8	7772.92	4127.83	4582.28
PK09034.1	P38605	Cycloartenol synthase	86033	2	22258.3	20323.1	25686.7	20781.8	28841.9	9055.09	23408.4	24730.9	20774.6	1780.09	3538.5	17445.4
PK05113.1	O81629	Protein KINESIN LIGHT CHAIN-RELATED...	66281	2	3019.67	6290.21	7057.02	5171.12	3305.26	5492.98	5619.5	5311.03	4661.71	3763.3	8510.66	10209.6
PK23732.1	Q9LJQ6	AT3G18240 protein (AT3g18240) (Ribosomal protein S24/S35) (Uncharacterized protein At3g18240)	48053	3	6101.44	4902.42	12126.7	12475.1	3916.66	3172.3	7659.53	4781.48	2169.66	7608.42	3899.12	7263.46
PK19030.1	Q9LYJ2	Adenine nucleotide alpha hydrolases...	19795	2	134023	159374	162219	163728	144067	171410	141779	142152	146945	113974	133538	142077
PK21781.1	F4IPY2	Cysteine--tRNA ligase, chloroplasti...	63914	5	19685.5	21701.1	16872.6	16284.1	13224.9	14440.6	18725.3	15133.9	13344.8	13545.6	13645.5	11619.3
PK04572.1	Q9LQK7	Protein ABCI7, chloroplastic (ABC transporter I family member 7) (ABC transporter ABCI.7) (AtABCI7) (Non-intrinsic ABC protein 6) (Plastid SufD-like protein)	52825	2	243237	223989	203100	195358	332258	206629	318325	357205	350596	164324	164006	188276
PK02988.1	Q38950	Serine/threonine-protein phosphatas...	65598	2	39853	74904.4	66097.6	122541	53519.2	45513.5	88227.9	142585	42782.5	50610.6	46706.5	37099.3
PK17339.1	Q9FFP1	Probable E3 ubiquitin-protein ligase ARI14 (EC 2.3.2.-) (ARIADNE-like protein ARI14) (Protein ariadne homolog 14) (RING-type E3 ubiquitin transferase ARI14)	59010	2	33592.1	30505.7	40233.8	47695.5	43081.8	49549.2	49896.1	45083.8	38220.4	79325.6	83148.8	102341
PK05721.1	Q9FKP0	50S ribosomal protein 6, chloroplastic (CL25) (Plastid-specific 50S ribosomal protein 6) (PSRP-6)	11037	2	1416.43	6969.86	7387.1	872.017	16596.1	12716.1	5900.17	17939.3	18058.3	52755.8	68106.7	16261.9
PK26849.1	F4K627	Serine protease inhibitor, potato inhibitor I-type family protein	11081	2	1844.96	3393.85	5747.88	4765.62	10435.9	7255.76	216.302	47572.1	48968.5	5830.29	11529	11321.9
PK24878.1	O49471	Disease resistance protein (TIR-NBS-LRR class) family (TMV resistance protein N-like)	132506	2	18872.2	36857.4	28929.9	31824.8	32051.4	35464	86104.6	82989	86483.8	63257.6	70121.3	75267.4
PK28735.1	P25818	Aquaporin TIP1-1 (Aquaporin TIP) (Gamma-tonoplast intrinsic protein) (Gamma-TIP) (Tonoplast intrinsic protein 1-1) (AtTIP1;1) (Tonoplast intrinsic protein, root-specific RB7)	25620	2	239127	220004	240389	241399	220390	249257	194240	202652	202758	81746.4	82628.5	93465.1
PK25900.1	Q93ZV7	La protein 1	48096	2	6619.43	6001.94	19767.1	12190.4	36067.2	16340.8	53544.4	12800.6	51402.2	18634.2	14253.5	4596.13
PK00831.1	Q9M0Y6	Putative PAP-specific phosphatase, ...	43531	2	94804.7	104744	101536	99369.7	87517.9	80217.4	59092.1	67844.7	87606.7	50434.6	49676	60943.6
PK07124.1	Q9SR36	Glutathione S-transferase U8	25714	2	127523	133815	104802	118763	109897	103349	55482.1	113098	55143.8	172053	141400	177544
PK07554.1	Q42351	60S ribosomal protein L34-1	13705	2	275097	317653	279929	244245	213837	256401	211735	208889	212852	157491	125116	173049
PK13226.1	Q9LVH6	Aldose 1-epimerase	37197	3	80528.1	114157	79295.3	26346.7	28006.5	34949.5	67312	56346.6	69659.3	81847.5	120099	63695.8
PK17423.1	Q00874	DNA damage-repair/toleration protein DRT100	39556	2	29237.5	28046.4	20876.7	29138.9	15445.5	15995.2	12414.4	1741.88	4549.38	13093.5	10775.5	14380.6
PK03189.1	Q9LI88	Ribosomal protein S21 family protei...	20911	3	41292.2	36607.7	19075.9	39105.4	29140.3	19902	45635	40292.9	5836.66	6724.07	25335.8	36355.3
PK17914.1	Q9ZU25	Probable mitochondrial-processing p...	54402	5	17329.4	1366.51	14691.7	25169.5	21102.9	5905.38	10098.8	23747.7	24263.7	34168.8	26231.3	22171.5
PK02240.1	Q9LVW3	Anthocyanidin 3-O-glucoside 2'''-O-...	52048	3	21835.8	37855.1	52336.6	52337.8	39058.4	86900	58689.1	45937	47142.2	44146.7	47276.3	25229.4
PK26178.1	Q9ZU48	Expressed protein (Octicosapeptide/Phox/Bem1p family protein) (Uncharacterized protein At2g01190)	77337	2	22222.1	10850.4	2688.56	4623.52	22584.7	29682.9	17913.5	18616.2	23353	21197.1	17918.6	19167.3
PK13165.1	Q8L4D8	Protein IQ-DOMAIN 31	65200	2	39329.6	3954.9	65798.3	67723.2	17034.2	5054.65	20547.3	6971.62	46760.3	31616.3	32707.1	26349.6
PK19689.1	Q9M0S8	DNA (cytosine-5)-methyltransferase 2 (EC 2.1.1.37) (DNA methyltransferase 2) (DNA methyltransferase IIb)	171155	2	1051.49	2421.8	2612.16	2688.92	3324.5	3098.1	2311.29	3511.04	4673.76	2134.45	2744.6	2529.22
PK07657.1	O82413	Histidine--tRNA ligase, chloroplast...	54559	2	150473	112877	158832	149669	103298	151864	111460	108800	162351	133113	123014	93878.7
PK01290.1	Q9MA15	Protein ACTIVITY OF BC1 COMPLEX KIN...	79022	4	111158	103815	107760	92085.6	77296.2	48780.9	83297.2	75034.2	88676.4	101692	56162	38375.8
PK15383.1	Q9SJA6	Serine/arginine-rich splicing factor RSZ22A (RS-containing zinc finger protein 22A) (At-RSZ22a) (At-RSZp22a) (AtRSZ22a)	21915	2	49488.1	60906.4	38559.2	139457	138919	217992	59099.7	81350.7	210710	247755	244187	261698
PK01003.1	Q93VA3	Cytochrome c6, chloroplastic (Cytochrome c-552) (Atc6) (Cytochrome c-553) (Cytochrome c553) (Soluble cytochrome f)	19210	3	7315.35	14614.4	98942.1	84602.6	97722.3	39786	111470	95785.9	100106	44943	27017.6	29780.8
PK10959.1				5	113270	37960.7	97892.1	99476.9	87220.9	69895.6	100574	110698	110048	75768.5	46039.9	74191.3
PK15136.1	Q9LDA7	Probable protein phosphatase 2C 39	31630	2	25919.7	26387.3	18230.1	1570.38	5428.64	28121.9	27402.7	27220.8	30286.9	17654.8	22046.6	20358.2
PK14311.1	Q9LPD7	T12C22.21 protein	27715	3	39653	44795	52984.2	54842.8	72507.8	62096.4	69612.3	73483.4	72360.3	45416.5	46193.9	43668.5
PK14462.1	Q9FKM2	Mitochondrial outer membrane protei...	29505	2	40736.7	39357.4	36867.9	37780.8	34870.9	41587.6	42873.8	38516.7	37544.8	33095.7	32150.2	37184.1
PK16677.1	Q9FME2	AT5g60980/MSL3_100 (Nuclear transport factor 2 (NTF2) family protein with RNA binding (RRM-RBD-RNP motifs) domain-containing protein) (Similarity to RNA-binding protein)	49543	3	101415	95849.7	100471	106414	119429	110377	108216	105307	89496.3	131339	16093.2	144163
PK00114.1	Q9LVM2	NAD(P)H-quinone oxidoreductase subu...	23398	3	15517.5	13906.6	970.42	10771.8	12836.1	3225	2831.14	14823.7	10067.8	15522.2	7086.82	1762.03
PK25092.1	Q9SPM5	Apyrase 2	51599	3	9225.55	7616.07	6991.62	5863.51	7392.83	4462.82	5602.18	2796.84	5483.39	5605.08	3920.04	3018.56
PK25616.1	Q9M2T6	Beta-1, 3-glucanase-like protein (O-Glycosyl hydrolases family 17 protein) (Putative beta-1,3-glucanase)	48442	3	48828	56817.4	57827.8	60940.9	58555.6	60728.4	41035.5	52982.2	49263.9	97886.4	99493.3	108075
PK06467.1	P48348	14-3-3-like protein GF14 kappa	28029	7	122473	127509	61256.2	66030.8	92638.8	69977.5	68572.5	65692.2	79023.4	122754	75118.7	69030.4
PK26387.1	Q42577	NADH dehydrogenase [ubiquinone] iro...	24044	3	70647.8	58597.2	89219.5	77147.2	57624.9	66283.5	67771.4	61177.9	63424.7	26991.5	30170.6	36280.5
PK21003.1	F4I287	Regulator of chromosome condensation (RCC1) family with FYVE zinc finger domain-containing protein	114143	2	46852.1	47654.8	37251.3	43458.6	54281.1	49182.5	8378.14	43150.9	54582.2	75426.2	71585.2	68305.1
PK20259.1	Q9FWT4	ATP-dependent protease La (LON) dom...	31336	3	32878	26001.7	27836.3	24369.4	25067.6	25867.9	34179.5	27022.9	31245.2	22383.4	6431.63	13927.4
PK03914.1	Q38932	Lycopene epsilon cyclase, chloropla...	58491	2	10222.7	20850.3	14602.5	19256.5	59365.2	51959.3	49753	52892.9	55329.9	32073.3	22841.8	38029.5
PK05281.1	Q9ZNR6	Pyridoxal 5'-phosphate synthase-lik...	33836	5	19780	4986.62	24613.1	79254.8	28135	18746.7	22305.7	2900.24	15967.1	27314.1	23546.2	29067.8
PK07273.1	P51413	60S ribosomal protein L17-2	19854	3	114632	126807	128106	78946.9	85069	109909	94541.7	44127.6	95718.8	30772.8	50135.5	58585.9
PK10320.1	Q9MAB3	Probable nucleolar protein 5-2	59003	5	44021.2	28936.1	55541.8	28422.4	27649.4	28409.7	24931.2	37049.9	29529.3	30437.5	50210.8	158338
PK27187.1	Q8S528	Aldehyde dehydrogenase family 2 mem...	58153	2	61602.7	64785.5	68248	64896.1	54411.3	65453.8	72138.9	66072.9	45878.3	51117.1	28318.7	22479.1
PK06497.1	O23717	Proteasome subunit beta type-5-A (EC 3.4.25.1) (20S proteasome beta subunit E-1) (Proteasome component E) (Proteasome epsilon-1 chain)	29668	4	143267	138861	131116	130820	119462	95352.9	123551	107384	105870	96987.3	88326.5	126992
PK27338.1	Q9S7E4	Formate dehydrogenase, chloroplasti...	42410	2	247026	100527	147862	136581	104864	177182	297833	250509	276231	103934	118712	110804
PK13284.1	Q9SUB2	Late embryogenesis abundant protein (LEA) family protein (Uncharacterized protein At4g21020) (Uncharacterized protein T13K14.180)	29422	3	9378.79	19113.7	2240.6	1742.79	16644.3	12723.9	89582.5	102614	80135.2	2075.23	14293.4	10910.1
PK18509.1	Q9FYE4	Probable calcium-binding protein CML50 (Calmodulin-like protein 50)	37113	3	91792.5	103807	101879	92192.9	98252.3	90241.1	46846.6	82843.5	53657.8	71665.8	42218.5	82630.9
PK12728.1	F4IKB3	O-Glycosyl hydrolases family 17 pro...	54147	2	76169.6	60885.5	48291.5	79484.8	184680	50633.6	28988	33729.3	41228	58184.9	56822.2	60064.7
PK10910.1	P19172	Acidic endochitinase (EC 3.2.1.14)	33097	2	12487.8	57868.2	48550.7	86252.4	77155.8	76179.9	40371.7	62558.6	45921.3	4275.82	13784.2	20802.6
PK21789.1	Q9T074	Phosphoenolpyruvate carboxykinase (ATP) (PEP carboxykinase) (PEPCK) (EC 4.1.1.49)	73405	6	4327.69	22682.5	14718	128800	23816.4	18019.7	19885.4	3333.26	21876.2	87143.7	13529.3	12466.4
PK22139.1	Q9LX27	Calmodulin-like protein 4	22377	3	14282	19076.2	15728.4	18686	3969.71	3510.92	3514.97	13565.2	17337.6	7501.91	5020.94	2768.62
PK09641.1	Q39002	ADP,ATP carrier protein 1, chloroplastic (ADP/ATP translocase 1) (Adenine nucleotide translocase 1)	68134	2	73673.2	64629.5	59940.3	41725.5	9196.74	53277.7	19297.2	61354	65954.4	42355.1	15819.9	13480.8
PK18876.1	Q9SCQ7	Acidic leucine-rich nuclear phosphoprotein 32-related protein (ANP32/acidic nuclear phosphoprotein-like protein)	49565	2	16031.7	7934.86	8871.81	3297.17	12074.9	14208.6	5007.13	10537.4	10848.5	22727.8	19358.6	20770.9
PK25442.1	Q9T034	Phenylalanine--tRNA ligase alpha su...	55792	2	2472.08	4201.6	3090.75	4473.63	14541.9	4715.47	4972.87	12547.9	4332.23	3302.61	2190.32	10078.4
PK09497.1	O04130	D-3-phosphoglycerate dehydrogenase ...	66454	2	32356.3	29140.8	25678.7	22873.1	30849.4	41439.2	26999.2	61254.8	35679.5	23814.2	27905.4	8987.38
PK08519.1	Q9LIG0	Clavaminate synthase-like protein A...	37212	3	38537.6	44756.6	25916.7	2844.71	11596.3	24915.2	36702.4	32349.3	38052	2470.16	6502.51	3500.28
PK16773.1	F4HQH8	RNA-binding (RRM/RBD/RNP motifs) fa...	32675	2	70767.4	74293.9	71991.8	78244.2	53424.4	55223.5	55427.2	58144.7	64393.4	86686.4	51837.3	92961
PK17533.1	O04350	Tubulin-folding cofactor A (AtTFCA) (CFA) (Protein KIESEL) (TCP1-chaperonin cofactor A) (Tubulin-specific chaperone A)	12824	4	57234.3	26937.5	837.49	763.136	76392.7	2089.91	89580.6	25758.1	111438	123232	78526.3	5120.11
PK24190.1				2	57619.2	69074.9	65297.3	61569.4	58285.1	56378.9	54967.9	55246.3	52767	67893.8	66779.1	67013.7
PK25281.1	Q9FNK4	Ornithine aminotransferase, mitocho...	52178	2	55792.3	34300	56721.2	20246.7	61245.4	47757.9	35055.9	47479.3	72530.8	75041.9	49762.6	64166.6
PK06248.1	F4JVS4	Putative pyridoxal phosphate-depend...	27780	2	41206	39176.8	37971.5	54993.2	53652.1	52928.5	56979.8	46678.8	47073.1	2028.25	3617.48	3321.08
PK10235.1	Q9FMF9	Nuclear protein-like (Splicing factor)	141450	2	11643.6	8835.04	10059.3	6357.03	24530.2	10269.9	10725.6	8813.5	28050.4	10761.9	10410	11510.6
PK26540.1	Q42044	At2g45180 (At2g45180/T14P1.1) (Bifunctional inhibitor/lipid-transfer protein/seed storage 2S albumin superfamily protein) (Expressed protein) (Putative proline-rich protein)	13955	4	2932.73	19866	28572.7	16601.5	14842.7	4277.49	36211.7	43192.4	44732.8	30935	32045	37666.2
PK14447.1	Q9SHU7	Protein TIC 21, chloroplastic	31276	2	25429.2	26128.2	21628.5	18251.2	14130.5	17624.8	15016	12549.2	13285.1	4859.18	1985.57	6773.05
PK16198.1	Q9FG38	Sorting nexin 1	46523	2	17141.8	18659.3	18892	20534.9	16579.1	15671.1	156318	9584.55	9577.53	20700.9	151405	11333.3
PK19340.1	Q9SK22	40S ribosomal protein S16-1	16631	6	37366.5	24768.3	10355.8	2217.42	25915	20071.9	23966.6	19918.7	31556	28215.6	26214.5	5456.65
PK08042.1	O80850	2-oxoglutarate (2OG) and Fe(II)-dep...	40196	2	3866.44	29003.9	9787.49	10336	5831.52	2371.82	2392.18	15785.4	10034.2	9917.9	415.26	22917.2
PK16990.1	Q9C7S3	Inner membrane localized protein (Uncharacterized protein At1g42960) (Uncharacterized protein F13A11.2)	17829	3	205131	138570	147799	130310	206149	183361	199598	198913	121470	231132	213043	225731
PK03827.1	P33207	3-oxoacyl-[acyl-carrier-protein] re...	33548	2	214360	211649	209853	195910	169424	192940	159218	152998	172687	199120	197005	229341
PK01692.1	Q9FI78	Shikimate O-hydroxycinnamoyltransfe...	47975	2	258701	247793	244484	219673	221469	175659	157470	206791	204377	264267	270753	255016
PK20694.1	P26569	Histone H1.2	28487	4	82265.5	84698.1	2251.56	66345.2	142547	136309	122329	152272	87473.1	4176.65	30784.3	2048.64
PK00053.1	Q9FIJ7	Adenylate kinase 2, chloroplastic (AK 2) (EC 2.7.4.3) (ATP-AMP transphosphorylase 2) (ATP:AMP phosphotransferase) (Adenylate monophosphate kinase 2) (AMK2)	31452	3	76659.5	72293.9	18486.7	21690.5	54355.3	109501	90796.8	70872.3	20353.2	63224.7	75434.6	22491.2
PK00281.1	Q9SFU6	Callose synthase 9	217087	2	7590.01	9252.38	7964.17	2431.43	7485.93	281.424	4780.07	4892.69	7892.71	10617	13701.4	5228.24
PK17212.1	O81862	At4g19810 (Glycosyl hydrolase family protein with chitinase insertion domain-containing protein) (Putative chitinase)	41128	2	48840.3	36111.3	37057.7	116114	74044	98799.6	177163	174308	182188	36636.1	41477.1	71906.5
PK00881.1	P56752	NAD(P)H-quinone oxidoreductase subu...	85239	2	62748.7	119797	144152	56294.1	67537.6	98785.1	59692.2	109722	127443	301166	58741.6	65205.1
PK14222.1	Q9LYW9	DnaJ protein P58IPK homolog	53690	3	17431	8441	9064.07	6911.91	6796.73	6937.91	3943.56	6762.11	3728.15	8342.12	9120.33	1410.26
PK01402.1	Q9SI54	Sm-like protein LSM7 (AtLSM7) (Protein EMBRYO DEFECTIVE 2816) (U6 snRNA-associated Sm-like protein LSM7)	10773	2	40957	37086.1	42118.8	26440	34947.9	27676.5	30800.2	31581.5	36921	44588	38535.3	37686.9
PK04659.1	Q9SCT4	Probably inactive leucine-rich repeat receptor-like protein kinase IMK2 (Protein INFLORESCENCE MERISTEM RECEPTOR-LIKE KINASE 2)	90261	2	58338.4	7373.59	12007.1	7775.34	59487.6	11199	50591.1	20778	13431.9	20529.9	6262.87	3457.6
PK17088.1	O23342	Preprotein translocase subunit SECE1	19121	2	26119.3	14052.8	10837.7	10841.7	44942.2	22651.1	3182.5	3215.67	11790.1	12508	9019.41	26005.5
PK00915.1	Q8VYL3	Aspartic proteinase A2	55748	2	40990.5	44418	45356.3	52537.5	68313.4	2714.26	30058.3	51227	37988.1	82474.4	77844.7	81913.8
PK15403.1	Q9SRX2	60S ribosomal protein L19-1 (Protein EMBRYO DEFECTIVE 2386)	24606	2	129292	165582	104800	107682	90714.6	14710.2	6743.22	11935.7	27359.6	60721.5	20857.3	95465.8
PK24609.1	Q9M9H4	F14O23.10 protein	56326	2	8684.96	10828.4	5249.19	3441.28	7036.65	2771.14	3079.87	5061.63	7490.75	4285.01	7670.71	2524.95
PK09420.1	Q9M2Y6	Uncharacterized protein At3g49720	28532	2	102481	116671	105958	117253	134198	124711	120053	102865	116729	135414	81205.2	138739
PK01351.1	Q9FFK3	Probable zinc metalloprotease EGY2,...	60064	2	115665	105811	113607	109229	98661.9	91845	121346	94868.2	111666	71939.9	71072.5	67023.4
PK01465.1	Q93ZC5	Allene oxide cyclase 4, chloroplast...	27809	2	57447.1	67438.4	66677.5	73684.9	52323.6	75563.7	56893.8	58247.5	54436.3	51341.1	52074.8	41867.5
PK24641.1	Q9SIE1	Bifunctional aspartate aminotransfe...	51000	2	65240.1	72425.7	71969.3	57961.2	90937.3	42240.8	12761.1	58992.4	50509.2	43373.3	50364.2	52649.8
PK25429.1	Q94CF0	EH domain-containing protein 1	61230	3	61951.1	50134.6	15429.3	16703.1	28001.4	19469.6	42939.8	43237.2	20106.8	26766.5	14989.6	21032.5
PK24761.1	Q9FNA9	Phospholipid:diacylglycerol acyltra...	74157	2	16732.6	6009.99	838.616	1637.04	5700.39	9311.09	5351.08	7838.24	5664.95	11110.1	3282.81	3938.15
PK11725.1	O82209	Copia-like retroelement pol polypro...	13847	2	88577.8	133286	112707	83584.1	72150.7	95306.2	90939.9	89885	81121	71364.9	15404	57634.9
PK02802.1	Q9FGH3	Cinnamoyl-CoA reductase-like protei...	35757	2	4375.38	25426.5	22140.7	20977.5	25043.1	21268.9	14465.4	17615.9	5033.64	15717.5	19518.6	20311.1
PK14542.1	Q9SW21	Acyl carrier protein 4, chloroplastic	14544	3	21210	34536.2	27428.9	57040.1	21020.3	56931.6	35320.1	34151.8	39617.1	35585.4	48670.2	24149.7
PK24959.1	Q9LK77	At5g48370	49436	2	121699	110380	116408	98250.7	95651.4	83141.6	84686.8	79401.5	113538	99570.3	71272.5	98736
PK26702.1	B9DFG5	PTI1-like tyrosine-protein kinase 3 (PTI1-3) (EC 2.7.10.2)	45658	5	39121.4	37414.2	34503.9	39583.2	36412.8	37869.4	36710.6	35145.6	29516.2	24802.4	25612.7	34788.1
PK03950.1	Q9LVP9	Vesicle transport v-SNARE 13 (AtVTI13) (Vesicle soluble NSF attachment protein receptor 13) (Vesicle transport v-SNARE protein VTI13)	25026	1	12667.2	20289.5	101629	5544.49	10660.2	21444.3	33285	17379.8	232314	90189.6	25920.3	27351.5
PK21456.1	Q9SIT1	Receptor-like kinase TMK3 (EC 2.7.11.1) (BARK1-like kinase 2) (Leucine-rich repeat receptor-like kinases TMK3) (Transmembrane kinase 3)	101959	2	13163	3641.53	26596.2	4464.61	34783.9	2769.84	46196.3	50628.7	73339.8	25290.1	63381	78801.4
PK29119.1	Q9SA78	Coatomer subunit epsilon-1	32602	2	80292.8	85639.6	112585	92270.6	91603.7	89576.8	87208.2	82699	52175.1	63611.2	26705.5	63345.9
PK04847.1	Q8LAM2	At4g14930 (Expressed protein) (Survival protein SurE-like phosphatase/nucleotidase)	34121	2	31948	16889.9	31304.1	29834.6	22497	37216.3	25246.7	28629.2	8586.02	46386	41084.1	43520.7
PK03131.1	Q96242	Allene oxide synthase, chloroplasti...	58197	2	65564.5	61428.8	62432	46665.1	33892.6	42191.3	55406.6	22754	25561.4	3.54916e+06	3786.49	2796.19
PK18043.1	P43287	Aquaporin PIP2-2	30453	2	41723.5	33324	7362.29	21012.9	11529.6	20827	4387.47	11525.9	7497.81	6393.6	9730.62	10761.3
PK24376.1	Q9ZVD5	Protein argonaute 4	102840	2	20791.3	26187.6	5178.45	13787.2	3817.06	14645.4	12949.9	13937.3	18591.7	20003.5	13540.2	11079.3
PK06027.1	F4J9W8	Transducin family protein / WD-40 r...	84301	2	42897.1	28801.5	23437	37963.3	68387.7	10770.3	40074.9	17588.3	35095.9	46136.2	44753.7	12720.8
PK08430.1	P32746	Dihydroorotate dehydrogenase (quino...	48547	3	7780.01	24970.4	22164.6	24288.5	34754.7	25585.8	28256.1	18795.7	21765.9	43934.8	15971	44236
PK11211.1	Q1H5C9	Outer envelope pore protein 24A, chloroplastic (Chloroplastic outer envelope pore protein of 24 kDa A)	23591	3	47586	61326.3	46120.6	48495	63903.4	65307.7	142047	115663	77586	30766.5	27766.2	67129.7
PK26358.1	F4KBJ3	Alpha/beta-Hydrolases superfamily p...	40992	2	107664	72591	61620.3	113688	94432	124765	120485	68170.2	96757.9	93203.3	104103	101031
PK28168.1	Q9LFW1	UDP-arabinopyranose mutase 2	40890	19	151782	133926	144688	122973	146033	129716	155001	156775	159184	157336	151913	166286
PK23023.1	Q9SVC8	Late embryogenesis abundant (LEA) h...	23098	1	93133.7	99583.1	106731	89253.5	69930.6	95441.4	52963.7	71429.3	58894.3	11679.4	24261.8	27001.3
PK05695.1	Q9FHT0	Serine/threonine-protein kinase RIO...	60320	1	63813.3	61028.6	60924.3	62265.3	5344	70299.3	84792.1	91035.6	97054.9	58605.7	57085.6	62614.3
PK03314.1	Q56ZI2	Patellin-2	76008	2	207543	248216	200190	282970	281516	285054	292331	301883	272571	196727	192606	134868
PK21849.1	Q9FZI8	Lecithin-cholesterol acyltransferas...	48308	2	6948.79	13337.9	5315.25	10644.3	7152.46	15601.8	5607.95	10213.8	1659.41	8175.12	10144.6	11499.5
PK23325.1	Q9ZUC2	Beta carbonic anhydrase 3 (AtbCA3) (AtbetaCA3) (EC 4.2.1.1) (Beta carbonate dehydratase 3)	28829	3	384535	355392	372352	387651	383381	385595	448373	399578	407336	320762	319416	348190
PK10709.1	Q93VP9	SPFH/Band 7/PHB domain-containing membrane-associated protein family (Stomatin-like protein) (Uncharacterized protein At4g27585)	45020	1	89900.2	60813.4	107264	100651	27121.6	85358.7	90656.3	111820	96968.4	100810	115786	90939.4
PK01840.1	Q93VH5	AT5g10730/MAJ23_90	31045	1	50669	59242.9	57141.8	54624.7	53094.3	56361.6	59683.2	55284.1	45140.9	7746.42	29969.5	28556.9
PK07654.1	Q94K97	30S ribosomal protein	34857	2	340108	344390	348341	334822	171731	351270	271079	251983	136599	243336	259354	245886
PK13839.1	P46312	Omega-6 fatty acid desaturase, chlo...	51226	1	553532	107745	531681	477749	423502	551939	245008	276594	457903	501112	198658	189406
PK09673.1	F4JZW1	Serine/threonine-protein kinase PBL...	56172	3	65870.1	103933	109804	47942.4	63790.4	100734	3183.32	45613.3	32131.8	28533.5	14539.8	72664.1
PK05381.1	Q9SUP5	Pectin lyase-like superfamily prote...	48635	1	21032	25220.3	2981.9	17331.4	16971.2	18809.5	20493.8	12713.9	24109.6	3596.84	8628.94	3940.51
PK14215.1	Q9FUP0	12-oxophytodienoate reductase 3	42691	1	67204.2	66745.2	64390.5	63869.5	56722.8	73154.2	57803.2	59269	37406.4	60125	76726	69877.9
PK00876.1	F4JF82	Ypt/Rab-GAP domain of gyp1p superfa...	91754	1	7451.32	7340.22	6827.96	10461	14922	8916.89	12049.1	55634.9	7593.62	76007.1	12394	88693.5
PK16163.1	O65607	DNA mismatch repair protein MSH3 (AtMSH3) (MutS protein homolog 3)	119366	2	274216	160213	220013	180467	93945.7	190303	191949	233365	37101.3	224113	115825	92621.5
PK12444.1				1	17232.4	18059.2	18862.5	17880.2	12540.6	15746.3	557.503	14876.4	4815.33	13551.2	17162.8	16658.5
PK03186.1	Q9ZTP3	Protein EIN4 (AtEIN4) (EC 2.7.11.-) (Protein ETHYLENE INSENSITIVE 4)	86250	1	8817.66	8809.8	4177.78	16964.1	5914.18	18978.7	18329.6	26684.5	7516.91	13912.2	12176.2	20527.3
PK25556.1	Q9ZPV8	Phosphopantetheine adenylyltransfer...	19168	2	29900	25127.4	34190.9	29955.6	22087.5	14079.2	12830.7	27351.3	24501	38082.7	25220.3	31451.8
PK10403.1	Q949M9	ATPase ASNA1 homolog	39670	1	543607	517427	49341.9	420474	445091	422478	524656	38191.4	18184.4	437900	34485.5	422606
PK01166.1	Q8GUN7	Adenylosuccinate lyase	58816	1	34063.4	32064.3	33435.9	40477.8	55672	9439.34	46280.6	20102.2	39785.8	49760.7	42260.9	36931
PK19095.1	Q9C666	Acyl-CoA N-acyltransferases (NAT) s...	21851	1	35014.6	37839.3	36452	27669.3	26914.6	26559.9	36202.9	38399.4	30986.4	22378.3	5676	9687.18
PK06033.1	O82796	Phosphoserine phosphatase, chloropl...	32318	1	10450.3	32888.6	32463.8	49911	10713.1	35748.7	26431.2	10639.5	11102.5	70430.2	60834.6	70688.7
PK04236.1	Q9LM40	AT1g18060/T10F20.23 (Microbial collagenase) (T10O22.3) (Uncharacterized protein At1g18060)	25198	1	95391.8	85496.5	104601	47020.9	89893.3	63511.6	58380.4	43140.1	53480.1	65617.6	41749.3	31884.1
PK24776.1	F4I5D4	Receptor serine/threonine kinase	87509	4	15333.6	53244.4	46197.3	44132.6	45554.1	12544.9	52696.3	31260.1	8578.87	3977.5	60621.5	74101.8
PK10176.1	Q7Y1W1	Protein TIC 56, chloroplastic	61625	1	14006.7	2490.16	11507.4	11241.4	17762.8	6010.57	3077.99	9557.28	1988.77	4366.37	12370.3	4694.63
PK24555.1	Q9FMF7	Dicarboxylate transporter 2.1, chlo...	59992	1	47257.9	8041.1	52200.1	56358.2	49639.3	45516.7	9076.05	40882	44588.9	17239.8	9873.03	43444.2
PK11601.1	Q9SJB9	Nucleic acid-binding, OB-fold-like protein (Putative translation initiation factor eIF-1A)	16638	1	77199.4	76704.7	70280.5	86221.8	82470.6	83263.6	70230.1	72048.9	75621.7	98335.5	100509	104952
PK22954.1	Q9SEI4	26S proteasome regulatory subunit 6...	45751	2	11364.6	4519.8	50930.2	91611.6	46224.6	21774.8	6265.26	14043.5	25185	4128.3	117024	41915.7
PK21875.1	Q76E23	Eukaryotic translation initiation factor 4G (eIF-4G) (eIF4G) (Protein cucumovirus multiplication 2) (Protein synthesis initiation factor 4G)	187921	1	34703.8	6908.38	39901.1	119805	89971	11553.6	7001.75	26096.7	29313.5	103087	145181	14407.6
PK24877.1	Q9SMU7	Signal recognition particle 9 kDa protein (SRP9)	12023	2	12493.1	13364.5	11251.6	15270.1	9037.08	16028.7	8619.52	3596.97	10904.3	7714.87	2426.19	6196.04
PK17042.1	Q9S7D2	Putative ribulose-1,5-bisphosphate ...	57614	1	67981.2	57102	54680	65355	68094.9	66009.5	87728.7	23684.1	71756.8	92521.6	89002.6	92426.9
PK00088.1	Q9C5M0	Mitochondrial dicarboxylate/tricarb...	31912	1	153953	152263	137987	106804	120216	121595	164051	138374	148131	67693.7	7646.42	65017.7
PK26711.1	O22978	T19F6.7 protein (Uncharacterized protein AT4g24130) (Uncharacterized protein At4g24130/T19F6_120)	17955	2	94231.8	92319	47477.4	57683.3	55072.2	28143.8	66442.4	43904.5	35881.1	96378.4	76342.9	108302
PK08090.1	Q94II3	Probable methyltransferase PMT21	68331	1	159054	7475.3	155451	206547	202429	193161	193206	197454	182099	194313	32010	196690
PK04938.1	Q9XIJ0	Nucleic acid-binding, OB-fold-like protein (T10O24.24)	17122	2	38844.5	13183.1	13385.5	5910.73	53851.3	8556.47	20473.3	58088.9	115964	97270.3	50166.2	89956.9
PK13638.1	O81863	Putative chitinase	40873	3	11493.4	12921.5	17563.7	46817.1	50868.3	5694.33	51654.8	54108.6	25432.6	86334.1	52745.7	89412.6
PK17994.1	Q9FX32	Sucrose synthase 6	106876	1	17742.6	37667.6	15845.1	126916	28652.9	145064	28629	118920	25223.3	40995.4	21892.1	32521.6
PK02801.1	Q6NQG3	At1g16790 (Ribosomal protein-like protein) (Uncharacterized protein At1g16790)	15455	1	47787.6	7401.41	12940.8	11495.3	60067.2	56261.3	12876.1	24188.3	25117.2	63454	59107.6	71456.5
PK27183.1	Q9ASP6	Heterogeneous nuclear ribonucleoprotein Q (hnRNP Q) (Protein LHP1-INTERACTING FACTOR 2)	55136	1	9870.86	15809.7	11721.8	15433.1	12965.3	15648.3	11123.2	10934.6	11328.7	13368	14189.2	16789.5
PK01210.1	Q94BZ0	At1g50450/F11F12_20	46560	1	32477.3	37075.1	26018.5	18093.3	6991.04	36954.7	45521.8	42238	42302.7	6257	12870.5	21552
PK02193.1	A2RVJ8	Protein HEAT INTOLERANT 4	50517	3	514756	516429	494176	462431	423802	434525	398361	360977	336836	203499	194229	196138
PK20353.1	Q9C9V9	Golgi transport complex protein-like protein (Putative golgi transport complex protein; 67058-70172)	91651	2	4475.09	4687.96	12245.4	12753.7	2292.41	1770.53	2292.21	7718.48	6799.95	3297.23	3157.45	2202.99
PK04986.1	Q9C5R0	AT4g27720/T29A15_210	50886	1	127218	120074	118860	106322	117995	111098	72816	78420.3	82073.2	53562.4	50409.2	42644.9
PK11941.1	Q39224	Protein SRG1	41039	1	132520	98618.1	149097	138639	130197	129434	5045.86	123396	115927	164498	146292	147929
PK29536.1	Q9M0M4	Putative MO25-like protein At4g1727...	39651	1	41399.3	69335.1	36598	40760	32782.2	70212.1	13033.5	15105.3	9915.49	2821.23	6155.13	11224.2
PK19327.1	Q9M3A8	Pentatricopeptide repeat-containing...	71293	1	45556.8	18563.7	18362.5	22508.9	6150.06	17628.2	15392	19253.4	10989.7	25573.7	22325.6	25394.7
PK17041.1	Q8LDL9	50S ribosomal protein L34	21439	1	4049.81	204327	14067.4	21278.4	30002	61325.4	19046.2	15330.4	25596.2	40482.1	8458	37439.4
PK09718.1	Q9M9M9	Probable NADH dehydrogenase [ubiqui...	18317	1	49838.7	66846	53249	58050.6	69772.2	60973.6	62173.7	57275	52854.6	50092.6	59675.8	56809.7
PK18940.1	Q9SU56	L-galactono-1,4-lactone dehydrogena...	68555	1	29819.9	34589	31355.3	36706.8	32875	16344.2	30200.2	29559.8	15830.6	29679.1	14177.9	19110.5
PK27429.1	O48723	Patatin-like protein 2 (AtPLP2) (EC 3.1.1.-) (Patatin-related phospholipase A IIalpha) (pPLAIIa) (Phospholipase A IIA) (AtPLAIIA)	44239	2	269856	290077	277703	220027	197478	228121	206070	239626	254371	106311	30800.7	127912
PK13512.1	Q8RX87	Probable galactinol--sucrose galact...	83116	1	3477.57	49899.9	23670.1	7136.7	33092.8	26185.6	5888.77	10463.8	10048.9	4136.57	60914.9	5878.71
PK22969.1	Q8GS60	7-hydroxymethyl chlorophyll a reduc...	51661	1	17668.4	60162	60279.5	13120.9	7022.11	45247.6	46698.7	67145.2	5355.75	18458.7	9258	11243.2
PK09408.1	Q9LZD8	UDP-glycosyltransferase 89A2	50942	1	12548.6	13756.3	7621.61	10655.3	8657.31	987.161	12360.7	11525.3	2131.05	10520.4	8043	8201.43
PK15569.1	Q9C5G6	Peptidase C15, pyroglutamyl peptida...	23618	1	28435.3	29220.9	6484.12	9823.3	16753.5	10370.8	20973.3	7209.04	8910.14	59890	33245.6	14179.3
PK24525.1	Q9SR73	40S ribosomal protein S28-1	7371	1	479111	421883	409607	328414	384028	326203	379467	425636	429760	490849	474042	489238
PK03527.1	Q8GW20	Uncharacterized protein At5g03900, chloroplastic	59501	1	51886.9	49139.2	49402.8	31669.4	38001.3	36033	38909.1	37676.2	37587.9	22741.7	21167.3	1215.58
PK13883.1	Q9SRX2	60S ribosomal protein L19-1	24606	1	58459.4	94154.4	88278.8	76969.8	75507.8	73865.1	65704.7	58251.3	57765.8	23495.1	28742.3	25682.8
PK07877.1	Q8LBN7	Costars family protein At4g33640	10420	2	10233.5	4642.33	6275.73	3424.3	2773.56	3375.1	10156.6	6546.1	5622.05	4324.57	4942.22	5560.51
PK02686.1	Q9LT08	26S proteasome non-ATPase regulator...	34353	1	5854.72	12552.6	9741.95	8648.61	14279.6	1823.82	13327.3	11992	15132.4	15997.4	15124.1	10422.1
PK00322.1	Q9ZSP5	Subtilisin-like protease SBT5.3	82874	1	14668.4	12702.9	13304.2	12134.8	13526.6	15344.3	3840.79	14645	14317.7	4368.03	3437.01	6478.9
PK25351.1	Q0WMZ5	Outer envelope pore protein 16-2, chloroplastic (Chloroplastic outer envelope pore protein of 16 kDa 2) (AtOEP16-2) (OEP16-2) (Outer plastid envelope protein 16-S) (AtOEP16-S) (Seeds outer plastid envelope protein 16)	18714	1	8271.33	24795.9	17473.4	25611.5	32719.2	24223	22756.7	3638.47	10163.9	26856.2	1212.88	26776.3
PK10512.1				1	115138	122259	115036	114601	121994	98930.6	111574	99844.6	103440	61850	42753.6	55686.6
PK05164.1	Q9LZM1	Oxysterol-binding protein-related p...	51545	1	26483.7	19643.2	23379.8	21477.7	16213.1	23622.1	12538.9	11304.9	98846.6	15581.5	12733.2	11845.8
PK27703.1	P31167	ADP,ATP carrier protein 1, mitochondrial (ADP/ATP translocase 1) (Adenine nucleotide translocator 1) (ANT 1)	41476	4	62645.7	60921.4	67493.6	49004.4	41476.5	46983	48627.7	40558.1	61351.6	16773.2	9774.77	6958.61
PK13927.1	Q9LNP3	At1g17620/F11A6_23 (F1L3.32) (Late embryogenesis abundant (LEA) hydroxyproline-rich glycoprotein family) (Uncharacterized protein At1g17620)	28288	1	44715.7	36533.3	36022.9	44708.4	54682.1	47963.7	56782.7	45154.4	50288.1	10765.3	23130.7	23590.7
PK10198.1	O64768	Kinase superfamily with octicosapeptide/Phox/Bem1p domain-containing protein (Uncharacterized protein At2g35050)	139705	1	68331.3	21553	31530.3	51295.2	79524.3	62424.6	152105	133012	156059	59547.7	19526.9	31617
PK29379.1	Q9SBA5	Inositol-tetrakisphosphate 1-kinase...	36220	1	11837.6	11956.2	16447.7	14083	9912.9	5174.56	24266	12015.4	19522.5	22237.3	22138.5	15383.1
PK10254.1				1	33688.9	12990.9	22915.4	25291	29301.2	35331.8	26556.5	17735	9431.06	37596.3	31949.9	17960.1
PK05054.1	Q9LFL3	TOM1-like protein 1	45311	1	180425	57100.5	55524	190448	159710	54559.5	213740	196933	181098	106016	124175	129728
PK16689.1	P50700	Osmotin-like protein OSM34	26633	1	22168.5	21864.4	17083.2	19136.2	24979.3	4461.45	5831.74	17264.6	8081.94	24011.3	21900.4	17465.8
PK25500.1	Q9SYH2	Transcription initiation factor TFIID subunit 9 (TATA binding protein associated factor 21kDa subunit) (TBP-associated factor 9) (AtTAF9)	20597	1	860182	1.00601e+06	993206	156315	159922	164621	21561.9	750012	694008	310935	306489	505602
PK09090.1	O82221	Probable small nuclear ribonucleoprotein G (snRNP-G) (Sm protein G) (Sm-G) (SmG)	8839	1	52049.4	48429.1	44276.5	43783.1	58020.4	75530.4	10792.5	104837	113676	95578.3	56246	58028.2
PK00608.1	Q9M0E2	60S ribosomal protein L28-2	15911	2	59250.4	64252.3	62366	65216.4	17702.3	66160.7	72838.6	84524.4	82983.4	68249.4	11806.8	66435.7
PK16289.1				9	122800	124414	118805	89704.6	75825.2	82754.7	95049.1	93793.9	107898	83000.6	74688.2	78258.7
PK16988.1	Q9SGY2	ATP-citrate synthase alpha chain protein 1 (ATP-citrate synthase A-1) (EC 2.3.3.8) (ATP-citrate lyase A-1) (Citrate cleavage enzyme A-1)	46679	3	2057.07	18961.7	1949.4	17142.2	16584.6	17304.9	16328.2	17454.3	13951.9	13965.5	19759.4	17854
PK18707.1	Q9CAB6	Ubiquitin-conjugating enzyme E2 var...	18001	3	13518.7	11281.7	16705.3	15391.5	15387.3	14874.5	4084.2	12810.9	4275.22	14181.5	8441.84	4990.51
[truncated: 223 more rows]
