# Supplementary material for: Protein Changes in Response to Lead Stress of Lead-Tolerant and Lead-Sensitive Industrial Hemp Using SWATH Technology
Source: Genes (Basel). 2019 May 22;10(5):396. doi: 10.3390/genes10050396 (PMC6562531; doi:10.3390/genes10050396)
Supplement: Supplementary file 1 [file genes-10-00396-s001.zip › genes-485599-supplementary/supplementary file 1-3/S2 table. List of proteins in Bm leave.xlsx]

## Sheet: Sheet1
Table S2： List of differentially expressed proteins in BM leave under Pb stress (Control and Pb-stress samples were labeled with BD1,BD2,BD3 and BC1,BC2,BC3 tags, respectively)
uniprot Accession Number	Name		Mass	Peptides(95%)	Log2(BC1)	Log2(BC2)	Log2(BC3)	Log2(BD1)	Log2(BD2)	Log2(BD3)	p-value	Log2Foldchange
Primary Metabolism
P50287	Isoaspartyl peptidase/L-asparaginase 1		33027	4	13.696	12.9627	11.4971	10.5633	10.1464	9.73079	0.0203	2.572
Q8VYF9	Peptidyl serine alpha-galactosyltransferase		91449	1	13.5068	13.9327	13.173	12.8484	11.8659	11.1935	0.0412	1.568
Q5M731	Thiamine biosynthetic bifunctional enzyme TH1, chloroplastic		55813	2	14.5869	14.4346	14.4744	15.2034	14.8742	15.3189	0.0108	-0.634
Q9SRV5	5-methyltetrahydropteroyltriglutamate--homocysteine methyltransferase 2		84584	9	18.0281	18.2328	18.1167	19.0843	18.951	18.9415	0.000322	-0.866
Q8LDW8	Probable hydroxyacylglutathione hydrolase 2, chloroplastic		36625	5	16.9621	17.459	17.3527	17.92	17.7108	17.909	0.0237	-0.589
Transcription
Q9FF49	Retroelement pol polyprotein-like		76422	18	19.7211	19.5498	19.6747	19.1472	18.9469	19.0653	0.00154	0.595
Q9SYH2	Transcription initiation factor TFIID subunit 9		20597	1	19.7143	19.9402	19.9217	17.2541	17.287	17.3288	4.47e-06	2.569
P42815	Ribonuclease 3		25626	7	16.9831	16.3661	16.839	17.557	17.6463	17.5824	0.01	-0.866
O04147	Cyclic phosphodiesterase		20514	1	13.8393	13.4983	13.4843	14.076	15.1244	15.2296	0.0357	-1.203
Transporters
O22224	Nuclear pore complex protein NUP93A		96615	1	14.4242	14.3431	13.2839	13.012	11.8573	12.1452	0.0293	1.679
Q9LX07	Annexin D7		36496	3	16.4641	16.358	16.1814	15.6453	15.6807	15.5618	0.00141	0.705
Disease/defense
P42770	Glutathione reductase, chloroplastic		60852	20	20.1248	20.1738	20.1015	19.6351	19.2399	19.6446	0.00971	0.627
Q06327	Linoleate 9S-lipoxygenase 1		98045	32	19.6178	19.2417	19.693	18.99	18.673	18.8781	0.0161	0.67
Q9SIV9	Purple acid phosphatase 10		54219	2	16.4508	16.9284	16.695	14.3941	15.7138	15.4946	0.0258	1.491
Q9FNX8	Lipoxygenase 4, chloroplastic		104814	9	14.9588	14.5719	14.7546	14.0082	13.9036	12.9652	0.0315	1.136
O23179	Patatin-like protein 1		45824	21	20.3944	20.3187	20.3066	19.6892	19.6387	19.6609	2.64e-05	0.677
P42737	Beta carbonic anhydrase 2, chloroplastic		36615	8	19.1306	19.3167	19.3285	18.423	18.6727	18.3092	0.00321	0.79
Q96242	Allene oxide synthase, chloroplastic		58197	2	16.0006	15.9066	15.93	15.5101	15.0487	15.3647	0.0101	0.638
Q39173	NADP-dependent alkenal double bond reductase P2		37989	5	14.2087	15.2678	15.3763	16.1261	16.271	16.4094	0.0259	-1.318
Q9M8R4	Protein DJ-1 homolog D		41646	4	16.9884	16.8433	17.6194	17.8217	17.9886	17.8828	0.0372	-0.747
O64640	Probable carboxylesterase 8		36424	2	16.2334	15.8899	15.8814	17.0076	16.4102	17.2794	0.0333	-0.897
F4K452	SOUL heme-binding family protein		44880	1	12.0324	13.5889	12.9834	14.737	14.6694	14.8156	0.0147	-1.872
Q9LQU4	Protein PLANT CADMIUM RESISTANCE 2		16742	14	16.4418	17.3151	16.9275	18.1892	17.9627	18.1287	0.0102	-1.199
P24704	Superoxide dismutase [Cu-Zn] 1		15098	45	17.9814	17.6142	18.0877	18.5701	18.5941	18.5663	0.00898	-0.682
Q8GYB8	12-oxophytodienoate reductase 2		41567	2	12.9334	13.1008	13.9361	15.4652	15.2346	14.6021	0.0116	-1.777
Q5M755	Probable plastid-lipid-associated protein 7, chloroplastic		30531	2	12.3623	12.1413	13.8914	15.2005	15.3225	14.9498	0.0136	-2.359
Secondary metabolism
O04921	Ferrochelatase-2, chloroplastic		56619	4	17.3081	17.0447	16.5237	15.9368	16.0285	16.213	0.0212	0.899
Q93VK5	Protein LUTEIN DEFICIENT 5, chloroplastic		66846	4	17.2025	17.2357	17.3722	16.6265	15.8119	16.3947	0.0161	0.992
Q00218	Phospho-2-dehydro-3-deoxyheptonate aldolase 2, chloroplastic		56149	19	19.4529	19.4351	19.4504	18.7406	18.7961	18.9726	0.000965	0.61
Protein synthesis
Q9SX22	30S ribosomal protein 3-1, chloroplastic		18472	1	13.8438	13.2558	13.6821	12.7373	12.9241	12.1986	0.0252	0.974
Q9LZ17	40S ribosomal protein S17-4		16019	6	19.2129	19.1659	18.9748	18.4384	18.4395	17.8932	0.0118	0.861
Q8VYF1	60S ribosomal protein L15-2		24239	5	16.0633	15.9487	16.0613	15.4984	15.2307	15.2578	0.00172	0.695
Q9FIF3	40S ribosomal protein S8-2		23773	8	18.1953	18.1902	18.1363	17.2752	17.396	17.7905	0.0119	0.687
Q9M3C3	60S ribosomal protein L23a-2		17396	4	18.0133	17.9938	18.2259	17.3099	17.4914	17.4405	0.00195	0.664
Q9LZH9	60S ribosomal protein L7a-2		29034	6	16.6386	16.6766	16.4038	15.9463	15.897	16.0886	0.00442	0.596
Q9M9W1	60S ribosomal protein L22-2		14018	8	19.6107	19.0999	19.6634	18.8462	18.5473	18.8207	0.0241	0.72
Q9LMS7	T10F20.8 protein		60507	6	16.241	16.2049	16.2338	15.3732	15.6525	15.676	0.00253	0.659
Protein destination and storage
Q9LVJ1	Subtilisin-like protease SBT1.4		81817	9	18.3234	18.1978	18.396	17.3386	17.7447	17.4979	0.00408	0.779
O65351	Subtilisin-like protease SBT1.7		79415	5	17.8635	17.9209	17.853	17.4858	17.1428	16.5515	0.0402	0.819
Q93Z16	Dolichyl-diphosphooligosaccharide--protein glycosyltransferase subunit 2		74668	11	18.4782	18.3153	17.5609	17.3141	17.2816	17.0837	0.0377	0.892
Q93Y35	26S proteasome non-ATPase regulatory subunit 6 homolog		44282	6	17.301	16.8503	17.6738	16.2731	16.4888	16.5793	0.0314	0.828
Q9ZUF6	Subtilisin-like protease SBT1.8		80015	5	15.5723	15.7189	15.1527	14.095	13.4147	12.7578	0.00815	2.059
Q8LB47	GrpE protein homolog 2, mitochondrial		36116	4	15.9846	15.6629	15.8217	15.4124	14.5237	14.9119	0.0331	0.874
P28769	T-complex protein 1 subunit alpha		59229	5	14.8157	14.9026	14.2789	13.9715	14.0561	13.7155	0.027	0.751
Q9SGW3	26S proteasome non-ATPase regulatory subunit 8 homolog A		30706	5	16.8431	16.8475	16.9705	17.6336	17.4256	17.8491	0.0044	-0.749
Q9FLI4	Subtilisin-like protease SBT1.3		84950	1	11.1645	11.0357	11.0884	12.1422	11.6914	12.0329	0.00365	-0.859
Energy
P46644	Aspartate aminotransferase 3, chloroplastic		48954	10	18.4371	19.0377	18.9208	18.1121	17.718	18.1706	0.0264	0.798
Q9LVH6	Aldose 1-epimerase		37197	3	16.2972	16.8007	16.2749	14.6853	14.7735	15.093	0.00161	1.607
Intracellular traffic
P82873	Mitochondrial import receptor subunit TOM20-2		23170	4	14.6817	13.5704	13.9061	15.1981	15.2726	15.3366	0.0214	-1.216
F4JF82	Ypt/Rab-GAP domain of gyp1p superfamily protein		91754	1	12.8633	12.8416	12.7372	13.3527	13.8652	13.1223	0.047	-0.633
Cell structure
O22160	Thylakoid lumenal 15 kDa protein 1, chloroplastic		23779	41	18.4774	19.0204	18.8357	19.3904	19.5624	19.2982	0.0226	-0.639
Signal transduction
P48485	Serine/threonine-protein phosphatase PP1 isozyme 5		35519	4	15.1799	16.2184	15.9191	17.312	16.5396	17.4889	0.0342	-1.341
Q9SJA6	Serine/arginine-rich splicing factor RSZ22A		21915	2	15.5948	15.8943	15.2348	17.0895	17.0839	17.7339	0.00388	-1.728
Q9LE22	Probable calcium-binding protein CML27		18350	18	17.1532	16.8781	16.9389	17.6349	17.6248	18.1145	0.0116	-0.801
Cell growth/division
Q940H8	FRIGIDA-like protein 4b		59364	1	13.7069	13.7011	13.1219	14.2298	14.9003	14.2839	0.0294	-0.961
Unknown
Q8W1B3	At4g21445		17618	3	16.9289	17.1957	17.2829	16.0425	16.4392	16.1922	0.0044	0.911
Q93VQ6	At1g07080/F10K1_15		29698	3	15.3221	15.9806	15.3562	14.9651	14.1559	14.3769	0.0309	1.054
F4JS91	BSD domain-containing protein		36237	2	17.6331	17.4446	17.6204	14.7079	15.1339	13.8461	0.00144	3.003
Q9SHI0	F20D23.9 protein		103090	3	15.4438	15.1331	16.5913	13.9114	14.6223	13.9358	0.0353	1.566
Q9SCZ9	At3g51500		13253	1	14.6107	14.8587	14.7486	14.3042	13.3402	13.3756	0.0301	1.066
Q8LBN7	Costars family protein At4g33640		10420	2	13.321	12.1806	12.6156	11.7416	11.4375	11.7207	0.0364	1.072
O81862	At4g19810		41128	2	15.8721	15.4758	15.6998	16.233	16.263	16.3612	0.00759	-0.603
Q9SGI3	At3g1920/F28J7.25		33539	3	15.4284	15.5936	15.5904	16.5781	16.2467	16.0191	0.0122	-0.744
