# Supplementary material for: Protein Changes in Response to Lead Stress of Lead-Tolerant and Lead-Sensitive Industrial Hemp Using SWATH Technology
Source: Genes (Basel). 2019 May 22;10(5):396. doi: 10.3390/genes10050396 (PMC6562531; doi:10.3390/genes10050396)
Supplement: Supplementary file 1 [file genes-10-00396-s001.zip › genes-485599-supplementary/supplementary file 1-3/S3 table. List of proteins in Y1 leave.xlsx]

## Sheet: Sheet1
Table S3： List of differentially expressed proteins in Y1 leave under Pb stress (Control and Pb-stress samples were labeled with YD1,YD2,YD3 and YC1,YC2,YC3 tags, respectively)
uniprot Accession Number	Name	Mass	Peptides(95%)	Log2(YC1)	Log2(YC2)	Log2(YC3)	Log2(YD1)	Log2(YD2)	Log2(YD3)	p-value	Log2Foldchange
Cell structure
P26569	Histone H1.2	28487	2	16.9004	17.2163	16.4166	12.0281	14.9099	11.0005	0.0245	4.198
Q9SUP5	Pectin lyase-like superfamily protein	48635	1	14.3229	13.6341	14.5573	11.8125	13.075	11.9442	0.0177	1.894
F4J3I0	Pectin lyase-like superfamily protein	54099	1	15.7757	15.5642	15.7302	15.2489	15.0193	15.0163	0.00405	0.595
Q93VR3	GDP-mannose 3,5-epimerase	42758	23	21.3205	21.2126	21.202	20.5998	20.6536	20.6336	0.000114	0.616
Q9ASR0	Tubulin beta-3 chain	50734	39	16.4668	16.568	16.27	17.281	16.9008	17.2186	0.00888	-0.699
Q94F49	Probable histone H2A.5	15908	15	16.5268	16.552	16.8589	17.3862	17.2201	17.2612	0.00548	-0.643
Q9LQ04	Bifunctional dTDP-4-dehydrorhamnose 3,5-epimerase/dTDP-4-dehydrorhamnose reductase	33597	16	19.4268	19.3014	19.1886	19.991	20.047	19.9372	0.000822	-0.686
O80731	Pectin acetylesterase 3	45944	9	16.9006	16.8904	16.8114	18.1015	17.8559	19.003	0.0142	-1.453
Q8GX86	Probable pectinesterase/pectinesterase inhibitor 21	72917	9	13.4312	11.6897	14.0225	15.1764	15.3626	15.1205	0.0367	-2.172
Primary Metabolism
F4JVS4	Pyridoxal phosphate homeostasis protein	27780	2	15.7982	15.5105	15.5226	10.986	11.8208	11.6974	0.00012	4.109
Q9SDL7	Homocysteine S-methyltransferase 1	35980	1	16.3222	16.2667	16.2658	11.4641	12.0957	14.9859	0.0339	3.436
Q94A08	Probable galactinol--sucrose galactosyltransferase 2	85143	4	16.725	16.1262	16.7584	13.9914	13.7001	15.6649	0.032	2.084
P32069	Anthranilate synthase alpha subunit 2, chloroplastic	69816	5	18.0672	17.9497	17.7437	16.703	16.324	16.4814	0.000613	1.417
P49078	Asparagine synthetase [glutamine-hydrolyzing] 1	65621	13	19.5091	19.083	19.2056	17.9023	17.9319	17.864	0.000438	1.366
Q9FEB5	Phosphoglucan phosphatase DSP4, chloroplastic	42626	4	18.3072	18.246	19.1312	16.9261	17.0557	17.9179	0.0404	1.262
Q9FJ95	Sorbitol dehydrogenase	39256	6	17.9571	17.6217	18.1009	16.4409	17.0882	16.4724	0.00849	1.226
A7WM73	Beta-hexosaminidase 1	61230	1	14.1917	14.2449	14.5797	13.6762	12.9252	12.8936	0.0143	1.174
Q9SCW1	Beta-galactosidase 1	93659	3	16.4026	16.6443	16.0333	13.2491	14.6254	15.205	0.03	2
O81852	Bifunctional aspartokinase/homoserine dehydrogenase 2, chloroplastic	100250	22	19.8077	19.7365	19.7877	18.4609	18.3702	19.099	0.00791	1.134
Q9LZS3	1,4-alpha-glucan-branching enzyme 2-2, chloroplastic/amyloplastic	92591	16	19.3626	19.4962	19.6091	18.4351	18.3905	18.4697	0.000146	1.057
P46637	Arginase 1, mitochondrial	37345	3	15.5473	15.9777	15.727	14.767	15.2738	14.4033	0.0293	0.936
Q9FK88	Alkaline/neutral invertase E, chloroplastic	69240	3	17.6336	17.4604	17.6051	16.3149	17.0158	16.5625	0.0116	0.935
Q9C9P3	ADP-glucose pyrophosphorylase family protein	45564	4	16.8825	16.6389	16.9841	15.9564	15.7182	16.2732	0.011	0.853
Q9SZB3	NAD(P)-binding Rossmann-fold superfamily protein	37861	2	16.9553	16.7525	16.8841	16.1717	16.2267	16.1639	0.000416	0.677
F4JRN8	NAD(P)-binding Rossmann-fold superfamily protein	69138	17	19.2216	19.2043	19.3064	18.0793	18.7525	18.7047	0.0288	0.732
P55229	Glucose-1-phosphate adenylyltransferase large subunit 1, chloroplastic	57674	32	20.6921	20.7482	20.7032	19.9002	19.9207	19.964	6.55e-06	0.786
Q9S7E9	Glutamate--glyoxylate aminotransferase 2	53444	57	22.6166	22.5473	22.6052	21.9425	21.9694	22.0107	3e-05	0.616
P11035	Nitrate reductase [NADH] 2	102844	17	18.8686	18.7127	18.6747	17.9666	17.897	17.9933	0.000265	0.8
Q9ZPI6	Peroxisomal fatty acid beta-oxidation multifunctional protein AIM1	77858	3	14.8707	14.3658	14.4192	13.5426	13.7738	13.9681	0.0173	0.79
F4J9A0	Nodulin/glutamine synthase-like protein	94386	21	20.1458	20.1605	20.1014	19.5073	19.3505	19.308	0.000292	0.747
Q9M8D3	Probable phosphoribosylformylglycinamidine synthase, chloroplastic/mitochondrial	153954	16	18.7423	18.648	18.4107	17.9871	18.0548	17.5964	0.0142	0.721
Q9SAC6	Alpha-glucan water dikinase 1, chloroplastic	156582	18	18.9852	19.0781	19.0764	18.5771	18.1825	18.5037	0.00747	0.625
F4JZC2	Cytosolic endo-beta-N-acetylglucosaminidase 1	76351	2	15.3532	15.347	15.2669	14.5065	14.6684	14.9882	0.014	0.601
Q96255	Phosphoserine aminotransferase 1, chloroplastic	47359	8	18.1904	18.3945	18.2075	18.7244	18.8614	19.0295	0.00521	-0.608
P49243	3-oxoacyl-[acyl-carrier-protein] synthase III, chloroplastic	42847	5	18.2535	17.7663	18.009	18.657	18.7404	18.5722	0.0122	-0.647
Q9FKK7	Xylose isomerase	53720	13	18.4283	18.1208	18.7612	19.2081	18.951	19.112	0.0306	-0.654
Q9LU48	Acid phosphatase	29777	18	20.527	20.3962	20.4624	21.1626	21.1796	21.2107	5.7e-05	-0.722
F4IKB3	O-Glycosyl hydrolases family 17 protein	54147	2	14.8232	15.0417	15.3313	15.8284	15.7942	15.8742	0.00676	-0.767
O80840	Phosphomannomutase	27762	14	18.5663	17.8858	18.0136	19.1117	19.034	19.2896	0.0112	-0.99
Q84WW2	Probable 6-phosphogluconolactonase 5, chloroplastic	35645	5	17.2735	17.2946	16.8447	18.4664	18.4332	18.3045	0.00122	-1.264
O82796	Phosphoserine phosphatase, chloroplastic	32318	1	14.69	13.3771	13.4386	16.1039	15.8926	16.1092	0.00711	-2.2
O22775	Xyloglucan 6-xylosyltransferase 2	53095	9	14.3237	15.2308	14.9429	17.1646	17.1386	17.3085	0.000964	-2.371
Q9FXE5	Alpha-L-fucosidase 3	40462	5	15.9816	15.8614	15.6473	16.8985	16.2125	16.9485	0.029	-0.856
Cell growth/division
Q9FY99	Glucose-6-phosphate 1-dehydrogenase 2, chloroplastic	67160	8	18.2446	17.9763	18.4515	17.4465	17.5323	17.7544	0.0174	0.646
Q93ZW0	Glucose-6-phosphate 1-dehydrogenase 4, chloroplastic	70202	4	17.6208	17.2875	17.4678	16.2246	16.7779	16.8889	0.0218	0.828
Q9C5G5	Phosphoinositide phosphatase SAC7	68237	1	16.1809	16.2092	14.233	13.4305	12.7986	11.8407	0.0236	2.851
Q9LS48	protein SLOW GREEN 1, chloroplastic	35631	9	17.4147	17.3444	17.4587	15.68	15.8227	15.7318	6.35e-06	1.661
Q6NLV4	Flowering time control protein FY	72242	1	16.558	16.5019	16.456	14.5675	14.8317	14.7174	2.55e-05	1.8
Q940H8	FRIGIDA-like protein 4b	59364	1	14.8649	14.9416	14.9802	14.1594	13.8119	13.7211	0.0017	1.031
Q9FFK3	Probable zinc metalloprotease EGY2, chloroplastic	60064	2	16.8888	16.5336	16.7688	16.1345	16.117	16.0324	0.0043	0.636
Q9LQK7	Protein ABCI7, chloroplastic	52825	2	18.2801	18.4464	18.4194	17.3262	17.3234	17.5225	0.00029	0.991
Q9AV97	2-dehydro-3-deoxyphosphooctonate aldolase 1	31657	7	16.5419	15.7641	15.5853	16.893	16.7557	17.1593	0.0373	-0.972
P92948	Cell division cycle 5-like protein	95767	1	11.9846	12.3392	13.1482	14.4934	14.6777	13.5973	0.0212	-1.765
O22126	Fasciclin-like arabinogalactan protein 8	43075	13	20.8829	20.5614	20.8007	21.5994	21.7275	21.7273	0.000888	-0.936
Q9SJ81	Fasciclin-like arabinogalactan protein 7	26846	4	17.4102	17.5694	17.0372	18.3099	18.3672	18.3167	0.00334	-0.992
Q9FM65	Fasciclin-like arabinogalactan protein 1	44849	19	18.9989	19.1256	18.9855	19.6649	19.768	19.7148	0.000224	-0.679
Q9FZA2	Non-classical arabinogalactan protein 31	38489	12	17.3332	17.4904	17.5594	18.4032	18.3746	18.4182	0.000162	-0.938
Q9STX5	Endoplasmin homolog	94204	30	19.4998	19.2597	19.6395	20.3162	20.418	20.3181	0.00158	-0.884
O48809	Leucine-rich repeat extensin-like protein 2	85485	1	11.0571	12.4786	12.6435	13.8146	14.2672	13.895	0.0209	-1.932
Disease/defense
Q9SUB2	Late embryogenesis abundant protein (LEA) family protein	29422	3	16.4509	16.6469	16.2901	11.0191	13.8031	13.4134	0.0132	3.717
Q9SVC8	Late embryogenesis abundant (LEA) hydroxyproline-rich glycoprotein family	23098	1	15.6927	16.1242	15.8458	13.5117	14.5664	14.7207	0.0155	1.621
F4HYF3	Bifunctional D-cysteine desulfhydrase/1-aminocyclopropane-1-carboxylate deaminase, mitochondrial	43900	6	17.6617	17.8213	17.8077	17.0147	17.0301	16.4914	0.00758	0.918
Q38882	Phospholipase D alpha 1	91848	22	19.3834	19.1747	19.3793	18.4198	18.5224	18.2236	0.00116	0.924
Q9LFA3	Monodehydroascorbate reductase 1, peroxisomal	46487	15	20.9241	20.9169	20.7972	19.9642	19.9283	19.8668	4.35e-05	0.96
Q9S7E4	Formate dehydrogenase, chloroplastic/mitochondrial	42410	2	18.1841	17.9345	18.0755	16.6653	16.8571	16.7576	0.000138	1.305
Q8VZ21	Stress up-regulated Nod 19 protein	53071	1	13.1513	13.4642	13.792	11.8785	11.6437	10.2767	0.0144	2.203
P19172	Acidic endochitinase	33097	2	15.3011	15.9329	15.4869	12.062	13.7507	14.3445	0.0367	2.188
Q941D3	Probable plastid-lipid-associated protein 8, chloroplastic	26482	4	17.5767	17.6608	17.7451	17.2224	17.1069	16.4454	0.0407	0.736
F4K452	SOUL heme-binding family protein	44880	1	14.6376	14.1275	14.7695	13.0901	13.1984	11.7258	0.023	1.84
Q8VYN9	Universal stress protein PHOS32	26202	3	16.444	16.7498	15.3227	14.2087	14.3629	13.4823	0.0136	2.154
O64640	Probable carboxylesterase 8	36424	2	17.1728	17.3382	17.777	15.6132	16.6096	15.9048	0.0161	1.387
Q9SR92	Rhodanese-like domain-containing protein 10	23780	1	15.9041	16.0413	16.1707	14.8856	14.7054	13.1606	0.0318	1.788
Q94A65	Rhodanese-like domain-containing protein 14, chloroplastic	24872	4	16.1261	16.0976	16.0415	15.2827	15.1796	15.1225	7.28e-05	0.893
P19171	Basic endochitinase B	36184	8	18.1182	18.0789	17.9756	16.8103	16.8612	16.9359	2.92e-05	1.188
Q9LRR9	Peroxisomal (S)-2-hydroxy-acid oxidase GLO1	40341	60	22.6463	22.5862	22.6433	21.4728	21.4483	21.3502	9.1e-06	1.201
P48641	Glutathione reductase, cytosolic	53871	6	17.249	17.752	17.6904	16.4355	16.3265	16.4052	0.00191	1.175
P42770	Glutathione reductase, chloroplastic	60852	20	19.318	19.5328	19.4225	18.9029	18.6497	18.6868	0.00251	0.678
P27140	Beta carbonic anhydrase 1, chloroplastic	37450	79	24.2038	24.185	24.2059	23.2009	23.2421	23.2382	3.15e-07	0.971
Q9LQU4	Protein PLANT CADMIUM RESISTANCE 2	16742	14	18.1835	18.2265	18.2686	17.4248	17.3253	17.2341	0.000118	0.898
O48723	Patatin-like protein 2	44239	9	19.6256	19.7018	19.3905	18.6608	18.7412	18.6426	0.000826	0.891
A2RVJ8	Protein HEAT INTOLERANT 4	50517	3	18.6037	18.4615	18.3617	17.6347	17.5674	17.5815	0.000272	0.881
Q02972	Cinnamyl alcohol dehydrogenase 8	38942	13	19.5578	19.4614	19.5204	18.9784	18.6723	18.8653	0.00197	0.675
Q9FFJ2	Rubredoxin family protein	28459	9	20.3587	20.2187	19.6073	19.3342	19.3141	19.3328	0.0334	0.735
Q9FI47	Rubredoxin-like superfamily protein	17230	3	17.7944	18.0003	17.779	14.5436	16.8499	16.1688	0.0435	2.004
P38418	Lipoxygenase 2, chloroplastic	102046	42	20.9403	20.7057	20.7505	20.0431	20.0726	20.0428	0.000505	0.746
P25819	Catalase-2	56931	38	22.0981	22.0829	22.1773	21.4027	21.4385	21.3971	2.49e-05	0.707
Q9LIL3	Aluminum induced protein with YGL and LRDR motifs	27107	7	16.9512	16.8267	16.905	15.9961	16.1604	16.4228	0.00563	0.701
Q9FGC7	Zeaxanthin epoxidase, chloroplastic	73842	29	20.4823	20.8094	20.6492	19.7969	20.2691	19.8477	0.0188	0.676
P94072	Germin-like protein subfamily 3 member 3	21836	7	22.1262	22.1928	22.2438	21.4623	21.5676	21.5117	0.000123	0.674
F4JKW0	Thioredoxin family protein	37056	8	18.616	18.5544	17.5614	16.5195	17.4841	16.3873	0.0409	1.447
Q9ZRW8	Glutathione S-transferase U19	25651	5	19.0923	18.411	18.1235	17.7789	17.6865	17.5806	0.0425	0.86
Q94K88	Tetratricopeptide repeat (TPR)-like superfamily protein	52275	6	17.9823	17.9256	17.8786	16.3606	16.7123	15.9884	0.00172	1.575
Q06327	Linoleate 9S-lipoxygenase 1	98045	32	18.2479	18.4374	18.1195	19.1213	18.9885	19.0124	0.00157	-0.772
Q94JQ4	Reactive Intermediate Deaminase A, chloroplastic	19816	21	19.2588	19.0802	19.1947	19.7445	19.8215	19.8878	0.000658	-0.64
Q9FRL8	Glutathione S-transferase DHAR2	23407	10	18.7052	18.4861	18.6866	19.2884	19.4188	19.319	0.000879	-0.716
Q96266	Glutathione S-transferase F8, chlor...	29232	8	17.4828	17.6865	17.7147	18.7485	18.8773	18.8603	0.000136	-1.201
Q9SR36	Glutathione S-transferase U8	25714	2	15.7597	16.7872	15.7509	17.3925	17.1094	17.4378	0.0277	-1.214
F4J270	Probable glucan endo-1,3-beta-glucosidase BG3	37632	4	15.9369	15.7823	15.7326	16.5307	16.4486	16.6239	0.000845	-0.717
Q38896	Cold shock domain-containing protein 4	19077	1	16.3566	16.2235	16.3741	16.9475	16.9641	16.9553	0.000182	-0.638
Q96520	Peroxidase 12	39559	27	21.02	20.6997	20.9586	21.6896	21.6893	21.7359	0.00122	-0.812
Q9LUV2	Stress-response A/B barrel domain-containing protein HS1	12184	3	14.8006	13.7074	14.1196	15.9997	16.1135	15.9865	0.00475	-1.824
Q9FK81	Stress-response A/B barrel domain-containing protein At5g22580	12349	2	15.0909	14.8435	13.3105	16.666	16.6953	16.7426	0.0148	-2.286
O22886	Uroporphyrinogen decarboxylase 2, chloroplastic	43580	20	20.9853	20.9924	21.1372	21.7351	21.7225	21.4832	0.00314	-0.609
O22683	Cyanate hydratase	18592	7	17.076	16.9086	16.7103	17.4819	17.4583	17.608	0.00588	-0.618
Q9M5J9	Polygalacturonase inhibitor 1	36689	14	18.6445	19.0655	18.7416	19.4448	19.447	19.4224	0.00822	-0.621
Q93VR4	MLP-like protein 423	17054	24	20.9633	20.9056	21.0116	21.6414	21.6047	21.5476	0.0001	-0.638
F4K000	Metal-dependent protein hydrolase	42299	5	17.355	16.901	17.2494	17.939	17.738	17.779	0.0124	-0.65
Q9SRV5	5-methyltetrahydropteroyltriglutamate--homocysteine methyltransferase 2	84584	9	17.8563	17.4844	17.8619	18.7755	18.7759	18.7772	0.00113	-1.042
P35510	Phenylalanine ammonia-lyase 1	78726	11	16.2109	16.2227	15.9644	17.5583	17.4215	17.5852	0.000146	-1.389
Q9LPZ9	G-type lectin S-receptor-like serine/threonine-protein kinase SD1-13	93234	14	21.5226	21.7067	21.5491	22.2714	22.2239	22.2498	0.000376	-0.656
Q9FGM0	ATP-dependent zinc metalloprotease FTSH 11, chloroplastic/mitochondrial	88717	6	16.6178	17.3278	16.7894	17.7856	17.8948	17.9394	0.0117	-0.962
Signal transduction
O64768	Kinase superfamily with octicosapeptide/Phox/Bem1p domain-containing protein	139705	1	17.2147	17.0212	17.2517	15.8618	14.2532	14.9484	0.0105	2.141
Q39219	Ubiquinol oxidase 1a, mitochondrial	39980	1	15.5645	15.4208	15.5476	14.1961	14.4106	14.1114	0.00022	1.272
Q9FN48	Calcium sensing receptor, chloroplastic	41285	16	20.1939	20.338	20.1528	19.5384	19.1058	19.2183	0.00264	0.941
O24456	Receptor for activated C kinase 1A	35748	9	18.7656	18.6058	18.7596	17.7835	17.6578	18.0194	0.00166	0.89
Q9FJ50	Abscisic acid receptor PYL11	17805	6	16.7488	16.6936	16.6242	15.8783	15.6494	16.0021	0.00151	0.846
Q9FHT0	Serine/threonine-protein kinase RIO1	60320	1	16.3716	16.4741	16.5665	15.8388	15.8008	15.9342	0.000881	0.613
Q9SCZ4	Receptor-like protein kinase FERONIA	98150	1	14.1772	14.0234	14.0017	14.7106	14.8696	14.4709	0.00864	-0.616
Q94AZ4	Probable calcium-binding protein CML13	16517	15	19.0131	18.7445	18.9855	19.6742	19.7284	19.8131	0.000948	-0.824
Q84L31	Ubiquitin receptor RAD23c	44247	10	14.6981	15.0128	14.7984	15.7229	15.4103	15.4108	0.00826	-0.678
Q38858	Calreticulin-2	48157	19	20.2112	20.2563	20.2621	21.1601	21.0213	21.1403	4.83e-05	-0.864
P59220	Calmodulin-7	16848	82	17.9814	18.0476	18.1796	19.6615	19.3484	19.4105	0.000234	-1.404
O04151	Calreticulin-1	48527	5	20.1014	19.9758	19.9728	20.9134	20.9716	20.97	3.61e-05	-0.935
F4HR88	Leucine-rich repeat (LRR) family protein	51742	6	17.2326	17.2289	17.1999	17.977	18.111	18.1496	8.69e-05	-0.859
P42644	14-3-3-like protein GF14 psi	28606	13	18.6059	18.7678	18.7921	19.4294	19.3259	19.4096	0.000558	-0.666
Q01525	14-3-3-like protein GF14 omega	29162	15	19.0593	18.8038	19.0261	19.7211	19.763	19.8138	0.000687	-0.803
Intracellular traffic
P40941	ADP,ATP carrier protein 2, mitochondrial	41746	7	17.395	17.4557	17.5228	15.2384	15.2229	15.8278	0.000559	2.028
P31167	ADP,ATP carrier protein 1, mitochondrial	41476	2	18.9486	18.9422	18.9654	17.9338	17.9842	17.9501	4.36e-07	0.996
Q9SHU7	Protein TIC 21, chloroplastic	31276	2	13.8742	13.6153	13.6975	12.2465	10.9553	12.7256	0.0304	1.753
Q9SVC4	Outer envelope membrane protein 7	6764	2	15.2796	13.9762	13.8695	12.9242	12.0112	12.1618	0.0197	2.009
Q1H5C9	Outer envelope pore protein 24A, chloroplastic	23591	3	17.116	16.8196	16.2435	14.9091	14.761	16.0347	0.0353	1.491
Q8L636	Sodium/calcium exchanger NCL	63417	1	14.9549	15.1045	15.1721	14.0415	14.0136	14.1315	0.000158	1.015
Q940G0	Transmembrane 9 superfamily member 1	66893	2	15.5817	16.1172	16.3838	15.0671	15.1416	14.9288	0.0158	0.982
Q94F10	Transmembrane protein, putative	20735	2	18.978	19.0224	19.0241	17.9973	18.0832	18.0554	5.23e-06	0.963
Q38885	Preprotein translocase subunit SCY1, chloroplastic	59492	5	16.8651	16.7937	16.814	14.8148	15.8722	15.5688	0.0111	1.406
Q0WNJ6	Clathrin heavy chain 1	193245	33	18.1602	18.2462	18.296	17.2334	17.3944	17.5847	0.0016	0.83
O80565	Outer envelope pore protein 37, chloroplastic	38835	10	18.6656	19.0336	18.6581	18.2751	18.0738	17.9936	0.0109	0.672
Q9SJB3	ATPase 5, plasma membrane-type	104739	34	20.0565	19.9709	20.1052	18.5078	19.0626	18.8939	0.00193	1.223
Q9LV11	ATPase 11, plasma membrane-type	105123	35	20.3269	20.3725	20.4063	19.3506	19.2442	19.381	2.53e-05	1.043
Q9FXT6	Peroxisomal membrane protein PEX14	55595	15	15.517	15.364	15.4982	16.4652	16.6798	16.6359	0.000153	-1.134
Q9ZPV9	Syntaxin-112	35043	14	17.4065	16.9162	17.0228	18.5993	18.6891	18.3413	0.00142	-1.428
Q8H100	Probable ADP-ribosylation factor GTPase-activating protein AGD8	44441	4	13.954	14.0696	12.5645	15.0777	15.1913	15.1166	0.03	-1.599
Transporters
Q56ZI2	Patellin-2	76008	2	18.1572	18.2036	18.0563	17.5858	17.5553	17.0412	0.0149	0.745
Q56Z59	Patellin-3	56105	12	19.2034	18.9693	18.7563	17.9571	18.2287	18.2396	0.00627	0.835
Q8LPJ4	ABC transporter E family member 2	68390	4	14.1644	14.3819	13.2681	11.8766	11.9463	12.6758	0.0142	1.772
Q9LXV3	Dicarboxylate transporter 1, chloroplastic	59213	3	17.4363	17.43	17.3611	15.9406	16.4986	15.7441	0.00405	1.348
F4K4C5	Kinesin-like protein KIN-14S	85438	1	17.031	16.9618	16.9111	16.3352	16.3915	16.1904	0.000668	0.662
Q9FVQ4	Plastidal glycolate/glycerate translocator 1, chloroplastic	54017	3	17.1425	16.7285	17.0824	14.7764	15.1949	15.2236	0.000583	1.92
P31414	Pyrophosphate-energized vacuolar membrane proton pump 1	80820	13	20.1123	19.9132	19.9007	18.6042	19.1074	18.7313	0.00219	1.161
Q9C5M0	Mitochondrial dicarboxylate/tricarboxylate transporter DTC	31912	11	19.46	19.6213	19.4171	18.5918	18.1015	18.4513	0.00213	1.118
Q06611	Aquaporin PIP1-2	30598	10	16.839	17.392	16.9147	16.1224	15.8035	15.7408	0.00521	1.16
P25818	Aquaporin TIP1-1	25620	2	17.5675	17.6286	17.6294	16.3189	16.3344	16.5121	4.83e-05	1.22
P93004	Aquaporin PIP2-7	29743	2	15.8338	15.8123	15.7303	14.7945	14.4921	14.8289	0.000622	1.087
P43287	Aquaporin PIP2-2	30453	7	17.9557	17.9603	18.0168	16.8913	16.8687	16.9665	7.24e-06	1.069
Q39196	Probable aquaporin PIP1-4	30693	10	18.7171	18.7158	18.8671	17.8047	17.9818	17.5881	0.00143	0.975
O22218	Calcium-transporting ATPase 4, plasma membrane-type	112749	2	15.713	15.7866	15.3907	14.3937	14.6102	14.7227	0.00245	1.055
A2RVM0	Short-chain dehydrogenase TIC 32, chloroplastic	34740	5	18.0371	17.9336	18.0765	17.3015	17.0804	16.9053	0.00167	0.92
O04486	Ras-related protein RABA2a	24108	4	15.276	15.3868	15.1119	14.4925	14.1031	14.4442	0.00338	0.912
Q9ZU94	Cysteine-rich repeat secretory protein 12	30204	3	15.3765	15.408	14.6954	14.3517	14.1262	14.2867	0.0201	0.905
Q9FMU6	Mitochondrial phosphate carrier protein 3, mitochondrial	40090	7	18.3514	17.9776	18.5169	17.8208	16.9716	17.4909	0.0439	0.854
Q93XM7	Mitochondrial carnitine/acylcarnitine carrier-like protein	31023	13	19.414	19.5572	19.6722	18.4266	19.1309	18.6299	0.0211	0.819
F4J7G5	MD-2-related lipid recognition domain-containing protein / ML domain-containing protein	19033	8	17.6218	17.5644	18.0677	16.9871	16.8511	17.0494	0.00963	0.789
Q9LFL3	TOM1-like protein 1	45311	1	17.7055	17.5873	17.4664	16.6939	16.922	16.9851	0.00304	0.719
Q8VYI9	Non-specific lipid-transfer protein-like protein At5g64080	17972	3	16.8463	16.6206	16.6286	17.3215	17.3381	17.281	0.00126	-0.615
Secondary Metabolism
Q9C666	Acyl-CoA N-acyltransferases (NAT) superfamily protein	21851	1	15.1438	15.2288	14.9193	14.4498	12.4707	13.2419	0.0428	1.71
O80575	6,7-dimethyl-8-ribityllumazine synthase, chloroplastic	24024	3	17.6629	17.7347	17.1814	15.0144	15.2602	16.8483	0.0388	1.819
Q93VK5	Protein LUTEIN DEFICIENT 5, chloroplastic	66846	4	16.7081	16.8216	16.7288	16.0619	15.5472	15.59	0.00376	1.02
Q9LY74	2-methyl-6-phytyl-1,4-hydroquinone methyltransferase, chloroplastic	37927	11	19.9549	19.9233	20.0036	18.8823	18.9551	19.0115	2.14e-05	1.011
O49675	Probable carotenoid cleavage dioxygenase 4, chloroplastic	65602	17	17.937	17.7767	17.7659	17.4109	16.8658	17.2814	0.021	0.64
Q38932	Lycopene epsilon cyclase, chloroplastic	58491	2	15.6025	15.6908	15.7558	14.9691	14.4794	15.2148	0.0227	0.795
Q38893	Zeta-carotene desaturase, chloroplastic/chromoplastic	61634	11	17.7849	17.7689	17.9356	16.9846	17.2338	17.4463	0.0133	0.608
P69834	2-C-methyl-D-erythritol 4-phosphate cytidylyltransferase, chloroplastic	33937	4	17.7011	17.3989	17.8605	16.9945	17.0893	16.5863	0.0205	0.763
Q9LSE4	Protein COFACTOR ASSEMBLY OF COMPLEX C SUBUNIT B CCB1, chloroplastic	30101	2	16.4161	16.0457	15.9598	14.5196	14.6901	14.4275	0.000565	1.595
Q9SJ05	Shikimate kinase 1, chloroplastic	33982	3	15.8975	15.8898	15.5936	16.399	16.5972	16.3957	0.00507	-0.67
Q9C7N4	GDSL esterase/lipase At1g29670	39872	4	16.0811	16.0895	16.0344	16.9071	16.8448	16.3268	0.0278	-0.625
Q9LU14	GDSL esterase/lipase APG	38200	13	19.3471	19.4568	19.3599	20.11	20.1272	20.038	9.03e-05	-0.704
Q38929	Isopentenyl-diphosphate Delta-isomerase I, chloroplastic	33214	5	16.3359	17.0388	17.128	18.1212	18.0862	18.0764	0.00736	-1.26
Q9M2Z4	Membrane steroid-binding protein 2	25382	7	16.749	17.2111	16.6446	17.5234	17.6519	17.5822	0.0157	-0.718
Transcription
Q9MAC5	Polypyrimidine tract-binding protein homolog 1	43593	1	16.9842	16.7875	16.8836	15.7956	15.3811	15.7449	0.000943	1.245
Q9LZ26	Aspartyl aminopeptidase	57861	1	14.7459	14.4404	14.7387	13.6762	11.8011	13.2981	0.0418	1.717
Q9FLL1	RNA-binding NOB1-like protein	66725	4	17.9477	17.8907	17.8981	16.8955	17.003	17.0502	4.61e-05	0.929
O04379	Protein argonaute 1	116191	3	17.1742	17.0687	17.4272	16.6269	16.3653	16.1725	0.00785	0.835
F4HTR3	Zinc-finger domain of monoamine-oxidase A repressor R1 protein	57261	2	18.0283	17.9193	17.9817	17.2225	17.086	17.1555	8.34e-05	0.822
B9DG24	Transcription initiation factor TFIID subunit 7	28085	2	13.606	14.089	13.9625	13.0238	13.2726	13.3075	0.0158	0.685
F4IAM7	Class II aaRS and biotin synthetases superfamily protein	19205	11	17.7614	17.7482	17.4845	17.2546	16.9923	16.4543	0.0388	0.764
Q29Q26	Ankyrin repeat domain-containing protein 2B	36899	60	18.6697	18.6044	18.7132	19.2935	19.3684	19.3495	6.42e-05	-0.675
Q9FM47	RNA-binding	42408	7	17.3335	16.7967	16.8557	17.4901	17.8407	17.4387	0.0484	-0.595
Q9ZUU4	RNA-binding protein CP29B, chloroplastic	30718	80	21.5484	21.5846	21.5343	22.2036	22.0348	22.245	0.000785	-0.605
Q39061	RNA-binding protein CP33, chloroplastic	35744	10	17.8233	16.5733	17.934	18.839	18.8341	18.711	0.0368	-1.351
O23310	Nuclear transcription factor Y subunit B-3	17186	7	15.7823	16.1376	15.8103	16.5542	16.6123	16.6341	0.00407	-0.69
Q9M3A8	Pentatricopeptide repeat-containing protein At3g49240, mitochondrial	71293	1	13.9099	14.2328	13.4239	14.6424	14.4464	14.6322	0.042	-0.718
P42815	Ribonuclease 3	25626	7	17.7402	17.9911	17.4014	19.9443	19.8532	19.7087	0.000322	-2.124
Q9SAB3	Polyadenylate-binding protein RBP45B	44115	8	15.6713	15.8196	15.4069	16.3764	16.3542	16.0775	0.0145	-0.637
Q9FXA2	Polyadenylate-binding protein 8	72779	10	18.1817	18.5483	18.2523	19.2395	19.2612	19.2298	0.00124	-0.916
O04905	UMP-CMP kinase 3	22482	10	15.3357	15.0149	15.5429	16.0516	16.0751	15.7597	0.0226	-0.664
Q9C6K5	Sm-like protein LSM3B	11286	3	15.5338	15.4514	15.7276	16.0997	16.491	16.1986	0.00844	-0.692
O22823	Sm-like protein LSM36B	9728	1	13.7421	14.2463	14.8289	15.5185	15.6922	15.7327	0.0128	-1.375
Q8W034	Heterogeneous nuclear ribonucleoprotein 1	42353	4	17.7398	17.9886	17.9457	18.6463	18.5274	18.7075	0.00139	-0.736
P92985	Ran-binding protein 1 homolog c	24722	6	16.0697	16.018	16.0199	16.6892	16.9002	16.7838	0.000284	-0.755
P43333	U2 small nuclear ribonucleoprotein A'	28041	3	14.5546	15.0269	14.9253	16.0321	16.0722	16.1656	0.00109	-1.254
Q43386	HMG-Y-related protein A	22011	5	17.1395	16.9781	17.106	17.9903	18.0605	18.0646	6.13e-05	-0.964
Q944A2	Alba DNA/RNA-binding protein	33763	3	16.772	16.2941	16.2324	17.3781	17.5166	17.4844	0.00426	-1.027
Q8LC68	NAP1-related protein 2	29354	13	17.1969	17.3095	16.559	18.0846	18.3441	18.0243	0.0112	-1.129
Q9SCQ7	Acidic leucine-rich nuclear phosphoprotein 32-related protein	49565	2	12.2898	13.3632	13.4052	14.4722	14.2407	14.3423	0.023	-1.332
Q9XI36	Methyl-CpG-binding domain-containing protein 10	42358	13	15.7006	17.1115	16.6066	17.6018	17.8405	18.0473	0.0349	-1.357
Q9STG6	Deoxyuridine 5'-triphosphate nucleotidohydrolase	17557	3	14.2281	13.9835	15.1224	16.6025	16.3864	16.6092	0.00412	-2.088
Protein synthesis
P56806	30S ribosomal protein S16, chloroplastic	9155	3	15.5565	16.5376	16.3718	14.674	14.1023	14.5738	0.00826	1.705
P56799	30S ribosomal protein S4, chloroplastic	23240	4	18.3026	18.3184	18.2335	17.1282	17.1877	16.6723	0.00145	1.289
Q8VZ55	50S ribosomal protein L35, chloroplastic	16089	2	15.7854	15.9098	15.8523	14.5805	14.5635	14.0971	0.000905	1.435
P56791	50S ribosomal protein L2, chloroplastic	29865	12	19.7327	19.6473	19.5922	17.6554	18.2942	18.2006	0.00138	1.607
Q9C9C5	60S ribosomal protein L6-3	26107	7	16.9411	17.1167	16.8417	16.1564	15.7541	15.7746	0.00222	1.071
P42733	40S ribosomal protein S11-3	17749	5	17.3637	17.4104	17.3914	16.4713	15.6673	16.8165	0.0348	1.07
P17094	60S ribosomal protein L3-1	44559	14	20.0467	19.8977	19.9687	18.631	18.9648	19.11	0.00196	1.069
P56798	30S ribosomal protein S3, chloroplastic	25188	8	18.4986	18.8284	18.9809	18.2446	17.6838	17.2638	0.0308	1.039
P51418	60S ribosomal protein L18a-2	21307	5	16.8462	17.306	17.3088	16.257	16.1725	16.194	0.00372	0.946
P38666	60S ribosomal protein L24-2	18632	1	16.5938	16.7322	16.5801	15.5491	15.7881	15.7296	0.000402	0.946
Q8W463	50S ribosomal protein L19-1, chloroplastic	25519	5	18.6819	18.6258	18.7212	17.9278	17.4379	17.9299	0.00536	0.911
Q9SKX4	50S ribosomal protein L3-1, chloroplastic	29364	10	20.8257	20.4844	20.7288	19.8492	19.7948	19.7939	0.0011	0.867
Q9SYL9	50S ribosomal protein L13, chloroplastic	26789	8	17.9999	17.6998	17.9812	17.1033	17.1408	17.0305	0.00143	0.802
Q9FLF0	40S ribosomal protein S9-2	23161	6	19.4	19.3091	19.3277	18.5652	18.5741	18.5998	1.33e-05	0.766
P51414	60S ribosomal protein L26-1	16945	7	19.1816	19.0754	19.0201	18.3002	18.386	18.408	0.000228	0.728
Q9FIF3	40S ribosomal protein S8-2	23773	8	17.1323	17.7314	17.7789	16.961	16.8697	16.8618	0.0366	0.65
Q9FKC0	60S ribosomal protein L13a-4	23590	5	18.1671	18.2443	18.3733	17.618	17.5338	17.7017	0.00113	0.644
Q940B0	60S ribosomal protein L18-3	20967	6	19.3513	19.6021	19.6091	19.0547	18.8022	18.8981	0.00582	0.603
Q43291	60S ribosomal protein L21-1	18653	2	18.0064	18.1587	18.0918	17.5286	17.3997	17.5295	0.000625	0.6
Q9LZH9	60S ribosomal protein L7a-2	29034	6	16.1351	16.1883	15.961	15.4416	15.5253	15.1778	0.00469	0.713
Q9SIZ2	Eukaryotic translation initiation factor 2 subunit alpha homolog	38748	4	17.0615	17.0958	16.9358	16.6767	15.5461	15.8144	0.0417	1.019
F4K409	Elongation factor family protein	74414	16	19.376	19.2948	19.6167	18.3611	18.8995	18.6718	0.0129	0.785
Q9STY6	40S ribosomal protein S20-2	13693	5	16.282	16.352	16.3846	16.9919	16.8449	17.1586	0.00232	-0.659
Q9SLL7	60S ribosomal protein L31-1	13702	2	17.4584	16.8861	17.5391	18.0701	18.2024	18.061	0.0179	-0.817
Q8LCW9	60S acidic ribosomal protein P1-1	11162	21	18.8221	18.741	18.6779	19.7173	19.6774	19.7943	5.38e-05	-0.983
Q9M9W1	60S ribosomal protein L22-2	14018	8	17.9497	18.1549	18.3577	19.2201	19.1702	19.1096	0.00115	-1.013
P49689	40S ribosomal protein S30	6887	1	14.7769	11.9343	13.1798	15.8143	15.5011	15.6984	0.0455	-2.374
P36212	50S ribosomal protein L12-3, chloroplastic	19682	52	21.6887	21.6252	21.5039	22.3716	22.354	22.3575	0.000157	-0.755
Q9S9P1	40S ribosomal protein S12-1	15377	11	14.0577	13.6088	13.7036	14.6401	15.1635	15.3452	0.00747	-1.26
Q9FEA2	Glutamate--tRNA ligase, chloroplastic/mitochondrial	63466	10	18.141	18.2445	18.062	18.9229	18.6535	18.8822	0.00249	-0.67
Q9ZPI1	Lysine--tRNA ligase, cytoplasmic	70888	11	18.5662	18.3997	18.4007	19.5012	18.7894	19.0938	0.0345	-0.673
Q39230	Serine--tRNA ligase, cytoplasmic	51629	9	17.9271	17.651	17.7153	18.453	18.5685	18.5686	0.00113	-0.766
Q9SCX3	Elongation factor 1-beta 2	24201	19	20.0596	19.9753	20.0221	20.8643	20.827	20.7334	6.74e-05	-0.789
Q9SI20	Elongation factor 1-delta 2	25266	8	18.7469	18.0608	18.5938	19.3959	19.311	19.3047	0.0143	-0.87
Q9LD55	Eukaryotic translation initiation factor 3 subunit A	114300	6	15.0494	15.4028	15.0954	16.302	16.2055	17.9799	0.0485	-1.647
O04202	Eukaryotic translation initiation factor 3 subunit F	31862	9	18.978	18.4355	18.6755	19.4281	19.4686	19.6725	0.009	-0.827
Energy
O49203	Nucleoside diphosphate kinase III, chloroplastic/mitochondrial	25734	6	19.2565	19.3025	19.3788	18.3896	18.4865	18.9295	0.0139	0.711
Q9LVC5	Glucose-6-phosphate 1-epimerase	35447	10	19.0174	18.869	18.7139	17.9428	18.1701	18.0126	0.00172	0.825
Q94KE3	Pyruvate kinase	57495	11	19.2822	19.1738	18.9531	18.0806	17.79	17.6205	0.0014	1.306
Q9FNN1	Pyruvate kinase	54977	12	18.7948	18.9289	18.6066	18.0446	17.6632	17.7286	0.00303	0.965
Q9FM97	Pyruvate kinase	54411	1	15.4059	15.9027	15.6755	14.3325	14.9924	15.0015	0.0284	0.886
Q8VYL1	Adenylate kinase 5, chloroplastic	65738	11	18.7684	18.7865	19.3187	17.6179	17.8028	17.68	0.00262	1.258
P93303	ATP synthase protein YMF19	18211	1	15.1098	14.8424	14.5414	13.7216	13.8268	13.4956	0.00384	1.15
Q95748	NADH dehydrogenase [ubiquinone] iron-sulfur protein 3	22880	4	17.7288	17.7999	17.3372	17.1005	16.9683	16.9865	0.0157	0.604
Q42577	NADH dehydrogenase [ubiquinone] iron-sulfur protein 7, mitochondrial	24044	3	16.0484	15.9007	15.9528	14.7202	14.8809	15.1469	0.00134	1.051
P56758	ATP synthase subunit a, chloroplastic	27350	9	18.4946	18.2931	18.2431	17.4153	17.6374	17.454	0.00122	0.841
P56757	ATP synthase subunit alpha, chloroplastic	55328	131	24.9548	24.858	24.9584	24.2004	24.2342	24.2264	3.4e-05	0.703
Q04613	ATP synthase protein MI25	21693	7	15.738	15.5421	15.4388	15.0397	15.0091	14.8192	0.00523	0.617
Q9M2T6	Beta-1, 3-glucanase-like protein	48442	3	15.3246	15.6932	15.5882	16.5788	16.6023	16.7217	0.000746	-1.099
O82514	Adenylate kinase 4	26932	17	17.577	17.7486	17.6415	18.8267	18.8174	18.7876	2.33e-05	-1.155
Q9SQG2	Apyrase 1	51194	6	18.2518	18.2297	18.1401	18.9984	18.8729	18.6524	0.00403	-0.634
Q9SJQ9	Fructose-bisphosphate aldolase 6, cytosolic	38387	29	17.9569	18.0258	17.8975	18.9907	19.058	18.698	0.00121	-0.956
Q9M1B9	Probable fructokinase-4	35044	10	17.9359	17.9972	18.1301	19.0732	19.0485	19.0969	5.81e-05	-1.052
Q8LB02	Succinate dehydrogenase [ubiquinone] iron-sulfur subunit 2, mitochondrial	31141	3	15.8549	15.4421	16.0262	17.1446	16.2144	17.1498	0.0406	-1.062
Q42342	Cytochrome b5 isoform E	15084	4	16.5579	16.0871	17.6178	18.5212	18.5991	18.6154	0.0158	-1.824
Q9LW15	Cytochrome c oxidase subunit 5b-1, mitochondrial	19416	7	15.7167	15.4165	14.6468	16.148	16.4806	16.0362	0.0496	-0.962
Q9S7L9	Cytochrome c oxidase subunit 6b-1	21195	12	17.5658	16.8713	17.459	18.0205	17.9476	17.9126	0.0387	-0.662
Photosynthesis
P25856	Glyceraldehyde-3-phosphate dehydrogenase GAPA1, chloroplastic	42490	85	24.2261	24.1415	24.1669	23.474	23.4874	23.4713	1.05e-05	0.701
Q84VW9	Phosphoenolpyruvate carboxylase 3	110160	60	22.1963	22.2437	22.0679	21.5049	21.4752	21.4718	0.000215	0.685
Q9C9W5	Glycerate dehydrogenase HPR, peroxisomal	42248	44	21.9396	21.9333	21.963	21.2083	21.1765	21.1633	1.2e-06	0.763
Q9ZNZ7	Ferredoxin-dependent glutamate synthase 1, chloroplastic/mitochondrial	176752	117	22.2958	22.3057	22.2977	21.2615	21.2148	21.2463	1.87e-07	1.059
Q56YA5	Serine--glyoxylate aminotransferase	44208	41	22.433	22.3563	22.3241	21.088	21.1589	21.1885	9.83e-06	1.226
P56766	Photosystem I P700 chlorophyll a apoprotein A1	83231	31	23.1552	23.0798	23.14	21.7029	21.663	21.6525	7.88e-07	1.452
P62090	Photosystem I iron-sulfur center	9038	10	22.4094	22.353	22.4117	21.1083	21.1422	21.1093	5.55e-07	1.271
Q9SUI5	Photosystem I reaction center subunit psaK, chloroplastic	13206	3	19.8169	19.7093	19.757	18.6391	18.6493	18.4539	7.55e-05	1.18
P56777	Photosystem II CP47 reaction center protein	56037	62	23.7411	23.6535	23.6723	22.2325	22.2408	22.2886	1.45e-06	1.435
P56778	Photosystem II CP43 reaction center protein	51868	49	23.3992	23.3581	23.3608	22.1374	22.0839	22.1105	4.05e-07	1.262
O82660	Photosystem II stability/assembly factor HCF136, chloroplastic	44104	19	20.9456	20.9419	20.965	19.9519	19.9581	19.8191	2.24e-05	1.041
P83755	Photosystem II protein D1	38937	32	21.6547	21.6724	21.7539	20.7101	20.7858	20.7585	1.53e-05	0.942
Q9XF91	Photosystem II 22 kDa protein, chloroplastic	28008	15	20.8129	20.8641	20.8148	19.6762	19.7873	19.7314	7.01e-06	1.099
Q9S7N7	Photosystem I reaction center subunit V, chloroplastic	17085	9	21.1849	21.1698	21.1421	19.7636	19.8306	19.7916	4.86e-07	1.37
Q9SUI4	Photosystem I reaction center subunit XI, chloroplastic	23052	4	20.987	20.9934	20.9291	19.729	19.5817	19.7077	1.35e-05	1.297
Q9SHE8	Photosystem I reaction center subunit III, chloroplastic	24173	17	23.2645	23.2388	23.1739	22.4186	22.439	22.3505	2.68e-05	0.823
Q9SYW8	Photosystem I chlorophyll a/b-binding protein 2, chloroplastic	27755	14	20.2534	20.1746	20.2546	19.5011	19.5451	19.4733	2.83e-05	0.721
Q9XF88	Chlorophyll a-b binding protein CP29.2, chloroplastic	31194	26	22.5411	22.489	22.5034	21.108	21.2099	21.1478	2.22e-06	1.356
Q9SHR7	Chlorophyll a-b binding protein 2.1, chloroplastic	28650	104	22.2234	22.1797	22.1564	21.041	20.911	20.968	8.92e-06	1.213
Q9S7W1	Chlorophyll a-b binding protein CP29.3, chloroplastic	30212	39	21.8857	22.3881	22.3847	20.9793	21.0523	21.0008	0.00199	1.209
P04778	Chlorophyll a-b binding protein 1, chloroplastic	28241	146	23.3124	23.2978	23.3067	22.1686	22.0392	22.1415	7.35e-06	1.189
Q9XF89	Chlorophyll a-b binding protein CP26, chloroplastic	30157	47	23.6004	23.6257	23.6501	22.5034	22.4805	22.4743	2.87e-07	1.139
Q9LMQ2	Chlorophyll a-b binding protein, chloroplastic	27523	18	22.1461	22.1494	22.1264	21.0776	21.0264	21.1612	1.23e-05	1.052
Q9S7M0	Chlorophyll a-b binding protein 3, chloroplastic	28707	33	21.7464	21.7514	21.8993	21.0472	20.8105	20.8502	0.00054	0.896
Q01667	Chlorophyll a-b binding protein 6, chloroplastic	25996	14	22.2556	22.1892	22.2006	21.4971	21.4947	21.4194	2.21e-05	0.745
P56754	NAD(P)H-quinone oxidoreductase subunit J, chloroplastic	18558	3	16.747	16.6376	17.1826	15.4259	15.0346	15.8258	0.00723	1.427
Q9LKR8	Rubisco accumulation factor 1.1, chloroplastic	48237	17	19.7664	20.0743	19.671	18.697	18.6496	18.5845	0.000693	1.194
Q8RXS1	Photosynthetic NDH subunit of subcomplex B 4, chloroplastic	20396	4	16.2757	16.2971	15.64	14.8459	14.8699	15.0316	0.00664	1.155
Q9S9N6	Photosynthetic NDH subunit of subcomplex B 1, chloroplastic	51022	15	20.1891	20.2442	20.2641	19.6445	19.1551	19.6216	0.00922	0.759
Q8W4D6	High chlorophyll fluorescence phenotype 173	65709	5	17.4996	17.234	16.9646	16.1288	16.2193	16.2136	0.00265	1.045
Q9MA79	Fructose-1,6-bisphosphatase, cytosolic	37287	16	19.7381	19.6724	19.708	18.4612	18.9326	18.6244	0.00177	1.033
P25851	Fructose-1,6-bisphosphatase 1, chloroplastic	45162	28	21.7591	21.7712	21.8143	21.0775	21.1213	21.1361	1.03e-05	0.67
Q8RWG1	Protein ACTIVITY OF BC1 COMPLEX KINASE 1, chloroplastic	76757	7	18.2185	18.102	18.5124	17.8543	17.1867	17.1283	0.0279	0.888
P0DKC4	Phosphoglycolate phosphatase 1B, chloroplastic	39762	33	22.2849	22.2523	22.3367	21.3162	21.4275	21.5642	0.000352	0.855
Q1H537	Divinyl chlorophyllide a 8-vinyl-reductase, chloroplastic	45893	11	20.2544	20.2012	20.1903	19.3848	19.557	19.5221	0.000205	0.727
Q9LX31	Tetrapyrrole-binding protein, chloroplastic	29665	1	14.6171	14.3591	14.6232	13.9613	13.5295	13.9406	0.012	0.723
Q9MB58	6-phosphofructo-2-kinase/fructose-2,6-bisphosphatase	82559	11	18.4869	18.3589	18.493	17.863	17.8343	17.6362	0.00133	0.668
Q9SFB3	Protein TAB2 homolog, chloroplastic	41917	3	17.3164	17.3893	17.1048	16.4777	16.8447	16.6322	0.0105	0.619
Q93VA3	Cytochrome c6, chloroplastic	19210	3	16.7663	16.5475	16.6112	15.4558	14.7216	14.8621	0.00225	1.628
P56773	Cytochrome b6	24153	1	20.3461	20.2239	20.3441	18.9764	18.9499	18.7689	5.21e-05	1.406
O64688	Pyruvate dehydrogenase E1 component subunit beta-3, chloroplastic	44015	5	18.8663	18.8771	18.5878	19.3924	19.4031	19.3336	0.0035	-0.599
Q9ZQG8	Ferredoxin-3, chloroplastic	16634	12	15.0642	14.8505	14.8699	15.8458	15.7986	15.904	0.000249	-0.921
Protein destination and storage
P56772	Chloroplastic ATP-dependent Clp protease proteolytic subunit 1	22124	3	16.6034	16.5046	16.076	15.9322	15.2925	15.4785	0.0296	0.827
Q9SAA2	ATP-dependent Clp protease proteolytic subunit 6, chloroplastic	29382	2	17.9949	18.1844	18.2395	16.7555	16.9519	17.5722	0.0152	1.046
Q8VZF3	Probable glutamyl endopeptidase, chloroplastic	106103	15	19.0792	18.8817	18.878	18.0637	18.1352	18.397	0.0035	0.748
F4K2Y3	Alpha/beta-Hydrolases superfamily protein	81306	5	17.4123	17.3846	17.7478	17.0944	16.8896	16.5078	0.0301	0.684
Q9LHH3	FKBP-type peptidyl-prolyl cis-trans isomerase	20149	1	16.4491	16.3482	16.1024	14.9138	14.863	14.6913	0.000276	1.477
Q9SR70	Peptidyl-prolyl cis-trans isomerase FKBP16-4, chloroplastic	24504	8	18.5614	18.4324	18.4717	17.4079	17.4295	17.4649	1.44e-05	1.054
Q9SJZ7	Chaperone protein dnaJ A6, chloroplastic	47761	13	19.1339	18.7273	18.864	18.0903	18.1054	17.8603	0.00343	0.89
P43296	Cysteine protease RD19A	40419	3	17.4973	17.5207	17.549	16.9948	16.7918	16.7617	0.000842	0.673
O82261	Protease Do-like 2, chloroplastic	66802	8	18.433	18.02	18.0706	17.6469	17.2005	17.4682	0.016	0.736
Q9C9C0	Serine protease SPPA, chloroplastic	75095	4	17.3886	17.195	17.051	16.3031	16.7229	16.3734	0.0102	0.745
Q9LEW8	Protein-ribulosamine 3-kinase, chloroplastic	36471	3	16.7485	16.7371	16.7721	15.3695	16.2169	16.161	0.0378	0.837
Q9LNU4	26S proteasome non-ATPase regulatory subunit 3 homolog A	55582	7	17.5967	17.2456	17.1471	16.4895	16.2878	16.663	0.00818	0.85
Q8RWF0	26S proteasome non-ATPase regulatory subunit 13 homolog A	44168	9	17.1389	16.9063	17.1903	17.3473	17.7736	17.9345	0.0363	-0.607
P55034	26S proteasome non-ATPase regulatory subunit 4 homolog	40757	14	17.8117	17.9513	16.5226	19.3031	18.8015	18.7222	0.0366	-1.514
O80889	Alpha/beta-Hydrolases superfamily protein	25921	2	16.8674	16.7159	16.7969	17.8388	17.7456	17.9599	0.000156	-1.055
Q8GW78	ATP-dependent Clp protease ATP-binding subunit CLPT2, chloroplastic	26561	5	17.1757	16.5886	16.9779	17.6278	17.5725	17.4505	0.0242	-0.636
O04496	Aspartyl protease AED3	47661	4	18.713	18.6395	18.3541	19.1535	19.1536	19.2163	0.00556	-0.606
Q8VYL3	Aspartic proteinase A2	55748	2	14.8755	15.6446	15.2133	16.3317	16.2483	16.3218	0.00922	-1.056
P34893	10 kDa chaperonin, mitochondrial	10812	7	17.4899	17.457	16.7978	18.4556	18.1329	18.2162	0.0142	-1.02
Q42134	Proteasome subunit alpha type-5-B	25977	10	18.5528	18.2193	18.4269	18.9722	18.9787	19.0756	0.00407	-0.609
C0Z361	Chaperonin 60 subunit beta 3, chloroplastic	63325	59	23.1368	23.1533	23.2025	23.8228	23.8801	23.8274	1.48e-05	-0.679
P29197	Chaperonin CPN60, mitochondrial	61281	26	19.1496	19.1912	19.0993	19.8144	19.8856	19.9093	4.97e-05	-0.723
Q41916	Cysteine proteinase inhibitor 5	13372	7	15.5841	16.4706	16.4837	17.0557	17.1137	17.0907	0.0383	-0.907
Q9XQC7	GrpE protein homolog	35721	22	20.3965	20.222	20.2655	20.9361	20.9728	20.9235	0.000284	-0.649
Q84WV1	T-complex protein 1 subunit gamma	60339	11	18.1352	18.6171	18.302	19.1383	19.1045	19.2203	0.00525	-0.803
Q9MAU6	Protein disulfide-isomerase like 2-2	48403	11	18.0523	18.4833	18.3604	18.8667	18.8725	19.1315	0.0132	-0.658
Q9FF55	Protein disulfide isomerase-like 1-4	66357	16	19.3059	19.2474	19.3405	20.1198	20.1926	20.211	2.3e-05	-0.877
Q9XI01	Protein disulfide isomerase-like 1-1	55602	48	20.9542	20.9825	20.9443	21.9442	21.9659	21.6904	0.000527	-0.907
Q9LS40	Protein ASPARTIC PROTEASE IN GUARD CELL 1	53234	3	16.5741	16.1118	16.4124	17.1695	17.0903	17.2903	0.00518	-0.817
Q9SII9	Ubiquitin domain-containing protein DSK2a	57285	4	16.0285	15.5229	15.6224	16.5824	16.7063	16.6681	0.0043	-0.928
Q9FI61	Ubiquitin-conjugating enzyme E2 27	21254	2	15.3786	14.8043	14.7834	15.8806	16.1115	15.8	0.0121	-0.942
Q9FFP1	Probable E3 ubiquitin-protein ligase ARI14	59010	2	15.6066	15.4603	15.2221	16.2755	16.3434	16.643	0.00338	-0.991
Q9ZS91	Peptide methionine sulfoxide reductase B5	15251	6	15.1814	14.4816	15.2498	15.9701	16.5049	15.6072	0.042	-1.056
Unknown
Q9FNA0	At5g59610	30265	4	16.5133	15.4637	16.1113	13.6202	14.4433	13.9147	0.00637	2.037
Q94BZ0	At1g50450/F11F12_20	46560	1	15.4743	15.3663	15.3685	12.6113	13.6518	14.3955	0.0234	1.85
Q9M2T2	At3g55470	17317	7	13.3624	13.008	13.5127	15.5604	16.0043	15.5307	0.000358	-2.404
Q9LV66	Uncharacterized protein At5g48480	17557	14	18.5083	18.5697	18.2297	20.5204	20.5066	20.4931	3.88e-05	-2.071
Q9LU63	AT5g51110/MWD22_5	23897	4	16.6566	17.0818	16.8022	18.1472	18.157	18.2252	0.000472	-1.33
Q9SGT7	At1g56110/T6H22_9	58673	3	15.2064	15.1588	15.1678	16.3149	16.2689	16.2032	6.87e-06	-1.085
O22978	T19F6.7 protein	17955	2	16.0198	15.4221	15.1309	16.5564	16.2202	16.7247	0.0315	-0.976
Q9SCZ9	At3g51500	13253	1	14.3604	14.7282	14.3491	13.8391	13.6459	14.0336	0.0188	0.64
Q9LPD7	T12C22.21 protein	27715	3	16.0871	16.1651	16.1429	15.4709	15.4954	15.4143	3.62e-05	0.671
Q9C5R0	AT4g27720/T29A15_210	50886	1	16.152	16.2589	16.3246	15.7089	15.6214	15.3801	0.00363	0.675
O65449	At4g22010	60456	4	14.3637	14.807	14.6456	13.7182	13.9117	13.7676	0.00474	0.806
Q9SZ83	Uncharacterized oxidoreductase At4g09670	39562	6	16.9237	16.7308	16.9972	16.1563	15.7005	16.2534	0.0108	0.847
Q93W02	AT5g24690/MXC17_8	56812	3	15.1885	15.156	15.1336	14.1098	13.7992	14.4153	0.00416	1.051
Q9SX53	At1g50380/F14I3_27	80939	3	15.6925	16.0742	15.3075	14.3112	15.0888	14.2734	0.0306	1.134
Q9M277	AT3g61870/F21F14_40	29585	6	19.2485	19.1614	19.2091	17.8313	17.7365	17.8029	3.01e-06	1.416
Q9LIG0	Clavaminate synthase-like protein At3g21360	37212	3	15.1636	14.9814	15.2157	11.2704	12.6668	11.7733	0.00149	3.217
Q9LNP3	At1g17620/F11A6_23	28288	1	15.7932	15.4626	15.6179	13.3941	14.4975	14.5259	0.0181	1.485
Q9SS89	At3g01660	31762	9	19.6887	19.5859	19.6075	18.1695	18.186	18.0856	4.7e-06	1.48
Q5PNU6	At5g23950	23355	3	16.9454	17.0009	17.2172	15.861	15.6005	15.7813	0.000322	1.307
Q8GW48	At4g15810	9347	5	15.094	16.0311	15.6656	14.8149	14.5364	13.7856	0.0414	1.218
O81862	At4g19810	41128	2	16.8062	16.9524	16.9454	15.5789	15.5632	15.8547	0.000309	1.236
Q9SD79	Uncharacterized protein F13G24.250	16580	5	18.7208	18.7251	18.776	17.9352	17.3943	17.9274	0.00535	0.988
Q2HIQ2	At1g01170	9062	3	17.8532	17.7041	17.7863	17.2269	17.0128	17.3349	0.00477	0.59
Q9ZQ26	AT2G24420 protein	50352	5	16.3537	16.0741	16.645	16.9569	17.0884	17.2192	0.0158	-0.731
Q9ZUJ3	AT1G60000 protein	28498	10	18.8519	19.5639	18.7837	19.8196	19.8739	19.9022	0.0333	-0.799
Q8L7U4	AT4g02450/T14P8_5	25471	4	18.8023	18.654	18.4704	19.324	19.6933	19.4385	0.0044	-0.843
Q9LTS1	At5g57000	21037	4	13.238	12.7262	13.2886	14.1868	13.5983	14.7485	0.0443	-1.094
Q9ZV34	At2g28790	27018	7	18.7888	18.3852	18.5063	20.0536	20.0893	20.2362	0.000289	-1.566
Q8VY59	At3g27200	18023	2	10.9753	10.4558	11.5927	12.5064	12.4037	13.1936	0.0147	-1.693
Q6NQG3	At1g16790	15455	1	13.6524	14.562	14.6164	15.9534	15.8511	16.1248	0.00623	-1.699
Q9LJQ3	AT3g18280/MIE15_7	10275	16	14.7652	14.408	14.8803	16.2988	16.374	16.2435	0.000386	-1.621
Q9C8G5	CSC1-like protein ERD4	81935	11	18.7663	19.0599	18.899	17.8728	17.9859	18.0931	0.000955	0.925
F4K0M7	Maf-like protein	22565	1	14.8671	14.8471	14.8054	14.3418	14.2592	13.9715	0.00466	0.649
O65655	SAP domain-containing protein	69442	9	14.3467	14.7724	15.0865	15.5025	15.6561	15.5121	0.0202	-0.822
